# Supplementary material for: Lipid metabolism-related gene signature predicts prognosis and unveils novel anti-tumor drugs in specific type of diffuse large B cell lymphoma
Source: Mol Med. 2024 Nov 13;30:210. doi: 10.1186/s10020-024-00988-4 (PMC11559131; doi:10.1186/s10020-024-00988-4)
Supplement: Supplementary file 6 — Supplementary Material 6 [file 10020_2024_988_MOESM6_ESM.xlsx]

## Sheet: Sheet2
!Sample_geo_accession	!Sample_characteristics_ch1	!Sample_characteristics_ch1	!Sample_characteristics_ch1	!Sample_characteristics_ch1	time	!Sample_characteristics_ch1	!Sample_characteristics_ch1	!Sample_characteristics_ch1	!Sample_characteristics_ch1	!Sample_characteristics_ch1	!Sample_characteristics_ch1	!Sample_characteristics_ch1	!Sample_characteristics_ch1	!Sample_characteristics_ch1
GSM5483311	diagnostic_group: DLBCL	age_at_diagnosis: 77.9	Sex: M	os_status: 1	0.0848734	firstline_regimen: CHOP-R	curative_intent: 1	performance_status_ecog: 1	Stage: IV	ipi_score: 4	ldh: raised	albumin: 41	hb: 11.3	lymphs: 0.43
GSM5483931	diagnostic_group: DLBCL	age_at_diagnosis: 76	Sex: F	os_status: 1	0.0930869	firstline_regimen: CHOP-R	curative_intent: 1	performance_status_ecog: 4	Stage: IV	ipi_score: 5	ldh: raised	albumin: 32	hb: 9.8	lymphs: 1.6
GSM5482779	diagnostic_group: DLBCL	age_at_diagnosis: 76.7	Sex: F	os_status: 1	0.0985626	firstline_regimen: CHOP-R	curative_intent: 1	performance_status_ecog: 1	Stage: IV	ipi_score: 3	ldh: raised	albumin: 21	hb: 10.8	lymphs: 1.5
GSM5483333	diagnostic_group: DLBCL	age_at_diagnosis: 64.3	Sex: M	os_status: 1	0.0985626	firstline_regimen: CHOP	curative_intent: 1	b_symptoms: N	in_pmid_30408148: FALSE	in_pmid_32187361: TRUE	pid_pmid_32187361: P3	hmrn_class_aic_pmid_32187361: BCL2	modified_hmrn_class_pmid_32187361: BCL2	lymphgen_class_pmid_32187361: NEC
GSM5482790	diagnostic_group: DLBCL	age_at_diagnosis: 76.4	Sex: M	os_status: 1	0.104038	firstline_regimen: CHOP-R	curative_intent: 1	performance_status_ecog: 2	Stage: III	ipi_score: 4	ldh: raised	albumin: 26	hb: 12	lymphs: 0.5
GSM5483391	diagnostic_group: DLBCL	age_at_diagnosis: 74.4	Sex: M	os_status: 1	0.109514	firstline_regimen: CHOP-R	curative_intent: 1	performance_status_ecog: 3	Stage: IV	ipi_score: 4	ldh: raised	albumin: 33	hb: 10.9	lymphs: 2.4
GSM5482839	diagnostic_group: DLBCL	age_at_diagnosis: 68.1	Sex: F	os_status: 1	0.11499	firstline_regimen: CHOP-R	curative_intent: 1	performance_status_ecog: 2	Stage: III	ipi_score: 3	ldh: normal	albumin: 27	hb: 8.5	lymphs: 0.67
GSM5483494	diagnostic_group: DLBCL	age_at_diagnosis: 66.6	Sex: F	os_status: 1	0.117728	firstline_regimen: CHOP-R	curative_intent: 1	b_symptoms: N	in_pmid_30408148: FALSE	in_pmid_32187361: FALSE
GSM5483798	diagnostic_group: DLBCL	age_at_diagnosis: 68.7	Sex: F	os_status: 1	0.117728	firstline_regimen: CHOP-R	curative_intent: 1	performance_status_ecog: 2	Stage: IV	ipi_score: 5	ldh: raised	albumin: 32	hb: 11.1	lymphs: 1.85
GSM5483427	diagnostic_group: DLBCL	age_at_diagnosis: 68.8	Sex: M	os_status: 1	0.123203	firstline_regimen: CHOP-R	curative_intent: 1	performance_status_ecog: 1	Stage: II	ipi_score: 2	ldh: raised	albumin: 44	hb: 13.3	lymphs: 1.6
GSM5483948	diagnostic_group: DLBCL	age_at_diagnosis: 63	Sex: F	os_status: 1	0.128679	firstline_regimen: CHOP	curative_intent: 1	b_symptoms: N	in_pmid_30408148: FALSE	in_pmid_32187361: FALSE
GSM5483956	diagnostic_group: DLBCL	age_at_diagnosis: 80	Sex: M	os_status: 1	0.128679	firstline_regimen: CHOP-R	curative_intent: 1	performance_status_ecog: 2	Stage: IV	ipi_score: 5	ldh: raised	albumin: 34	hb: 12.6	lymphs: 0.3
GSM5483505	diagnostic_group: DLBCL	age_at_diagnosis: 73.2	Sex: M	os_status: 1	0.131417	firstline_regimen: CHOP-R	curative_intent: 1	performance_status_ecog: 3	Stage: III	ipi_score: 4	ldh: raised	albumin: 34	hb: 10.9	lymphs: 2.3
GSM5483219	diagnostic_group: DLBCL	age_at_diagnosis: 74.4	Sex: M	os_status: 1	0.145106	firstline_regimen: CHOP-R	curative_intent: 1	b_symptoms: N	in_pmid_30408148: FALSE	in_pmid_32187361: FALSE	pid_pmid_32187361: P670	hmrn_class_aic_pmid_32187361: NEC	modified_hmrn_class_pmid_32187361: NEC	lymphgen_class_pmid_32187361: NEC
GSM5483220	diagnostic_group: DLBCL	age_at_diagnosis: 74.4	Sex: M	os_status: 1	0.145106	firstline_regimen: CHOP-R	curative_intent: 1	b_symptoms: N	in_pmid_30408148: FALSE	in_pmid_32187361: TRUE	pid_pmid_32187361: P670	hmrn_class_aic_pmid_32187361: NEC	modified_hmrn_class_pmid_32187361: NEC	lymphgen_class_pmid_32187361: NEC
GSM5483616	diagnostic_group: DLBCL	age_at_diagnosis: 76.9	Sex: M	os_status: 1	0.164271	firstline_regimen: CHOP-R	curative_intent: 1	performance_status_ecog: 0	Stage: III	ipi_score: 3	ldh: raised	albumin: 25	hb: 13.7	lymphs: 1.7
GSM5483296	diagnostic_group: DLBCL	age_at_diagnosis: 63.3	Sex: M	os_status: 1	0.17796	firstline_regimen: CHOP	curative_intent: 1	performance_status_ecog: 1	Stage: III	ipi_score: 3	ldh: raised	albumin: 33	hb: 11.4	lymphs: 0.9
GSM5483318	diagnostic_group: DLBCL	age_at_diagnosis: 63.3	Sex: M	os_status: 1	0.17796	firstline_regimen: CHOP	curative_intent: 1	performance_status_ecog: 1	Stage: III	ipi_score: 3	ldh: raised	albumin: 33	hb: 11.4	lymphs: 0.9
GSM5483794	diagnostic_group: DLBCL	age_at_diagnosis: 67.3	Sex: F	os_status: 1	0.180698	firstline_regimen: CHOP-R	curative_intent: 1	performance_status_ecog: 8	Stage: II	ldh: raised	albumin: 28	hb: 11.5	lymphs: 1.51	neutrophils: 5.1
GSM5484055	diagnostic_group: DLBCL	age_at_diagnosis: 55.9	Sex: F	os_status: 1	0.199863	firstline_regimen: CHOP-R	curative_intent: 1	performance_status_ecog: 1	Stage: IV	ipi_score: 2	ldh: raised	albumin: 34	hb: 10.2	lymphs: 0.4
GSM5483187	diagnostic_group: DLBCL	age_at_diagnosis: 77.3	Sex: M	os_status: 1	0.232717	firstline_regimen: CHOP-R	curative_intent: 1	performance_status_ecog: 1	Stage: III	ipi_score: 3	ldh: raised	albumin: 38	hb: 12.1	lymphs: 0.4
GSM5482797	diagnostic_group: DLBCL	age_at_diagnosis: 79.7	Sex: F	os_status: 1	0.235455	firstline_regimen: CHOP-R	curative_intent: 1	performance_status_ecog: 1	Stage: I	ipi_score: 2	ldh: raised	albumin: 30	hb: 11	lymphs: 0.7
GSM5483932	diagnostic_group: DLBCL	age_at_diagnosis: 67	Sex: M	os_status: 1	0.238193	firstline_regimen: CHOP-R	curative_intent: 1	performance_status_ecog: 0	Stage: IV	ldh: not done	albumin: 30	hb: 10.1	lymphs: 2.4	wbc: 8.6
GSM5483601	diagnostic_group: DLBCL	age_at_diagnosis: 83.5	Sex: F	os_status: 1	0.246407	firstline_regimen: CHOP	curative_intent: 1	performance_status_ecog: 1	Stage: I	ipi_score: 2	ldh: raised	albumin: 38	hb: 15	lymphs: 1.3
GSM5483592	diagnostic_group: DLBCL	age_at_diagnosis: 65.3	Sex: M	os_status: 1	0.257358	firstline_regimen: CHOP	curative_intent: 1	performance_status_ecog: 1	marrow: 0	Stage: III	ipi_score: 3	ldh: raised	albumin: 33	hb: 10.5
GSM5483192	diagnostic_group: DLBCL	age_at_diagnosis: 75.6	Sex: F	os_status: 1	0.260096	firstline_regimen: CHOP-R	curative_intent: 1	performance_status_ecog: 2	marrow: 0	Stage: IV	ipi_score: 5	ldh: raised	albumin: 34	hb: 11.6
GSM5484000	diagnostic_group: DLBCL	age_at_diagnosis: 79	Sex: M	os_status: 1	0.276523	firstline_regimen: CHOP-R	curative_intent: 1	performance_status_ecog: 0	Stage: I	ipi_score: 1	ldh: normal	albumin: 37	hb: 12.9	lymphs: 1.5
GSM5484031	diagnostic_group: DLBCL	age_at_diagnosis: 79	Sex: M	os_status: 1	0.276523	firstline_regimen: CHOP-R	curative_intent: 1	performance_status_ecog: 0	Stage: I	ipi_score: 1	ldh: normal	albumin: 37	hb: 12.9	lymphs: 1.5
GSM5483047	diagnostic_group: DLBCL	age_at_diagnosis: 83.2	Sex: F	os_status: 1	0.284736	firstline_regimen: CHOP-R	curative_intent: 1	performance_status_ecog: 2	ldh: not done	albumin: 22	hb: 9.4	lymphs: 0.28	wbc: 3.5	sample_pre_active_treatment: Yes
GSM5483083	diagnostic_group: DLBCL	age_at_diagnosis: 74.4	Sex: F	os_status: 1	0.312115	firstline_regimen: CHOP-R	curative_intent: 1	performance_status_ecog: 1	Stage: IV	ldh: unknown	albumin: 33	hb: 11.6	lymphs: 2.7	wbc: 14.2
GSM5483443	diagnostic_group: DLBCL	age_at_diagnosis: 55.6	Sex: F	os_status: 1	0.33128	firstline_regimen: CHOP-R	curative_intent: 1	performance_status_ecog: 3	Stage: II	ipi_score: 1	ldh: normal	albumin: 22	hb: 13.2	lymphs: 0.4
GSM5482784	diagnostic_group: DLBCL	age_at_diagnosis: 71	Sex: F	os_status: 1	0.336756	firstline_regimen: CHOP-R	curative_intent: 1	performance_status_ecog: 0	Stage: III	ipi_score: 3	ldh: raised	albumin: 888	hb: 9.4	lymphs: 0.8
GSM5483550	diagnostic_group: DLBCL	age_at_diagnosis: 85	Sex: F	os_status: 1	0.344969	firstline_regimen: CHOP-R	curative_intent: 1	performance_status_ecog: 2	ldh: not done	albumin: 35	hb: 12.8	lymphs: 3.34	wbc: 10	sample_pre_active_treatment: Yes
GSM5482811	diagnostic_group: DLBCL	age_at_diagnosis: 80.5	Sex: M	os_status: 1	0.347707	firstline_regimen: CHOP-R	curative_intent: 1	performance_status_ecog: 0	Stage: IV	ldh: raised	albumin: 37	hb: 10.3	lymphs: 2.1	plts: 225
GSM5483129	diagnostic_group: DLBCL	age_at_diagnosis: 84.4	Sex: F	os_status: 1	0.353183	firstline_regimen: CHOP-R	curative_intent: 1	performance_status_ecog: 3	ldh: not done	albumin: 22	hb: 9.7	lymphs: 0.8	wbc: 13.4	sample_pre_active_treatment: Yes
GSM5484045	diagnostic_group: DLBCL	age_at_diagnosis: 54	Sex: M	os_status: 1	0.36961	firstline_regimen: CHOP-R	curative_intent: 1	performance_status_ecog: 2	Stage: IV	ipi_score: 4	ldh: raised	albumin: 18	hb: 9.4	lymphs: 8888
GSM5484026	diagnostic_group: DLBCL	age_at_diagnosis: 75.5	Sex: M	os_status: 1	0.375086	firstline_regimen: CHOP-R	curative_intent: 1	performance_status_ecog: 0	Stage: IV	ipi_score: 3	ldh: normal	albumin: 46	hb: 14	lymphs: 1.4
GSM5483888	diagnostic_group: DLBCL	age_at_diagnosis: 77.2	Sex: F	os_status: 1	0.391513	firstline_regimen: CHOP-R	curative_intent: 1	performance_status_ecog: 2	Stage: IV	ldh: not done	albumin: 35	hb: 13.3	lymphs: 5.15	neutrophils: 6.9
GSM5483906	diagnostic_group: DLBCL	age_at_diagnosis: 57.9	Sex: M	os_status: 1	0.394251	firstline_regimen: CHOP-R	curative_intent: 1	performance_status_ecog: 2	Stage: IV	ipi_score: 4	ldh: raised	albumin: 35	hb: 11.3	lymphs: 1.21
GSM5483717	diagnostic_group: DLBCL	age_at_diagnosis: 82.9	Sex: F	os_status: 1	0.396988	firstline_regimen: CHOP-R	curative_intent: 1	performance_status_ecog: 1	Stage: III	ldh: raised	albumin: 33	hb: 12.9	lymphs: 1.48	wbc: 9.8
GSM5483995	diagnostic_group: DLBCL	age_at_diagnosis: 73.7	Sex: F	os_status: 1	0.399726	firstline_regimen: CHOP-R	curative_intent: 1	performance_status_ecog: 1	Stage: III	ldh: not done	albumin: 25	hb: 12.3	lymphs: 0.8	wbc: 11.6
GSM5483978	diagnostic_group: DLBCL	age_at_diagnosis: 51.5	Sex: M	os_status: 1	0.402464	firstline_regimen: CHOP-R	curative_intent: 1	performance_status_ecog: 3	Stage: II	ipi_score: 2	ldh: raised	albumin: 20	hb: 8.1	lymphs: 1.3
GSM5483570	diagnostic_group: DLBCL	age_at_diagnosis: 52.7	Sex: F	os_status: 1	0.410678	firstline_regimen: CHOP	curative_intent: 1	performance_status_ecog: 1	Stage: IV	ldh: not done	albumin: 28	hb: 13.8	lymphs: 0.54	wbc: 5.2
GSM5483530	diagnostic_group: DLBCL	age_at_diagnosis: 70.3	Sex: F	os_status: 1	0.413415	firstline_regimen: CHOP-R	curative_intent: 1	performance_status_ecog: 3	Stage: IV	ldh: not done	albumin: 31	hb: 10.5	lymphs: 0.51	wbc: 8.31
GSM5484017	diagnostic_group: DLBCL	age_at_diagnosis: 44.9	Sex: M	os_status: 1	0.421629	firstline_regimen: CHOP-R	curative_intent: 1	performance_status_ecog: 3	Stage: III	ipi_score: 2	ldh: normal	albumin: 25	hb: 13.5	lymphs: 1.6
GSM5483602	diagnostic_group: DLBCL	age_at_diagnosis: 68.7	Sex: F	os_status: 1	0.424367	firstline_regimen: CHOP-R	curative_intent: 1	performance_status_ecog: 2	Stage: III	ipi_score: 4	ldh: raised	albumin: 31	hb: 13.8	lymphs: 3.2
GSM5483572	diagnostic_group: DLBCL	age_at_diagnosis: 47.6	Sex: M	os_status: 1	0.443532	firstline_regimen: CHOP-R	curative_intent: 1	performance_status_ecog: 1	Stage: IV	ipi_score: 3	ldh: raised	albumin: 27	hb: 8.2	lymphs: 1.6
GSM5483900	diagnostic_group: DLBCL	age_at_diagnosis: 63	Sex: M	os_status: 1	0.459959	firstline_regimen: CHOP-R	curative_intent: 1	performance_status_ecog: 2	Stage: IV	ipi_score: 5	ldh: raised	albumin: 38	hb: 12.7	lymphs: 0.4
GSM5483916	diagnostic_group: DLBCL	age_at_diagnosis: 80.9	Sex: F	os_status: 1	0.459959	firstline_regimen: CHOP-R	curative_intent: 1	performance_status_ecog: 0	marrow: 0	Stage: III	ipi_score: 2	ldh: normal	albumin: 36	hb: 11.5
GSM5483525	diagnostic_group: DLBCL	age_at_diagnosis: 46.3	Sex: M	os_status: 1	0.476386	firstline_regimen: CHOP-R	curative_intent: 1	performance_status_ecog: 2	Stage: IV	ipi_score: 4	ldh: raised	albumin: 27	hb: 6.4	lymphs: 0.66
GSM5483202	diagnostic_group: DLBCL	age_at_diagnosis: 78.3	Sex: M	os_status: 1	0.487337	firstline_regimen: CHOP-R	curative_intent: 1	performance_status_ecog: 4	marrow: 1	Stage: IV	ipi_score: 4	ldh: raised	albumin: 27	hb: 10.9
GSM5483656	diagnostic_group: DLBCL	age_at_diagnosis: 34.5	Sex: F	os_status: 1	0.487337	firstline_regimen: CHOP-R	curative_intent: 1	performance_status_ecog: 1	Stage: IV	ipi_score: 3	ldh: raised	albumin: 38	hb: 10.3	lymphs: 1.4
GSM5483481	diagnostic_group: DLBCL	age_at_diagnosis: 65	Sex: F	os_status: 1	0.490075	firstline_regimen: CHOP-R	curative_intent: 1	performance_status_ecog: 3	ldh: raised	albumin: 32	hb: 10	lymphs: 0.6	wbc: 2.8	sample_pre_active_treatment: Yes
GSM5483938	diagnostic_group: DLBCL	age_at_diagnosis: 49.8	Sex: M	os_status: 1	0.492813	firstline_regimen: CHOP-R	curative_intent: 1	performance_status_ecog: 2	marrow: 1	Stage: IV	ipi_score: 4	ldh: raised	albumin: 35	hb: 13.9
GSM5483231	diagnostic_group: DLBCL	age_at_diagnosis: 83.6	Sex: M	os_status: 1	0.506502	firstline_regimen: CHOP-R	curative_intent: 1	performance_status_ecog: 0	Stage: IV	ipi_score: 4	ldh: raised	albumin: 39	hb: 13.9	lymphs: 1.47
GSM5483293	diagnostic_group: DLBCL	age_at_diagnosis: 70.3	Sex: M	os_status: 1	0.506502	firstline_regimen: CHOP-R	curative_intent: 1	performance_status_ecog: 2	Stage: IV	ipi_score: 4	ldh: raised	albumin: 30	hb: 13.3	lymphs: 0.45
GSM5483761	diagnostic_group: DLBCL	age_at_diagnosis: 52.6	Sex: M	os_status: 1	0.506502	firstline_regimen: CHOP-R	curative_intent: 1	performance_status_ecog: 1	Stage: III	ipi_score: 2	ldh: raised	albumin: 32	hb: 12.8	lymphs: 1
GSM5483260	diagnostic_group: DLBCL	age_at_diagnosis: 70.2	Sex: M	os_status: 1	0.50924	firstline_regimen: CHOP-R	curative_intent: 1	performance_status_ecog: 1	Stage: IV	ipi_score: 4	ldh: raised	albumin: 34	hb: 9.5	lymphs: 2.99
GSM5483143	diagnostic_group: DLBCL	age_at_diagnosis: 70	Sex: M	os_status: 1	0.514716	firstline_regimen: CHOP-R	curative_intent: 1	performance_status_ecog: 2	Stage: III	ldh: not done	albumin: 21	hb: 7.3	lymphs: 0.4	wbc: 2
GSM5483489	diagnostic_group: DLBCL	age_at_diagnosis: 70	Sex: M	os_status: 1	0.514716	firstline_regimen: CHOP-R	curative_intent: 1	performance_status_ecog: 2	Stage: III	ldh: not done	albumin: 21	hb: 7.3	lymphs: 0.4	wbc: 2
GSM5483469	diagnostic_group: DLBCL	age_at_diagnosis: 65.8	Sex: M	os_status: 1	0.517454	firstline_regimen: CHOP-R	curative_intent: 1	performance_status_ecog: 1	Stage: IV	ipi_score: 3	ldh: raised	albumin: 33	hb: 10.2	lymphs: 3
GSM5484046	diagnostic_group: DLBCL	age_at_diagnosis: 55.8	Sex: M	os_status: 1	0.517454	firstline_regimen: CHOP-R	curative_intent: 1	performance_status_ecog: 1	Stage: IV	ldh: not done	albumin: 33	hb: 10.7	lymphs: 0.6	wbc: 7.3
GSM5483693	diagnostic_group: DLBCL	age_at_diagnosis: 58.3	Sex: F	os_status: 1	0.536619	firstline_regimen: CHOP-R	curative_intent: 1	performance_status_ecog: 1	Stage: IV	ldh: not done	albumin: 26	hb: 11.3	lymphs: 0.6	wbc: 13.9
GSM5483563	diagnostic_group: DLBCL	age_at_diagnosis: 68.6	Sex: M	os_status: 1	0.542094	firstline_regimen: CHOP-R	curative_intent: 1	b_symptoms: N	in_pmid_30408148: FALSE	in_pmid_32187361: FALSE
GSM5482853	diagnostic_group: DLBCL	age_at_diagnosis: 68.2	Sex: M	os_status: 1	0.558522	firstline_regimen: CHOP-R	curative_intent: 1	performance_status_ecog: 0	marrow: 0	Stage: III	ipi_score: 3	ldh: raised	albumin: 38	hb: 16.4
GSM5483109	diagnostic_group: DLBCL	age_at_diagnosis: 58.7	Sex: M	os_status: 1	0.558522	firstline_regimen: CHOP-R	curative_intent: 1	performance_status_ecog: 0	Stage: I	ipi_score: 0	ldh: normal	albumin: 37	hb: 15.1	lymphs: 2.4
GSM5483531	diagnostic_group: DLBCL	age_at_diagnosis: 82.8	Sex: M	os_status: 1	0.563997	firstline_regimen: CHOP-R	curative_intent: 1	performance_status_ecog: 1	Stage: II	ipi_score: 1	ldh: normal	albumin: 39	hb: 12.9	lymphs: 0.9
GSM5483919	diagnostic_group: DLBCL	age_at_diagnosis: 72.8	Sex: M	os_status: 1	0.577687	firstline_regimen: CHOP-R	curative_intent: 1	performance_status_ecog: 1	Stage: III	ipi_score: 3	ldh: raised	albumin: 39	hb: 13.4	lymphs: 1.8
GSM5483026	diagnostic_group: DLBCL	age_at_diagnosis: 71.1	Sex: F	os_status: 1	0.580424	firstline_regimen: CHOP-R	curative_intent: 1	performance_status_ecog: 2	Stage: III	ipi_score: 4	ldh: raised	albumin: 32	hb: 11.5	lymphs: 0.67
GSM5483585	diagnostic_group: DLBCL	age_at_diagnosis: 42.2	Sex: M	os_status: 1	0.588638	firstline_regimen: CHOP	curative_intent: 1	performance_status_ecog: 8	Stage: IV	ldh: raised	albumin: 38	hb: 10.4	lymphs: 0.8	wbc: 4.7
GSM5483178	diagnostic_group: DLBCL	age_at_diagnosis: 76	Sex: F	os_status: 1	0.599589	firstline_regimen: CHOP-R	curative_intent: 1	performance_status_ecog: 8	ldh: raised	albumin: 28	hb: 8.4	lymphs: 1.79	wbc: 7.5	sample_pre_active_treatment: Yes
GSM5483149	diagnostic_group: DLBCL	age_at_diagnosis: 79.6	Sex: M	os_status: 1	0.626968	firstline_regimen: CHOP-R	curative_intent: 1	performance_status_ecog: 1	Stage: IV	ipi_score: 3	ldh: raised	albumin: 34	hb: 12.2	lymphs: 0.4
GSM5483463	diagnostic_group: DLBCL	age_at_diagnosis: 81.3	Sex: F	os_status: 1	0.637919	firstline_regimen: CHOP-R	curative_intent: 1	performance_status_ecog: 0	Stage: IV	ldh: not done	albumin: 36	hb: 11.1	lymphs: 0.3	wbc: 4.7
GSM5483907	diagnostic_group: DLBCL	age_at_diagnosis: 51.8	Sex: F	os_status: 1	0.640657	firstline_regimen: CHOP-R	curative_intent: 1	performance_status_ecog: 1	Stage: IV	ipi_score: 2	ldh: raised	albumin: 25	hb: 9.6	lymphs: 0.7
GSM5483098	diagnostic_group: DLBCL	age_at_diagnosis: 54.9	Sex: M	os_status: 1	0.646133	firstline_regimen: CHOP-R	curative_intent: 1	performance_status_ecog: 2	Stage: IV	ipi_score: 3	ldh: raised	albumin: 25	hb: 10.7	lymphs: 3.2
GSM5482914	diagnostic_group: DLBCL	age_at_diagnosis: 62	Sex: F	os_status: 1	0.659822	firstline_regimen: CHOP-R	curative_intent: 1	performance_status_ecog: 1	Stage: IV	ipi_score: 3	ldh: raised	albumin: 32	hb: 12.3	lymphs: 2.7
GSM5482916	diagnostic_group: DLBCL	age_at_diagnosis: 77.8	Sex: F	os_status: 1	0.66256	firstline_regimen: CHOP-R	curative_intent: 1	performance_status_ecog: 1	Stage: IV	ipi_score: 3	ldh: raised	albumin: 34	hb: 13.3	lymphs: 0.5
GSM5483968	diagnostic_group: DLBCL	age_at_diagnosis: 74.7	Sex: M	os_status: 1	0.673511	firstline_regimen: CHOP-R	curative_intent: 1	performance_status_ecog: 1	Stage: III	ipi_score: 3	ldh: raised	albumin: 35	hb: 13	lymphs: 0.83
GSM5482882	diagnostic_group: DLBCL	age_at_diagnosis: 63.3	Sex: F	os_status: 1	0.692676	firstline_regimen: CHOP-R	curative_intent: 1	performance_status_ecog: 2	Stage: IV	ipi_score: 5	ldh: raised	albumin: 33	hb: 11.2	lymphs: 1
GSM5483043	diagnostic_group: DLBCL	age_at_diagnosis: 63.6	Sex: M	os_status: 1	0.698152	firstline_regimen: CHOP-R	curative_intent: 1	performance_status_ecog: 8	Stage: III	ldh: not done	albumin: 20	hb: 9.4	lymphs: 0.73	wbc: 7
GSM5483635	diagnostic_group: DLBCL	age_at_diagnosis: 72	Sex: F	os_status: 1	0.706366	firstline_regimen: CHOP-R	curative_intent: 1	performance_status_ecog: 8	Stage: IV	ldh: raised	albumin: 33	hb: 12	lymphs: 3.06	wbc: 20.3
GSM5483788	diagnostic_group: DLBCL	age_at_diagnosis: 48.3	Sex: F	os_status: 1	0.722793	firstline_regimen: CHOP-R	curative_intent: 1	performance_status_ecog: 0	marrow: 0	Stage: III	ipi_score: 2	ldh: raised	albumin: 39	hb: 9.9
GSM5483322	diagnostic_group: DLBCL	age_at_diagnosis: 55.9	Sex: M	os_status: 1	0.72553	firstline_regimen: CHOP-R	curative_intent: 1	performance_status_ecog: 0	Stage: IV	ipi_score: 3	ldh: raised	albumin: 37	hb: 13.9	lymphs: 2.5
GSM5483122	diagnostic_group: DLBCL	age_at_diagnosis: 65.6	Sex: M	os_status: 1	0.73922	firstline_regimen: CHOP-R	curative_intent: 1	performance_status_ecog: 1	Stage: IV	ipi_score: 4	ldh: raised	albumin: 23	hb: 12.3	lymphs: 0.6
GSM5483059	diagnostic_group: DLBCL	age_at_diagnosis: 83.3	Sex: M	os_status: 1	0.744695	firstline_regimen: CHOP-R	curative_intent: 1	performance_status_ecog: 2	Stage: III	ipi_score: 4	ldh: raised	albumin: 33	hb: 13	lymphs: 1
GSM5483918	diagnostic_group: DLBCL	age_at_diagnosis: 79.3	Sex: M	os_status: 1	0.755647	firstline_regimen: CHOP-R	curative_intent: 1	performance_status_ecog: 3	Stage: IV	ipi_score: 4	ldh: raised	albumin: 42	hb: 12.5	lymphs: 0.5
GSM5483323	diagnostic_group: DLBCL	age_at_diagnosis: 58.7	Sex: M	os_status: 1	0.766598	firstline_regimen: CHOP	curative_intent: 1	performance_status_ecog: 1	Stage: IV	ipi_score: 2	ldh: raised	albumin: 39	hb: 12.4	lymphs: 20
GSM5483081	diagnostic_group: DLBCL	age_at_diagnosis: 74.9	Sex: M	os_status: 1	0.769336	firstline_regimen: CHOP-R	curative_intent: 1	performance_status_ecog: 1	Stage: IV	ipi_score: 4	ldh: raised	albumin: 24	hb: 10	lymphs: 0.9
GSM5482859	diagnostic_group: DLBCL	age_at_diagnosis: 68.4	Sex: F	os_status: 1	0.772074	firstline_regimen: CHOP-R	curative_intent: 1	performance_status_ecog: 1	Stage: II	ipi_score: 1	ldh: normal	albumin: 36	hb: 13.1	lymphs: 1.2
GSM5483315	diagnostic_group: DLBCL	age_at_diagnosis: 62.3	Sex: M	os_status: 1	0.774812	firstline_regimen: CHOP-R	curative_intent: 1	performance_status_ecog: 2	Stage: III	ipi_score: 4	ldh: raised	albumin: 29	hb: 9.5	lymphs: 0.7
GSM5483950	diagnostic_group: DLBCL	age_at_diagnosis: 65.7	Sex: M	os_status: 1	0.77755	firstline_regimen: CHOP-R	curative_intent: 1	performance_status_ecog: 2	Stage: III	ipi_score: 4	ldh: raised	albumin: 29	hb: 11.4	lymphs: 0.8
GSM5483944	diagnostic_group: DLBCL	age_at_diagnosis: 80.8	Sex: F	os_status: 1	0.791239	firstline_regimen: CHOP-R	curative_intent: 1	performance_status_ecog: 2	Stage: III	ldh: not done	albumin: 45	hb: 12.2	lymphs: 2.35	wbc: 8.81
GSM5483438	diagnostic_group: DLBCL	age_at_diagnosis: 69.2	Sex: F	os_status: 1	0.80219	firstline_regimen: CHOP-R	curative_intent: 1	performance_status_ecog: 1	Stage: III	ipi_score: 3	ldh: raised	albumin: 41	hb: 13.9	lymphs: 1.3
GSM5483379	diagnostic_group: DLBCL	age_at_diagnosis: 53.9	Sex: M	os_status: 1	0.813142	firstline_regimen: CHOP-R	curative_intent: 1	performance_status_ecog: 1	Stage: IV	ldh: unknown	albumin: 888	hb: 88.8	lymphs: 8888	wbc: 8888
GSM5483512	diagnostic_group: DLBCL	age_at_diagnosis: 78	Sex: F	os_status: 1	0.826831	firstline_regimen: CHOP-R	curative_intent: 1	b_symptoms: N	in_pmid_30408148: FALSE	in_pmid_32187361: FALSE
GSM5483797	diagnostic_group: DLBCL	age_at_diagnosis: 41.4	Sex: M	os_status: 1	0.835044	firstline_regimen: CHOP-R	curative_intent: 1	performance_status_ecog: 2	Stage: III	ipi_score: 3	ldh: raised	albumin: 28	hb: 11	lymphs: 0.28
GSM5483403	diagnostic_group: DLBCL	age_at_diagnosis: 72.1	Sex: M	os_status: 1	0.84052	firstline_regimen: CHOP-R	curative_intent: 1	performance_status_ecog: 1	Stage: III	ldh: raised	albumin: 38	hb: 10.7	lymphs: 1	plts: 299
GSM5482977	diagnostic_group: DLBCL	age_at_diagnosis: 66.6	Sex: M	os_status: 1	0.845996	firstline_regimen: CHOP-R	curative_intent: 1	performance_status_ecog: 1	Stage: IV	ipi_score: 4	ldh: raised	albumin: 37	hb: 3.5	lymphs: 1.03
GSM5483849	diagnostic_group: DLBCL	age_at_diagnosis: 89	Sex: F	os_status: 1	0.845996	firstline_regimen: CHOP-R	curative_intent: 1	performance_status_ecog: 2	Stage: II	ipi_score: 3	ldh: raised	albumin: 31	hb: 11.9	lymphs: 1.86
GSM5482823	diagnostic_group: DLBCL	age_at_diagnosis: 81	Sex: F	os_status: 1	0.859685	firstline_regimen: CHOP-R	curative_intent: 1	performance_status_ecog: 1	Stage: IV	ipi_score: 4	ldh: raised	albumin: 26	hb: 8.4	lymphs: 0.72
GSM5483037	diagnostic_group: DLBCL	age_at_diagnosis: 68.2	Sex: M	os_status: 1	0.865161	firstline_regimen: CHOP-R	curative_intent: 1	performance_status_ecog: 1	Stage: III	ldh: not done	albumin: 42	hb: 13.4	lymphs: 0.77	wbc: 5.53
GSM5483405	diagnostic_group: DLBCL	age_at_diagnosis: 34	Sex: M	os_status: 1	0.870637	firstline_regimen: CHOP-R	curative_intent: 1	performance_status_ecog: 1	Stage: IV	ldh: not done	albumin: 888	hb: 15.2	lymphs: 1.5	wbc: 5.9
GSM5483912	diagnostic_group: DLBCL	age_at_diagnosis: 63.7	Sex: F	os_status: 1	0.873374	firstline_regimen: CHOP-R	curative_intent: 1	performance_status_ecog: 2	Stage: I	ipi_score: 3	ldh: raised	albumin: 39	hb: 10.8	lymphs: 2
GSM5483262	diagnostic_group: DLBCL	age_at_diagnosis: 72.2	Sex: M	os_status: 1	0.87885	firstline_regimen: CHOP-R	curative_intent: 1	performance_status_ecog: 2	Stage: IV	ldh: not done	albumin: 22	hb: 7.5	lymphs: 0.55	wbc: 43
GSM5483974	diagnostic_group: DLBCL	age_at_diagnosis: 80.8	Sex: F	os_status: 1	0.887064	firstline_regimen: CHOP-R	curative_intent: 1	performance_status_ecog: 2	Stage: III	ldh: unknown	albumin: 33	hb: 12.5	lymphs: 1.97	wbc: 8.8
GSM5483074	diagnostic_group: DLBCL	age_at_diagnosis: 75.4	Sex: M	os_status: 1	0.903491	firstline_regimen: CHOP-R	curative_intent: 1	performance_status_ecog: 2	Stage: II	ipi_score: 3	ldh: raised	albumin: 20	hb: 9.6	lymphs: 0.8
GSM5483474	diagnostic_group: DLBCL	age_at_diagnosis: 52	Sex: M	os_status: 1	0.928131	firstline_regimen: CHOP-R	curative_intent: 1	performance_status_ecog: 1	marrow: 0	Stage: III	ipi_score: 1	ldh: normal	albumin: 35	hb: 13.5
GSM5484010	diagnostic_group: DLBCL	age_at_diagnosis: 65.1	Sex: M	os_status: 1	0.947296	firstline_regimen: CHOP-R	curative_intent: 1	performance_status_ecog: 2	marrow: 0	Stage: IV	ipi_score: 4	ldh: normal	albumin: 41	hb: 13.6
GSM5482817	diagnostic_group: DLBCL	age_at_diagnosis: 62.5	Sex: F	os_status: 1	0.950034	firstline_regimen: CHOP-R	curative_intent: 1	performance_status_ecog: 4	Stage: IV	ldh: raised	albumin: 27	hb: 10.2	lymphs: 0.2	wbc: 10
GSM5482918	diagnostic_group: DLBCL	age_at_diagnosis: 62.5	Sex: F	os_status: 1	0.950034	firstline_regimen: CHOP-R	curative_intent: 1	performance_status_ecog: 4	Stage: IV	ldh: raised	albumin: 27	hb: 10.2	lymphs: 0.2	wbc: 10
GSM5483275	diagnostic_group: DLBCL	age_at_diagnosis: 81.3	Sex: M	os_status: 1	0.95551	firstline_regimen: CHOP-R	curative_intent: 1	b_symptoms: N	in_pmid_30408148: FALSE	in_pmid_32187361: FALSE
GSM5482849	diagnostic_group: DLBCL	age_at_diagnosis: 49.1	Sex: M	os_status: 1	0.966461	firstline_regimen: CHOP-R	curative_intent: 1	performance_status_ecog: 1	Stage: III	ipi_score: 2	ldh: raised	albumin: 40	hb: 11	lymphs: 1.62
GSM5483676	diagnostic_group: DLBCL	age_at_diagnosis: 63.8	Sex: M	os_status: 1	0.969199	firstline_regimen: CHOP-R	curative_intent: 1	performance_status_ecog: 2	marrow: 0	Stage: III	ipi_score: 4	ldh: raised	albumin: 29	hb: 11.2
GSM5483949	diagnostic_group: DLBCL	age_at_diagnosis: 78.4	Sex: F	os_status: 1	0.974675	firstline_regimen: CHOP-R	curative_intent: 1	b_symptoms: N	in_pmid_30408148: FALSE	in_pmid_32187361: FALSE
GSM5483299	diagnostic_group: DLBCL	age_at_diagnosis: 20.9	Sex: M	os_status: 1	0.991102	firstline_regimen: CHOP-R	curative_intent: 1	performance_status_ecog: 1	Stage: III	ipi_score: 2	ldh: raised	albumin: 42	hb: 13.5	lymphs: 1.4
GSM5483822	diagnostic_group: DLBCL	age_at_diagnosis: 74.2	Sex: M	os_status: 1	0.996578	firstline_regimen: CHOP-R	curative_intent: 1	performance_status_ecog: 1	Stage: II	ldh: not done	albumin: 41	hb: 12.3	lymphs: 2.36	wbc: 10.99
GSM5482932	diagnostic_group: DLBCL	age_at_diagnosis: 83.9	Sex: F	os_status: 1	1.01027	firstline_regimen: CHOP-R	curative_intent: 1	performance_status_ecog: 0	Stage: IV	ipi_score: 4	ldh: raised	albumin: 35	hb: 12.7	lymphs: 1.2
GSM5484018	diagnostic_group: DLBCL	age_at_diagnosis: 82	Sex: F	os_status: 1	1.02943	firstline_regimen: CHOP-R	curative_intent: 1	performance_status_ecog: 1	Stage: IV	ldh: not done	albumin: 31	hb: 11.6	lymphs: 0.7	wbc: 6.2
GSM5483921	diagnostic_group: DLBCL	age_at_diagnosis: 39.8	Sex: F	os_status: 1	1.03765	firstline_regimen: CHOP-R	curative_intent: 1	performance_status_ecog: 4	Stage: III	ldh: not done	albumin: 43	hb: 12.5	lymphs: 1.4	plts: 261
GSM5483871	diagnostic_group: DLBCL	age_at_diagnosis: 85.4	Sex: F	os_status: 1	1.0705	firstline_regimen: CHOP-R	curative_intent: 1	performance_status_ecog: 2	ldh: raised	albumin: 38	hb: 13.3	lymphs: 0.22	monocytes: 0.19	neutrophils: 2.19
GSM5483483	diagnostic_group: DLBCL	age_at_diagnosis: 40.8	Sex: M	os_status: 1	1.08419	firstline_regimen: CHOP-R	curative_intent: 1	performance_status_ecog: 0	Stage: I	ldh: not done	albumin: 27	hb: 9.7	lymphs: 0.2	wbc: 5.8
GSM5483412	diagnostic_group: DLBCL	age_at_diagnosis: 68.9	Sex: F	os_status: 1	1.10062	firstline_regimen: CHOP-R	curative_intent: 1	performance_status_ecog: 2	Stage: IV	ipi_score: 5	ldh: raised	albumin: 33	hb: 10.1	lymphs: 1.2
GSM5483597	diagnostic_group: DLBCL	age_at_diagnosis: 60.3	Sex: F	os_status: 1	1.10609	firstline_regimen: CHOP-R	curative_intent: 1	performance_status_ecog: 2	Stage: III	ipi_score: 4	ldh: raised	albumin: 18	hb: 11.4	lymphs: 1
GSM5483171	diagnostic_group: DLBCL	age_at_diagnosis: 76.9	Sex: M	os_status: 1	1.13621	firstline_regimen: CHOP-R	curative_intent: 1	performance_status_ecog: 0	Stage: IV	ldh: not done	albumin: 42	hb: 12.7	lymphs: 1.54	wbc: 7.18
GSM5483484	diagnostic_group: DLBCL	age_at_diagnosis: 59.5	Sex: F	os_status: 1	1.13621	firstline_regimen: CHOP-R	curative_intent: 1	performance_status_ecog: 0	Stage: I	ldh: not done	albumin: 41	hb: 12.6	lymphs: 0.3	wbc: 13.9
GSM5484029	diagnostic_group: DLBCL	age_at_diagnosis: 76.9	Sex: M	os_status: 1	1.13621	firstline_regimen: CHOP-R	curative_intent: 1	performance_status_ecog: 0	Stage: IV	ldh: not done	albumin: 42	hb: 12.7	lymphs: 1.54	wbc: 7.18
GSM5482929	diagnostic_group: DLBCL	age_at_diagnosis: 73.8	Sex: M	os_status: 1	1.14168	firstline_regimen: CHOP-R	curative_intent: 1	performance_status_ecog: 1	Stage: IV	ipi_score: 4	ldh: raised	albumin: 37	hb: 11.7	lymphs: 18.39
GSM5483207	diagnostic_group: DLBCL	age_at_diagnosis: 56.8	Sex: M	os_status: 1	1.1718	firstline_regimen: CHOP-R	curative_intent: 1	performance_status_ecog: 0	Stage: IV	ipi_score: 3	ldh: raised	albumin: 26	hb: 8.7	lymphs: 0.5
GSM5483455	diagnostic_group: DLBCL	age_at_diagnosis: 71.1	Sex: F	os_status: 1	1.1718	firstline_regimen: CHOP-R	curative_intent: 1	performance_status_ecog: 0	marrow: 0	Stage: II	ipi_score: 1	ldh: normal	albumin: 40	hb: 11.6
GSM5483703	diagnostic_group: DLBCL	age_at_diagnosis: 66.9	Sex: M	os_status: 1	1.17454	firstline_regimen: CHOP-R	curative_intent: 1	performance_status_ecog: 0	Stage: II	ipi_score: 2	ldh: raised	albumin: 27	hb: 12.3	lymphs: 0.5
GSM5483268	diagnostic_group: DLBCL	age_at_diagnosis: 63.3	Sex: F	os_status: 1	1.20739	firstline_regimen: CHOP-R	curative_intent: 1	b_symptoms: N	in_pmid_30408148: FALSE	in_pmid_32187361: FALSE
GSM5483521	diagnostic_group: DLBCL	age_at_diagnosis: 63.3	Sex: F	os_status: 1	1.20739	firstline_regimen: CHOP-R	curative_intent: 1	b_symptoms: N	in_pmid_30408148: FALSE	in_pmid_32187361: FALSE
GSM5483127	diagnostic_group: DLBCL	age_at_diagnosis: 76.7	Sex: M	os_status: 1	1.23477	firstline_regimen: CHOP-R	curative_intent: 1	performance_status_ecog: 1	Stage: III	ipi_score: 3	ldh: raised	albumin: 36	hb: 8.7	lymphs: 1.3
GSM5483310	diagnostic_group: DLBCL	age_at_diagnosis: 76.7	Sex: M	os_status: 1	1.23477	firstline_regimen: CHOP-R	curative_intent: 1	performance_status_ecog: 1	Stage: III	ipi_score: 3	ldh: raised	albumin: 36	hb: 8.7	lymphs: 1.3
GSM5483099	diagnostic_group: DLBCL	age_at_diagnosis: 73.3	Sex: F	os_status: 1	1.2512	firstline_regimen: CHOP-R	curative_intent: 1	performance_status_ecog: 2	Stage: IV	ipi_score: 4	ldh: raised	albumin: 25	hb: 13.1	lymphs: 2.42
GSM5483361	diagnostic_group: DLBCL	age_at_diagnosis: 57.3	Sex: M	os_status: 1	1.25394	firstline_regimen: CHOP-R	curative_intent: 1	performance_status_ecog: 2	Stage: IV	ipi_score: 4	ldh: raised	albumin: 25	hb: 9.4	lymphs: 0.5
GSM5483308	diagnostic_group: DLBCL	age_at_diagnosis: 66.8	Sex: M	os_status: 1	1.26762	firstline_regimen: CHOP-R	curative_intent: 1	performance_status_ecog: 1	Stage: II	ldh: raised	albumin: 44	hb: 14	lymphs: 1.6	wbc: 6.9
GSM5483357	diagnostic_group: DLBCL	age_at_diagnosis: 58.7	Sex: M	os_status: 1	1.26762	firstline_regimen: CHOP-R	curative_intent: 1	performance_status_ecog: 1	Stage: IV	ipi_score: 3	ldh: raised	albumin: 21	hb: 10.6	lymphs: 2.2
GSM5483216	diagnostic_group: DLBCL	age_at_diagnosis: 87.1	Sex: F	os_status: 1	1.27036	firstline_regimen: CHOP-R	curative_intent: 1	performance_status_ecog: 1	marrow: 0	Stage: II	ipi_score: 2	ldh: raised	albumin: 36	hb: 13.9
GSM5483114	diagnostic_group: DLBCL	age_at_diagnosis: 56.2	Sex: F	os_status: 1	1.28405	firstline_regimen: CHOP-R	curative_intent: 1	performance_status_ecog: 1	Stage: IV	ipi_score: 2	ldh: raised	albumin: 36	hb: 11.1	lymphs: 1
GSM5483694	diagnostic_group: DLBCL	age_at_diagnosis: 56.2	Sex: F	os_status: 1	1.28405	firstline_regimen: CHOP-R	curative_intent: 1	performance_status_ecog: 1	Stage: IV	ipi_score: 2	ldh: raised	albumin: 36	hb: 11.1	lymphs: 1
GSM5483209	diagnostic_group: DLBCL	age_at_diagnosis: 80.3	Sex: M	os_status: 1	1.29227	firstline_regimen: CHOP-R	curative_intent: 1	performance_status_ecog: 0	Stage: II	ipi_score: 1	ldh: normal	albumin: 39	hb: 12.7	lymphs: 1.5
GSM5483495	diagnostic_group: DLBCL	age_at_diagnosis: 80.3	Sex: M	os_status: 1	1.29227	firstline_regimen: CHOP-R	curative_intent: 1	performance_status_ecog: 0	Stage: II	ipi_score: 1	ldh: normal	albumin: 39	hb: 12.7	lymphs: 1.5
GSM5483053	diagnostic_group: DLBCL	age_at_diagnosis: 75.6	Sex: M	os_status: 1	1.29774	firstline_regimen: CHOP-R	curative_intent: 1	performance_status_ecog: 0	marrow: 0	Stage: IV	ipi_score: 4	ldh: raised	albumin: 44	hb: 11.3
GSM5483312	diagnostic_group: DLBCL	age_at_diagnosis: 81.6	Sex: F	os_status: 1	1.29774	firstline_regimen: CHOP-R	curative_intent: 1	b_symptoms: N	in_pmid_30408148: FALSE	in_pmid_32187361: TRUE	pid_pmid_32187361: P8	hmrn_class_aic_pmid_32187361: NEC	modified_hmrn_class_pmid_32187361: NEC	lymphgen_class_pmid_32187361: NEC
GSM5483313	diagnostic_group: DLBCL	age_at_diagnosis: 51.5	Sex: F	os_status: 1	1.32512	firstline_regimen: CHOP-R	curative_intent: 1	performance_status_ecog: 1	Stage: IV	ipi_score: 3	ldh: raised	albumin: 27	hb: 11.8	lymphs: 0.7
GSM5483963	diagnostic_group: DLBCL	age_at_diagnosis: 65.2	Sex: F	os_status: 1	1.3306	firstline_regimen: CHOP-R	curative_intent: 1	performance_status_ecog: 0	Stage: IV	ipi_score: 3	ldh: raised	albumin: 39	hb: 9.2	lymphs: 0.6
GSM5483768	diagnostic_group: DLBCL	age_at_diagnosis: 66.3	Sex: F	os_status: 1	1.37714	firstline_regimen: CHOP-R	curative_intent: 1	b_symptoms: N	in_pmid_30408148: FALSE	in_pmid_32187361: FALSE
GSM5482810	diagnostic_group: DLBCL	age_at_diagnosis: 73.6	Sex: M	os_status: 1	1.4319	firstline_regimen: CHOP-R	curative_intent: 1	performance_status_ecog: 8	Stage: II	ldh: unknown	albumin: 888	hb: 88.8	lymphs: 8888	wbc: 8888
GSM5483486	diagnostic_group: DLBCL	age_at_diagnosis: 82.5	Sex: F	os_status: 1	1.43463	firstline_regimen: CHOP-R	curative_intent: 1	performance_status_ecog: 2	Stage: IV	ipi_score: 4	ldh: raised	albumin: 27	hb: 10.2	lymphs: 0.9
GSM5483080	diagnostic_group: DLBCL	age_at_diagnosis: 65.2	Sex: M	os_status: 1	1.44559	firstline_regimen: CHOP-R	curative_intent: 1	performance_status_ecog: 1	Stage: IV	ipi_score: 3	ldh: raised	albumin: 18	hb: 9.8	lymphs: 9
GSM5483416	diagnostic_group: DLBCL	age_at_diagnosis: 71.4	Sex: M	os_status: 1	1.44559	firstline_regimen: CHOP-R	curative_intent: 1	performance_status_ecog: 2	Stage: III	ipi_score: 3	ldh: normal	albumin: 42	hb: 13	lymphs: 2.5
GSM5484030	diagnostic_group: DLBCL	age_at_diagnosis: 73.1	Sex: M	os_status: 1	1.54415	firstline_regimen: CHOP-R	curative_intent: 1	performance_status_ecog: 0	Stage: IV	ipi_score: 3	ldh: normal	albumin: 38	hb: 13.4	lymphs: 1.2
GSM5483022	diagnostic_group: DLBCL	age_at_diagnosis: 59.3	Sex: M	os_status: 1	1.54689	firstline_regimen: CHOP-R	curative_intent: 1	performance_status_ecog: 2	Stage: I	ipi_score: 2	ldh: raised	albumin: 28	hb: 11.3	lymphs: 1.49
GSM5483140	diagnostic_group: DLBCL	age_at_diagnosis: 64.2	Sex: F	os_status: 1	1.60712	firstline_regimen: CHOP-R	curative_intent: 1	b_symptoms: N	in_pmid_30408148: FALSE	in_pmid_32187361: TRUE	pid_pmid_32187361: P185	hmrn_class_aic_pmid_32187361: NOTCH2	modified_hmrn_class_pmid_32187361: NOTCH2	lymphgen_class_pmid_32187361: BN2
GSM5483567	diagnostic_group: DLBCL	age_at_diagnosis: 76.7	Sex: F	os_status: 1	1.67009	firstline_regimen: CHOP-R	curative_intent: 1	performance_status_ecog: 2	Stage: II	ipi_score: 2	ldh: normal	albumin: 42	hb: 10.7	lymphs: 0.56
GSM5483578	diagnostic_group: DLBCL	age_at_diagnosis: 76	Sex: F	os_status: 1	1.70021	firstline_regimen: CHOP-R	curative_intent: 1	performance_status_ecog: 1	Stage: II	ipi_score: 2	ldh: raised	albumin: 45	hb: 13.8	lymphs: 1.13
GSM5483194	diagnostic_group: DLBCL	age_at_diagnosis: 68.8	Sex: F	os_status: 1	1.71116	firstline_regimen: CHOP-R	curative_intent: 1	b_symptoms: N	in_pmid_30408148: FALSE	in_pmid_32187361: TRUE	pid_pmid_32187361: P348	hmrn_class_aic_pmid_32187361: BCL2	modified_hmrn_class_pmid_32187361: BCL2	lymphgen_class_pmid_32187361: EZB
GSM5483407	diagnostic_group: DLBCL	age_at_diagnosis: 70.4	Sex: F	os_status: 1	1.74127	firstline_regimen: CHOP-R	curative_intent: 1	b_symptoms: N	in_pmid_30408148: FALSE	in_pmid_32187361: FALSE
GSM5482967	diagnostic_group: DLBCL	age_at_diagnosis: 71.4	Sex: F	os_status: 1	1.74675	firstline_regimen: CHOP-R	curative_intent: 1	performance_status_ecog: 1	marrow: 0	Stage: III	ipi_score: 2	ldh: raised	albumin: 30	hb: 11
GSM5482906	diagnostic_group: DLBCL	age_at_diagnosis: 53.4	Sex: M	os_status: 1	1.7577	firstline_regimen: CHOP-R	curative_intent: 1	performance_status_ecog: 1	marrow: 0	Stage: II	ipi_score: 1	ldh: raised	albumin: 20	hb: 10.7
GSM5483509	diagnostic_group: DLBCL	age_at_diagnosis: 74.7	Sex: F	os_status: 1	1.79055	firstline_regimen: CHOP-R	curative_intent: 1	b_symptoms: N	in_pmid_30408148: FALSE	in_pmid_32187361: FALSE
GSM5483725	diagnostic_group: DLBCL	age_at_diagnosis: 69.3	Sex: F	os_status: 1	1.82888	firstline_regimen: CHOP-R	curative_intent: 1	b_symptoms: N	in_pmid_30408148: FALSE	in_pmid_32187361: FALSE
GSM5483777	diagnostic_group: DLBCL	age_at_diagnosis: 54.7	Sex: F	os_status: 1	1.85079	firstline_regimen: CHOP-R	curative_intent: 1	performance_status_ecog: 0	Stage: III	ipi_score: 2	ldh: raised	albumin: 40	hb: 10.8	lymphs: 1.8
GSM5483150	diagnostic_group: DLBCL	age_at_diagnosis: 48.5	Sex: M	os_status: 1	1.87543	firstline_regimen: CHOP-R	curative_intent: 1	b_symptoms: N	in_pmid_30408148: FALSE	in_pmid_32187361: FALSE
GSM5483784	diagnostic_group: DLBCL	age_at_diagnosis: 58.6	Sex: M	os_status: 1	1.88364	firstline_regimen: CHOP-R	curative_intent: 1	performance_status_ecog: 1	Stage: III	ipi_score: 2	ldh: raised	albumin: 38	hb: 11.1	lymphs: 0.82
GSM5484088	diagnostic_group: DLBCL	age_at_diagnosis: 80.7	Sex: M	os_status: 1	1.90281	firstline_regimen: CHOP-R	curative_intent: 1	performance_status_ecog: 0	marrow: 0	Stage: II	ipi_score: 1	ldh: normal	albumin: 45	hb: 13.6
GSM5483883	diagnostic_group: DLBCL	age_at_diagnosis: 83.8	Sex: M	os_status: 1	1.91376	firstline_regimen: CHOP-R	curative_intent: 1	performance_status_ecog: 1	Stage: IV	ipi_score: 2	ldh: normal	albumin: 29	hb: 11	lymphs: 8888
GSM5483915	diagnostic_group: DLBCL	age_at_diagnosis: 85	Sex: M	os_status: 1	1.9165	firstline_regimen: CHOP-R	curative_intent: 1	performance_status_ecog: 1	marrow: 0	Stage: IV	ipi_score: 4	ldh: raised	albumin: 44	hb: 14.9
GSM5483330	diagnostic_group: DLBCL	age_at_diagnosis: 48.8	Sex: M	os_status: 1	1.93018	firstline_regimen: CHOP-R	curative_intent: 1	performance_status_ecog: 2	Stage: IV	ipi_score: 4	ldh: raised	albumin: 27	hb: 11.3	lymphs: 1.6
GSM5483988	diagnostic_group: DLBCL	age_at_diagnosis: 59.6	Sex: M	os_status: 1	1.93566	firstline_regimen: CHOP-R	curative_intent: 1	performance_status_ecog: 2	Stage: IV	ipi_score: 4	ldh: raised	albumin: 36	hb: 11.1	lymphs: 1
GSM5483151	diagnostic_group: DLBCL	age_at_diagnosis: 44.7	Sex: F	os_status: 1	1.9384	firstline_regimen: CHOP-R	curative_intent: 1	performance_status_ecog: 1	Stage: IV	ipi_score: 2	ldh: raised	albumin: 32	hb: 9.9	lymphs: 0.8
GSM5483410	diagnostic_group: DLBCL	age_at_diagnosis: 44.7	Sex: F	os_status: 1	1.9384	firstline_regimen: CHOP-R	curative_intent: 1	performance_status_ecog: 1	Stage: IV	ipi_score: 2	ldh: raised	albumin: 32	hb: 9.9	lymphs: 0.8
GSM5483639	diagnostic_group: DLBCL	age_at_diagnosis: 43.6	Sex: F	os_status: 0	1.97125	firstline_regimen: CHOP-R	curative_intent: 1	performance_status_ecog: 0	Stage: I	ipi_score: 1	ldh: raised	albumin: 40	hb: 11.2	lymphs: 1.76
GSM5483034	diagnostic_group: DLBCL	age_at_diagnosis: 70.8	Sex: F	os_status: 0	1.9822	firstline_regimen: CHOP-R	curative_intent: 1	performance_status_ecog: 1	Stage: IV	ipi_score: 4	ldh: raised	albumin: 38	hb: 13.6	lymphs: 1.31
GSM5483411	diagnostic_group: DLBCL	age_at_diagnosis: 74.5	Sex: M	os_status: 1	1.99589	firstline_regimen: CHOP-R	curative_intent: 1	performance_status_ecog: 1	Stage: IV	ipi_score: 3	ldh: raised	albumin: 35	hb: 11.4	lymphs: 1.3
GSM5483673	diagnostic_group: DLBCL	age_at_diagnosis: 48.9	Sex: F	os_status: 1	2.04244	firstline_regimen: CHOP-R	curative_intent: 1	performance_status_ecog: 0	Stage: II	ldh: not done	albumin: 45	hb: 12.7	lymphs: 1.18	monocytes: 0.3
GSM5483882	diagnostic_group: DLBCL	age_at_diagnosis: 48.9	Sex: F	os_status: 1	2.04244	firstline_regimen: CHOP-R	curative_intent: 1	performance_status_ecog: 0	Stage: II	ldh: not done	albumin: 45	hb: 12.7	lymphs: 1.18	monocytes: 0.3
GSM5483545	diagnostic_group: DLBCL	age_at_diagnosis: 88	Sex: M	os_status: 1	2.06708	firstline_regimen: CHOP-R	curative_intent: 1	performance_status_ecog: 0	Stage: I	ipi_score: 1	ldh: normal	albumin: 40	hb: 12.2	lymphs: 1.77
GSM5483147	diagnostic_group: DLBCL	age_at_diagnosis: 78.2	Sex: F	os_status: 1	2.10267	firstline_regimen: CHOP-R	curative_intent: 1	b_symptoms: N	in_pmid_30408148: FALSE	in_pmid_32187361: FALSE
GSM5483928	diagnostic_group: DLBCL	age_at_diagnosis: 76.2	Sex: M	os_status: 1	2.21218	firstline_regimen: CHOP-R	curative_intent: 1	performance_status_ecog: 1	marrow: 0	Stage: III	ipi_score: 2	ldh: raised	albumin: 44	hb: 12.7
GSM5483609	diagnostic_group: DLBCL	age_at_diagnosis: 77.7	Sex: M	os_status: 1	2.22587	firstline_regimen: CHOP-R	curative_intent: 1	b_symptoms: N	in_pmid_30408148: FALSE	in_pmid_32187361: FALSE
GSM5483086	diagnostic_group: DLBCL	age_at_diagnosis: 66.1	Sex: M	os_status: 1	2.25873	firstline_regimen: CHOP-R	curative_intent: 1	performance_status_ecog: 1	Stage: III	ipi_score: 2	ldh: normal	albumin: 31	hb: 12.5	lymphs: 1.8
GSM5483374	diagnostic_group: DLBCL	age_at_diagnosis: 72.3	Sex: F	os_status: 1	2.26968	firstline_regimen: CHOP-R	curative_intent: 1	performance_status_ecog: 0	Stage: I	ipi_score: 1	ldh: normal	albumin: 38	hb: 12.3	lymphs: 1.4
GSM5483479	diagnostic_group: DLBCL	age_at_diagnosis: 80.5	Sex: M	os_status: 1	2.30253	firstline_regimen: CHOP-R	curative_intent: 1	performance_status_ecog: 0	Stage: III	ipi_score: 3	ldh: raised	albumin: 32	hb: 11.7	lymphs: 0.7
GSM5482983	diagnostic_group: DLBCL	age_at_diagnosis: 66.3	Sex: F	os_status: 1	2.30527	firstline_regimen: CHOP-R	curative_intent: 1	performance_status_ecog: 1	marrow: 0	Stage: IV	ipi_score: 4	ldh: raised	albumin: 34	hb: 8.8
GSM5483366	diagnostic_group: DLBCL	age_at_diagnosis: 84.2	Sex: M	os_status: 1	2.40931	firstline_regimen: CHOP-R	curative_intent: 1	performance_status_ecog: 0	Stage: I	ipi_score: 1	ldh: normal	albumin: 40	hb: 14.9	lymphs: 0.8
GSM5483345	diagnostic_group: DLBCL	age_at_diagnosis: 73.2	Sex: M	os_status: 1	2.46133	firstline_regimen: CHOP-R	curative_intent: 1	performance_status_ecog: 1	Stage: III	ipi_score: 3	ldh: raised	albumin: 34	hb: 14.3	lymphs: 2.2
GSM5482793	diagnostic_group: DLBCL	age_at_diagnosis: 59.9	Sex: F	os_status: 1	2.46407	firstline_regimen: CHOP-R	curative_intent: 1	performance_status_ecog: 0	Stage: III	ipi_score: 2	ldh: raised	albumin: 43	hb: 13	lymphs: 3.3
GSM5483368	diagnostic_group: DLBCL	age_at_diagnosis: 59.9	Sex: F	os_status: 1	2.46407	firstline_regimen: CHOP-R	curative_intent: 1	performance_status_ecog: 0	Stage: III	ipi_score: 2	ldh: raised	albumin: 43	hb: 13	lymphs: 3.3
GSM5483153	diagnostic_group: DLBCL	age_at_diagnosis: 66.4	Sex: M	os_status: 1	2.4668	firstline_regimen: CHOP-R	curative_intent: 1	b_symptoms: N	in_pmid_30408148: FALSE	in_pmid_32187361: TRUE	pid_pmid_32187361: P80	hmrn_class_aic_pmid_32187361: BCL2	modified_hmrn_class_pmid_32187361: BCL2	lymphgen_class_pmid_32187361: EZB
GSM5483051	diagnostic_group: DLBCL	age_at_diagnosis: 86.1	Sex: M	os_status: 1	2.50513	firstline_regimen: CHOP	curative_intent: 1	performance_status_ecog: 1	Stage: I	ldh: not done	albumin: 35	hb: 13	lymphs: 0.8	wbc: 2.6
GSM5484056	diagnostic_group: DLBCL	age_at_diagnosis: 86.1	Sex: M	os_status: 1	2.50513	firstline_regimen: CHOP	curative_intent: 1	performance_status_ecog: 1	Stage: I	ldh: not done	albumin: 35	hb: 13	lymphs: 0.8	wbc: 2.6
GSM5482939	diagnostic_group: DLBCL	age_at_diagnosis: 82.1	Sex: F	os_status: 1	2.52977	firstline_regimen: CHOP-R	curative_intent: 1	performance_status_ecog: 1	Stage: IV	ldh: raised	albumin: 36	hb: 9.8	lymphs: 1	wbc: 3.4
GSM5483058	diagnostic_group: DLBCL	age_at_diagnosis: 82.1	Sex: F	os_status: 1	2.52977	firstline_regimen: CHOP-R	curative_intent: 1	performance_status_ecog: 1	Stage: IV	ldh: raised	albumin: 36	hb: 9.8	lymphs: 1	wbc: 3.4
GSM5483409	diagnostic_group: DLBCL	age_at_diagnosis: 29.2	Sex: M	os_status: 0	2.60096	firstline_regimen: CHOP-R	curative_intent: 1	performance_status_ecog: 1	Stage: IV	ipi_score: 3	ldh: raised	albumin: 39	hb: 11.9	lymphs: 3.9
GSM5483730	diagnostic_group: DLBCL	age_at_diagnosis: 65.9	Sex: M	os_status: 1	2.60643	firstline_regimen: CHOP-R	curative_intent: 1	performance_status_ecog: 0	Stage: IV	ipi_score: 4	ldh: raised	albumin: 999	hb: 12.8	lymphs: 0.72
GSM5483870	diagnostic_group: DLBCL	age_at_diagnosis: 68.4	Sex: M	os_status: 1	2.62012	firstline_regimen: CHOP-R	curative_intent: 1	b_symptoms: N	in_pmid_30408148: FALSE	in_pmid_32187361: FALSE
GSM5483402	diagnostic_group: DLBCL	age_at_diagnosis: 69	Sex: F	os_status: 1	2.66119	firstline_regimen: CHOP-R	curative_intent: 1	performance_status_ecog: 2	Stage: III	ipi_score: 4	ldh: raised	albumin: 38	hb: 9.5	lymphs: 0.7
GSM5483138	diagnostic_group: DLBCL	age_at_diagnosis: 65.5	Sex: F	os_status: 1	2.67214	firstline_regimen: CHOP-R	curative_intent: 1	performance_status_ecog: 1	Stage: IV	ipi_score: 2	ldh: normal	albumin: 36	hb: 10.9	lymphs: 0.7
GSM5483203	diagnostic_group: DLBCL	age_at_diagnosis: 65.5	Sex: F	os_status: 1	2.67214	firstline_regimen: CHOP-R	curative_intent: 1	performance_status_ecog: 1	Stage: IV	ipi_score: 2	ldh: normal	albumin: 36	hb: 10.9	lymphs: 0.7
GSM5483079	diagnostic_group: DLBCL	age_at_diagnosis: 60.1	Sex: M	os_status: 1	2.71321	firstline_regimen: CHOP-R	curative_intent: 1	b_symptoms: N	in_pmid_30408148: FALSE	in_pmid_32187361: TRUE	pid_pmid_32187361: P260	hmrn_class_aic_pmid_32187361: BCL2	modified_hmrn_class_pmid_32187361: BCL2	lymphgen_class_pmid_32187361: EZB
GSM5483689	diagnostic_group: DLBCL	age_at_diagnosis: 84.6	Sex: F	os_status: 1	2.74606	firstline_regimen: CHOP-R	curative_intent: 1	b_symptoms: N	in_pmid_30408148: FALSE	in_pmid_32187361: FALSE
GSM5483389	diagnostic_group: DLBCL	age_at_diagnosis: 57.7	Sex: M	os_status: 1	2.9076	firstline_regimen: CHOP-R	curative_intent: 1	performance_status_ecog: 1	Stage: II	ipi_score: 1	ldh: raised	albumin: 40	hb: 14	lymphs: 0.9
GSM5483444	diagnostic_group: DLBCL	age_at_diagnosis: 57.7	Sex: M	os_status: 1	2.9076	firstline_regimen: CHOP-R	curative_intent: 1	performance_status_ecog: 1	Stage: II	ipi_score: 1	ldh: raised	albumin: 40	hb: 14	lymphs: 0.9
GSM5483704	diagnostic_group: DLBCL	age_at_diagnosis: 71.6	Sex: M	os_status: 1	2.91855	firstline_regimen: CHOP-R	curative_intent: 1	performance_status_ecog: 0	marrow: 0	Stage: III	ipi_score: 3	ldh: raised	albumin: 51	hb: 15.2
GSM5482847	diagnostic_group: DLBCL	age_at_diagnosis: 81.2	Sex: M	os_status: 1	2.9514	firstline_regimen: CHOP-R	curative_intent: 1	performance_status_ecog: 1	marrow: 0	Stage: II	ipi_score: 1	ldh: normal	albumin: 25	hb: 14.7
GSM5483560	diagnostic_group: DLBCL	age_at_diagnosis: 76.9	Sex: M	os_status: 1	2.97057	firstline_regimen: CHOP-R	curative_intent: 1	b_symptoms: N	in_pmid_30408148: FALSE	in_pmid_32187361: FALSE
GSM5483659	diagnostic_group: DLBCL	age_at_diagnosis: 48.9	Sex: F	os_status: 0	2.99247	firstline_regimen: CHOP-R	curative_intent: 1	performance_status_ecog: 0	Stage: III	ipi_score: 2	ldh: raised	albumin: 44	hb: 12.1	lymphs: 0.97
GSM5483600	diagnostic_group: DLBCL	age_at_diagnosis: 83.6	Sex: F	os_status: 1	3.0089	firstline_regimen: CHOP-R	curative_intent: 1	performance_status_ecog: 2	Stage: IV	ipi_score: 4	ldh: raised	albumin: 33	hb: 7.7	lymphs: 1.6
GSM5482794	diagnostic_group: DLBCL	age_at_diagnosis: 75.7	Sex: F	os_status: 1	3.01164	firstline_regimen: CHOP-R	curative_intent: 1	performance_status_ecog: 0	Stage: II	ipi_score: 2	ldh: raised	albumin: 40	hb: 11.1	lymphs: 1.4
GSM5483561	diagnostic_group: DLBCL	age_at_diagnosis: 71.1	Sex: M	os_status: 1	3.02806	firstline_regimen: CHOP-R	curative_intent: 1	performance_status_ecog: 2	ldh: normal	albumin: 26	hb: 9	lymphs: 2.6	monocytes: 1.3	neutrophils: 6.6
GSM5483680	diagnostic_group: DLBCL	age_at_diagnosis: 80.9	Sex: F	os_status: 1	3.03628	firstline_regimen: CHOP-R	curative_intent: 1	performance_status_ecog: 1	Stage: IV	ipi_score: 3	ldh: normal	albumin: 44	hb: 12.4	lymphs: 2.4
GSM5483971	diagnostic_group: DLBCL	age_at_diagnosis: 61.1	Sex: M	os_status: 1	3.0527	firstline_regimen: CHOP-R	curative_intent: 1	performance_status_ecog: 2	marrow: 0	Stage: II	ipi_score: 2	ldh: normal	albumin: 30	hb: 14.1
GSM5483448	diagnostic_group: DLBCL	age_at_diagnosis: 62.6	Sex: F	os_status: 1	3.05544	firstline_regimen: CHOP-R	curative_intent: 1	performance_status_ecog: 0	Stage: II	ipi_score: 2	ldh: raised	albumin: 38	hb: 12.9	lymphs: 1.6
GSM5483599	diagnostic_group: DLBCL	age_at_diagnosis: 62.6	Sex: F	os_status: 1	3.05544	firstline_regimen: CHOP-R	curative_intent: 1	performance_status_ecog: 0	Stage: II	ipi_score: 2	ldh: raised	albumin: 38	hb: 12.9	lymphs: 1.6
GSM5483261	diagnostic_group: DLBCL	age_at_diagnosis: 72.3	Sex: M	os_status: 1	3.06639	firstline_regimen: CHOP-R	curative_intent: 1	performance_status_ecog: 2	Stage: III	ipi_score: 4	ldh: raised	albumin: 33	hb: 12.4	lymphs: 0.45
GSM5483594	diagnostic_group: DLBCL	age_at_diagnosis: 51.9	Sex: F	os_status: 0	3.07461	firstline_regimen: CHOP-R	curative_intent: 1	performance_status_ecog: 0	Stage: I	ipi_score: 0	ldh: normal	albumin: 38	hb: 12.3	lymphs: 2.27
GSM5483134	diagnostic_group: DLBCL	age_at_diagnosis: 77.9	Sex: F	os_status: 1	3.12936	firstline_regimen: CHOP-R	curative_intent: 1	performance_status_ecog: 2	Stage: II	ipi_score: 2	ldh: normal	albumin: 40	hb: 13.7	lymphs: 1.5
GSM5483658	diagnostic_group: DLBCL	age_at_diagnosis: 35.8	Sex: F	os_status: 0	3.1321	firstline_regimen: CHOP-R	curative_intent: 1	performance_status_ecog: 0	Stage: I	ldh: not done	albumin: 36	hb: 12.9	lymphs: 1.1	wbc: 7.7
GSM5483815	diagnostic_group: DLBCL	age_at_diagnosis: 71	Sex: F	os_status: 1	3.154	firstline_regimen: CHOP-R	curative_intent: 1	performance_status_ecog: 1	Stage: I	ipi_score: 1	ldh: normal	albumin: 40	hb: 13	lymphs: 0.8
GSM5484023	diagnostic_group: DLBCL	age_at_diagnosis: 49	Sex: M	os_status: 1	3.25804	firstline_regimen: CHOP-R	curative_intent: 1	performance_status_ecog: 1	Stage: IV	ipi_score: 2	ldh: raised	albumin: 44	hb: 13.6	lymphs: 2.8
GSM5483378	diagnostic_group: DLBCL	age_at_diagnosis: 85.6	Sex: F	os_status: 1	3.26352	firstline_regimen: CHOP-R	curative_intent: 1	performance_status_ecog: 1	Stage: III	ipi_score: 2	ldh: normal	albumin: 36	hb: 12	lymphs: 1.1
GSM5483765	diagnostic_group: DLBCL	age_at_diagnosis: 79.7	Sex: F	os_status: 1	3.2909	firstline_regimen: CHOP-R	curative_intent: 1	performance_status_ecog: 0	Stage: IV	ipi_score: 4	ldh: raised	albumin: 29	hb: 7.4	lymphs: 0.9
GSM5483657	diagnostic_group: DLBCL	age_at_diagnosis: 33.7	Sex: F	os_status: 0	3.29363	firstline_regimen: CHOP-R	curative_intent: 1	performance_status_ecog: 1	Stage: IV	ipi_score: 3	ldh: raised	albumin: 34	hb: 9.9	lymphs: 0.36
GSM5483157	diagnostic_group: DLBCL	age_at_diagnosis: 73.5	Sex: M	os_status: 1	3.34839	firstline_regimen: CHOP-R	curative_intent: 1	performance_status_ecog: 1	Stage: I	ldh: not done	albumin: 32	hb: 10.9	lymphs: 0.7	monocytes: 0.05
GSM5483381	diagnostic_group: DLBCL	age_at_diagnosis: 57.2	Sex: F	os_status: 1	3.35113	firstline_regimen: CHOP-R	curative_intent: 1	performance_status_ecog: 8	Stage: I	ldh: unknown	albumin: 888	hb: 88.8	lymphs: 8888	monocytes: 888
GSM5483731	diagnostic_group: DLBCL	age_at_diagnosis: 61.1	Sex: M	os_status: 1	3.4141	firstline_regimen: CHOP-R	curative_intent: 1	performance_status_ecog: 2	Stage: III	ipi_score: 4	ldh: raised	albumin: 40	hb: 10.6	lymphs: 0.76
GSM5484059	diagnostic_group: DLBCL	age_at_diagnosis: 61.1	Sex: M	os_status: 1	3.4141	firstline_regimen: CHOP-R	curative_intent: 1	performance_status_ecog: 2	Stage: III	ipi_score: 4	ldh: raised	albumin: 40	hb: 10.6	lymphs: 0.76
GSM5483160	diagnostic_group: DLBCL	age_at_diagnosis: 82.2	Sex: M	os_status: 1	3.50992	firstline_regimen: CHOP-R	curative_intent: 1	performance_status_ecog: 2	Stage: I	ipi_score: 3	ldh: raised	albumin: 45	hb: 13.7	lymphs: 1.3
GSM5483473	diagnostic_group: DLBCL	age_at_diagnosis: 73.6	Sex: M	os_status: 1	3.55373	firstline_regimen: CHOP-R	curative_intent: 1	performance_status_ecog: 2	Stage: I	ldh: not done	albumin: 39	hb: 11.5	lymphs: 1.6	monocytes: 888
GSM5483253	diagnostic_group: DLBCL	age_at_diagnosis: 85.1	Sex: M	os_status: 1	3.6167	firstline_regimen: CHOP-R	curative_intent: 1	performance_status_ecog: 1	Stage: III	ipi_score: 3	ldh: raised	albumin: 34	hb: 11.6	lymphs: 0.49
GSM5484086	diagnostic_group: DLBCL	age_at_diagnosis: 76.4	Sex: M	os_status: 1	3.72348	firstline_regimen: CHOP-R	curative_intent: 1	performance_status_ecog: 1	Stage: II	ipi_score: 1	ldh: normal	albumin: 43	hb: 16.2	lymphs: 1.44
GSM5483340	diagnostic_group: DLBCL	age_at_diagnosis: 49	Sex: M	os_status: 0	3.76728	firstline_regimen: CHOP-R	curative_intent: 1	performance_status_ecog: 1	Stage: III	ipi_score: 2	ldh: raised	albumin: 35	hb: 12.3	lymphs: 0.97
GSM5483607	diagnostic_group: DLBCL	age_at_diagnosis: 78.7	Sex: M	os_status: 1	3.81109	firstline_regimen: CHOP-R	curative_intent: 1	performance_status_ecog: 0	Stage: I	ldh: unknown	albumin: 40	hb: 14	lymphs: 1.69	wbc: 9.3
GSM5483078	diagnostic_group: DLBCL	age_at_diagnosis: 86.3	Sex: M	os_status: 1	3.82752	firstline_regimen: CHOP-R	curative_intent: 1	performance_status_ecog: 1	Stage: III	ipi_score: 2	ldh: normal	albumin: 38	hb: 12.3	lymphs: 0.75
GSM5483095	diagnostic_group: DLBCL	age_at_diagnosis: 73.5	Sex: M	os_status: 1	3.86037	firstline_regimen: CHOP-R	curative_intent: 1	performance_status_ecog: 0	Stage: III	ipi_score: 3	ldh: raised	albumin: 40	hb: 14.3	lymphs: 1.8
GSM5483288	diagnostic_group: DLBCL	age_at_diagnosis: 59.6	Sex: M	os_status: 0	3.87132	firstline_regimen: CHOP-R	curative_intent: 1	performance_status_ecog: 0	marrow: 0	Stage: IV	ipi_score: 2	ldh: normal	albumin: 32	hb: 11.5
GSM5483309	diagnostic_group: DLBCL	age_at_diagnosis: 68.1	Sex: M	os_status: 1	3.8768	firstline_regimen: CHOP-R	curative_intent: 1	b_symptoms: N	in_pmid_30408148: FALSE	in_pmid_32187361: TRUE	pid_pmid_32187361: P143	hmrn_class_aic_pmid_32187361: NEC	modified_hmrn_class_pmid_32187361: NOTCH1	lymphgen_class_pmid_32187361: N1
GSM5483445	diagnostic_group: DLBCL	age_at_diagnosis: 68.1	Sex: M	os_status: 1	3.8768	firstline_regimen: CHOP-R	curative_intent: 1	b_symptoms: N	in_pmid_30408148: FALSE	in_pmid_32187361: FALSE	pid_pmid_32187361: P143	hmrn_class_aic_pmid_32187361: NEC	modified_hmrn_class_pmid_32187361: NOTCH1	lymphgen_class_pmid_32187361: N1
GSM5483031	diagnostic_group: DLBCL	age_at_diagnosis: 71.6	Sex: F	os_status: 1	3.94798	firstline_regimen: CHOP-R	curative_intent: 1	performance_status_ecog: 1	Stage: III	ipi_score: 3	ldh: raised	albumin: 25	hb: 12.6	lymphs: 0.95
GSM5483182	diagnostic_group: DLBCL	age_at_diagnosis: 60.2	Sex: F	os_status: 1	3.95072	firstline_regimen: CHOP-R	curative_intent: 1	b_symptoms: N	in_pmid_30408148: FALSE	in_pmid_32187361: FALSE
GSM5483442	diagnostic_group: DLBCL	age_at_diagnosis: 67.1	Sex: F	os_status: 1	3.96715	firstline_regimen: CHOP	curative_intent: 1	b_symptoms: N	in_pmid_30408148: FALSE	in_pmid_32187361: TRUE	pid_pmid_32187361: P44	hmrn_class_aic_pmid_32187361: NOTCH2	modified_hmrn_class_pmid_32187361: NOTCH2	lymphgen_class_pmid_32187361: BN2
GSM5483593	diagnostic_group: DLBCL	age_at_diagnosis: 62.1	Sex: F	os_status: 0	3.98631	firstline_regimen: CHOP	curative_intent: 1	performance_status_ecog: 1	marrow: 0	Stage: II	ipi_score: 1	ldh: normal	albumin: 45	hb: 13
GSM5483497	diagnostic_group: DLBCL	age_at_diagnosis: 42.6	Sex: M	os_status: 0	4.03285	firstline_regimen: CHOP-R	curative_intent: 1	performance_status_ecog: 0	ldh: raised	albumin: 52	hb: 15.2	lymphs: 0.88	monocytes: 0.39	neutrophils: 3.37
GSM5483432	diagnostic_group: DLBCL	age_at_diagnosis: 57.2	Sex: M	os_status: 1	4.04107	firstline_regimen: CHOP-R	curative_intent: 1	performance_status_ecog: 0	Stage: III	ipi_score: 1	ldh: normal	albumin: 42	hb: 11.1	lymphs: 1.2
GSM5483618	diagnostic_group: DLBCL	age_at_diagnosis: 57.1	Sex: F	os_status: 1	4.08487	firstline_regimen: CHOP-R	curative_intent: 1	performance_status_ecog: 0	Stage: IV	ipi_score: 3	ldh: raised	albumin: 31	hb: 10.2	lymphs: 0.92
GSM5484093	diagnostic_group: DLBCL	age_at_diagnosis: 60.8	Sex: F	os_status: 0	4.08487	firstline_regimen: CHOP-R	curative_intent: 1	performance_status_ecog: 0	Stage: I	ipi_score: 1	ldh: normal	albumin: 46	hb: 14	lymphs: 1
GSM5483655	diagnostic_group: DLBCL	age_at_diagnosis: 45.5	Sex: F	os_status: 0	4.09309	firstline_regimen: CHOP-R	curative_intent: 1	performance_status_ecog: 0	marrow: 0	Stage: II	ipi_score: 0	ldh: normal	albumin: 41	hb: 12.6
GSM5483247	diagnostic_group: DLBCL	age_at_diagnosis: 85.2	Sex: M	os_status: 1	4.13142	firstline_regimen: CHOP-R	curative_intent: 1	performance_status_ecog: 2	Stage: II	ipi_score: 3	ldh: raised	albumin: 41	hb: 13.1	lymphs: 1.09
GSM5484009	diagnostic_group: DLBCL	age_at_diagnosis: 85.8	Sex: F	os_status: 1	4.17796	firstline_regimen: CHOP-R	curative_intent: 1	performance_status_ecog: 0	Stage: IV	ipi_score: 3	ldh: normal	albumin: 37	hb: 14.9	lymphs: 1.8
GSM5483184	diagnostic_group: DLBCL	age_at_diagnosis: 71.4	Sex: M	os_status: 0	4.18617	firstline_regimen: CHOP-R	curative_intent: 1	performance_status_ecog: 0	marrow: 0	Stage: III	ipi_score: 2	ldh: normal	albumin: 35	hb: 13.9
GSM5483165	diagnostic_group: DLBCL	age_at_diagnosis: 59.2	Sex: M	os_status: 1	4.20534	firstline_regimen: CHOP-R	curative_intent: 1	performance_status_ecog: 2	marrow: 1	Stage: IV	ipi_score: 2	ldh: normal	albumin: 45	hb: 9.9
GSM5483180	diagnostic_group: DLBCL	age_at_diagnosis: 70.4	Sex: F	os_status: 1	4.24093	firstline_regimen: CHOP-R	curative_intent: 1	b_symptoms: N	in_pmid_30408148: FALSE	in_pmid_32187361: FALSE
GSM5482796	diagnostic_group: DLBCL	age_at_diagnosis: 55.5	Sex: M	os_status: 0	4.25188	firstline_regimen: CHOP-R	curative_intent: 1	performance_status_ecog: 1	Stage: IV	ipi_score: 2	ldh: normal	albumin: 45	hb: 13.6	lymphs: 2.3
GSM5483355	diagnostic_group: DLBCL	age_at_diagnosis: 68	Sex: F	os_status: 1	4.26831	firstline_regimen: CHOP-R	curative_intent: 1	b_symptoms: N	ldh: raised	albumin: 40	hb: 12.3	lymphs: 2	wbc: 7.5	num_extranodal: 0
GSM5483085	diagnostic_group: DLBCL	age_at_diagnosis: 63.2	Sex: M	os_status: 1	4.29843	firstline_regimen: CHOP-R	curative_intent: 1	performance_status_ecog: 0	Stage: IV	ipi_score: 4	ldh: raised	albumin: 26	hb: 13.5	lymphs: 1.7
GSM5483347	diagnostic_group: DLBCL	age_at_diagnosis: 59.8	Sex: M	os_status: 1	4.30938	firstline_regimen: CHOP-R	curative_intent: 1	performance_status_ecog: 1	Stage: II	ipi_score: 0	ldh: normal	albumin: 39	hb: 14.5	lymphs: 1.2
GSM5483961	diagnostic_group: DLBCL	age_at_diagnosis: 80.2	Sex: F	os_status: 1	4.30938	firstline_regimen: CHOP-R	curative_intent: 1	performance_status_ecog: 1	marrow: 0	Stage: IV	ipi_score: 3	ldh: raised	albumin: 43	hb: 10.9
GSM5483070	diagnostic_group: DLBCL	age_at_diagnosis: 76.9	Sex: M	os_status: 0	4.3258	firstline_regimen: CHOP-R	curative_intent: 1	performance_status_ecog: 0	marrow: 1	Stage: IV	ipi_score: 2	ldh: raised	albumin: 31	hb: 14.3
GSM5483670	diagnostic_group: DLBCL	age_at_diagnosis: 55.1	Sex: M	os_status: 0	4.3258	firstline_regimen: CHOP-R	curative_intent: 1	performance_status_ecog: 0	marrow: 0	Stage: II	ipi_score: 0	ldh: normal	albumin: 38	hb: 16.5
GSM5483436	diagnostic_group: DLBCL	age_at_diagnosis: 77.6	Sex: F	os_status: 1	4.34223	firstline_regimen: CHOP-R	curative_intent: 1	performance_status_ecog: 0	Stage: III	ipi_score: 3	ldh: raised	albumin: 39	hb: 12.4	lymphs: 0.5
GSM5483654	diagnostic_group: DLBCL	age_at_diagnosis: 25.5	Sex: M	os_status: 0	4.34223	firstline_regimen: CHOP-R	curative_intent: 1	performance_status_ecog: 0	Stage: III	ipi_score: 1	ldh: raised	albumin: 42	hb: 13.5	lymphs: 1.53
GSM5484021	diagnostic_group: DLBCL	age_at_diagnosis: 77.6	Sex: F	os_status: 1	4.34223	firstline_regimen: CHOP-R	curative_intent: 1	performance_status_ecog: 0	Stage: III	ipi_score: 3	ldh: raised	albumin: 39	hb: 12.4	lymphs: 0.5
GSM5483417	diagnostic_group: DLBCL	age_at_diagnosis: 61.7	Sex: F	os_status: 1	4.3614	firstline_regimen: CHOP-R	curative_intent: 1	performance_status_ecog: 0	Stage: III	ipi_score: 2	ldh: normal	albumin: 30	hb: 10.4	lymphs: 0.5
GSM5482809	diagnostic_group: DLBCL	age_at_diagnosis: 76.4	Sex: M	os_status: 1	4.38877	firstline_regimen: CHOP-R	curative_intent: 1	performance_status_ecog: 1	Stage: III	ipi_score: 3	ldh: raised	albumin: 32	hb: 13	lymphs: 1.4
GSM5483041	diagnostic_group: DLBCL	age_at_diagnosis: 61.5	Sex: F	os_status: 0	4.39973	firstline_regimen: CHOP-R	curative_intent: 1	performance_status_ecog: 0	Stage: III	ipi_score: 3	ldh: raised	albumin: 41	hb: 11.9	lymphs: 1.19
GSM5483651	diagnostic_group: DLBCL	age_at_diagnosis: 69.6	Sex: M	os_status: 1	4.40246	firstline_regimen: CHOP-R	curative_intent: 1	performance_status_ecog: 1	marrow: 0	Stage: III	ipi_score: 3	ldh: raised	albumin: 33	hb: 13.1
GSM5484007	diagnostic_group: DLBCL	age_at_diagnosis: 62.8	Sex: F	os_status: 1	4.42984	firstline_regimen: CHOP-R	curative_intent: 1	performance_status_ecog: 2	marrow: 0	Stage: I	ipi_score: 3	ldh: raised	albumin: 38	hb: 12.6
GSM5483257	diagnostic_group: DLBCL	age_at_diagnosis: 86.6	Sex: M	os_status: 1	4.43258	firstline_regimen: CHOP-R	curative_intent: 1	b_symptoms: N	in_pmid_30408148: FALSE	in_pmid_32187361: FALSE
GSM5483770	diagnostic_group: DLBCL	age_at_diagnosis: 65.7	Sex: M	os_status: 0	4.55852	firstline_regimen: CHOP-R	curative_intent: 1	performance_status_ecog: 1	Stage: III	ipi_score: 3	ldh: raised	albumin: 38	hb: 11.9	lymphs: 1.81
GSM5483754	diagnostic_group: DLBCL	age_at_diagnosis: 30.9	Sex: F	os_status: 0	4.56126	firstline_regimen: CHOP-R	curative_intent: 1	performance_status_ecog: 0	Stage: III	ipi_score: 2	ldh: raised	albumin: 42	hb: 12.1	lymphs: 1.83
GSM5483010	diagnostic_group: DLBCL	age_at_diagnosis: 61.5	Sex: M	os_status: 0	4.57495	firstline_regimen: CHOP-R	curative_intent: 1	performance_status_ecog: 0	Stage: II	ipi_score: 2	ldh: raised	albumin: 41	hb: 12.9	lymphs: 0.87
GSM5483853	diagnostic_group: DLBCL	age_at_diagnosis: 73.9	Sex: F	os_status: 1	4.59138	firstline_regimen: CHOP-R	curative_intent: 1	performance_status_ecog: 1	Stage: IV	ipi_score: 4	ldh: raised	albumin: 38	hb: 10.8	lymphs: 1.6
GSM5483011	diagnostic_group: DLBCL	age_at_diagnosis: 64.1	Sex: M	os_status: 0	4.61054	firstline_regimen: CHOP-R	curative_intent: 1	performance_status_ecog: 0	marrow: 0	Stage: II	ipi_score: 1	ldh: normal	albumin: 28	hb: 12.3
GSM5483753	diagnostic_group: DLBCL	age_at_diagnosis: 26	Sex: M	os_status: 0	4.61054	firstline_regimen: CHOP-R	curative_intent: 1	performance_status_ecog: 1	Stage: IV	ldh: not done	albumin: 21	hb: 8.9	lymphs: 0.15	monocytes: 0.15
GSM5483767	diagnostic_group: DLBCL	age_at_diagnosis: 69.8	Sex: F	os_status: 0	4.63244	firstline_regimen: CHOP-R	curative_intent: 1	performance_status_ecog: 0	Stage: III	ipi_score: 3	ldh: raised	albumin: 46	hb: 14	lymphs: 1.56
GSM5483766	diagnostic_group: DLBCL	age_at_diagnosis: 77	Sex: M	os_status: 0	4.63518	firstline_regimen: CHOP-R	curative_intent: 1	performance_status_ecog: 0	Stage: II	ipi_score: 2	ldh: raised	albumin: 48	hb: 14.1	lymphs: 0.86
GSM5483940	diagnostic_group: DLBCL	age_at_diagnosis: 66.3	Sex: F	os_status: 0	4.65708	firstline_regimen: CHOP-R	curative_intent: 1	b_symptoms: N	in_pmid_30408148: FALSE	in_pmid_32187361: FALSE
GSM5483806	diagnostic_group: DLBCL	age_at_diagnosis: 55.4	Sex: F	os_status: 0	4.67351	firstline_regimen: CHOP-R	curative_intent: 1	b_symptoms: N	in_pmid_30408148: FALSE	in_pmid_32187361: FALSE
GSM5483750	diagnostic_group: DLBCL	age_at_diagnosis: 84.5	Sex: F	os_status: 0	4.69268	firstline_regimen: CHOP-R	curative_intent: 1	performance_status_ecog: 0	marrow: 0	Stage: III	ipi_score: 1	ldh: normal	albumin: 34	hb: 13
GSM5483775	diagnostic_group: DLBCL	age_at_diagnosis: 62.4	Sex: M	os_status: 0	4.70637	firstline_regimen: CHOP-R	curative_intent: 1	performance_status_ecog: 0	marrow: 0	Stage: I	ipi_score: 2	ldh: raised	albumin: 39	hb: 16.8
GSM5483252	diagnostic_group: DLBCL	age_at_diagnosis: 69	Sex: M	os_status: 1	4.71732	firstline_regimen: CHOP-R	curative_intent: 1	b_symptoms: N	in_pmid_30408148: FALSE	in_pmid_32187361: FALSE
GSM5482999	diagnostic_group: DLBCL	age_at_diagnosis: 48.7	Sex: F	os_status: 0	4.73101	firstline_regimen: CHOP-R	curative_intent: 1	performance_status_ecog: 0	Stage: IV	ipi_score: 3	ldh: raised	albumin: 32	hb: 8.5	lymphs: 1.76
GSM5483000	diagnostic_group: DLBCL	age_at_diagnosis: 62.1	Sex: M	os_status: 0	4.74196	firstline_regimen: CHOP-R	curative_intent: 1	performance_status_ecog: 0	marrow: 0	Stage: III	ipi_score: 1	ldh: normal	albumin: 39	hb: 13.9
GSM5483774	diagnostic_group: DLBCL	age_at_diagnosis: 47.3	Sex: M	os_status: 0	4.7447	firstline_regimen: CHOP-R	curative_intent: 1	performance_status_ecog: 0	ldh: raised	albumin: 47	hb: 14.5	lymphs: 2.52	monocytes: 0.39	neutrophils: 4.33
GSM5483773	diagnostic_group: DLBCL	age_at_diagnosis: 66.2	Sex: M	os_status: 0	4.75291	firstline_regimen: CHOP-R	curative_intent: 1	performance_status_ecog: 0	marrow: 0	Stage: I	ipi_score: 2	ldh: raised	albumin: 43	hb: 13.8
GSM5483619	diagnostic_group: DLBCL	age_at_diagnosis: 22.8	Sex: F	os_status: 1	4.76386	firstline_regimen: CHOP-R	curative_intent: 1	performance_status_ecog: 2	Stage: IV	ipi_score: 4	ldh: raised	albumin: 33	hb: 8.8	lymphs: 2.33
GSM5483764	diagnostic_group: DLBCL	age_at_diagnosis: 66.4	Sex: M	os_status: 0	4.7666	firstline_regimen: CHOP-R	curative_intent: 1	performance_status_ecog: 1	Stage: IV	ipi_score: 4	ldh: raised	albumin: 42	hb: 11	lymphs: 2.01
GSM5483001	diagnostic_group: DLBCL	age_at_diagnosis: 73.5	Sex: F	os_status: 0	4.77207	firstline_regimen: CHOP-R	curative_intent: 1	performance_status_ecog: 1	marrow: 0	Stage: IV	ipi_score: 3	ldh: normal	albumin: 29	hb: 8.5
GSM5483763	diagnostic_group: DLBCL	age_at_diagnosis: 42.2	Sex: F	os_status: 0	4.77207	firstline_regimen: CHOP-R	curative_intent: 1	performance_status_ecog: 0	marrow: 0	Stage: IV	ldh: not done	albumin: 42	hb: 14.1	lymphs: 0.39
GSM5483653	diagnostic_group: DLBCL	age_at_diagnosis: 18.9	Sex: F	os_status: 0	4.79124	firstline_regimen: CHOP-R	curative_intent: 1	performance_status_ecog: 0	Stage: I	ipi_score: 0	ldh: normal	albumin: 42	hb: 11.6	lymphs: 1.71
GSM5483801	diagnostic_group: DLBCL	age_at_diagnosis: 71.9	Sex: M	os_status: 1	4.84052	firstline_regimen: CHOP-R	curative_intent: 1	b_symptoms: N	in_pmid_30408148: FALSE	in_pmid_32187361: FALSE
GSM5483748	diagnostic_group: DLBCL	age_at_diagnosis: 89.5	Sex: F	os_status: 0	4.846	firstline_regimen: CHOP-R	curative_intent: 1	performance_status_ecog: 2	ldh: raised	albumin: 39	hb: 14.5	lymphs: 1.1	monocytes: 0.37	neutrophils: 6.65
GSM5483762	diagnostic_group: DLBCL	age_at_diagnosis: 67	Sex: M	os_status: 0	4.86516	firstline_regimen: CHOP-R	curative_intent: 1	performance_status_ecog: 4	marrow: 0	Stage: IV	ipi_score: 2	ldh: normal	albumin: 37	hb: 11.3
GSM5483747	diagnostic_group: DLBCL	age_at_diagnosis: 69.6	Sex: F	os_status: 0	4.90075	firstline_regimen: CHOP-R	curative_intent: 1	performance_status_ecog: 1	marrow: 0	Stage: II	ipi_score: 1	ldh: normal	albumin: 39	hb: 9.6
GSM5482984	diagnostic_group: DLBCL	age_at_diagnosis: 58.9	Sex: M	os_status: 0	4.90349	firstline_regimen: CHOP-R	curative_intent: 1	performance_status_ecog: 1	marrow: 0	Stage: III	ipi_score: 1	ldh: raised	albumin: 36	hb: 10
GSM5483874	diagnostic_group: DLBCL	age_at_diagnosis: 54	Sex: F	os_status: 0	4.93908	firstline_regimen: CHOP-R	curative_intent: 1	performance_status_ecog: 0	Stage: I	ipi_score: 0	ldh: normal	albumin: 39	hb: 11.8	lymphs: 1.75
GSM5482982	diagnostic_group: DLBCL	age_at_diagnosis: 67.6	Sex: M	os_status: 0	4.94456	firstline_regimen: CHOP-R	curative_intent: 1	performance_status_ecog: 0	marrow: 0	Stage: III	ipi_score: 3	ldh: raised	albumin: 37	hb: 14.8
GSM5482838	diagnostic_group: DLBCL	age_at_diagnosis: 67.9	Sex: M	os_status: 1	4.9473	firstline_regimen: CHOP-R	curative_intent: 1	performance_status_ecog: 1	Stage: IV	ipi_score: 3	ldh: raised	albumin: 33	hb: 10	lymphs: 0.62
GSM5483321	diagnostic_group: DLBCL	age_at_diagnosis: 66.3	Sex: M	os_status: 1	4.97194	firstline_regimen: CHOP-R	curative_intent: 1	performance_status_ecog: 2	Stage: IV	ipi_score: 5	ldh: raised	albumin: 33	hb: 10.6	lymphs: 1.1
GSM5483269	diagnostic_group: DLBCL	age_at_diagnosis: 83.7	Sex: F	os_status: 0	4.99384	firstline_regimen: CHOP-R	curative_intent: 1	performance_status_ecog: 0	marrow: 0	Stage: IV	ipi_score: 2	ldh: raised	albumin: 36	hb: 12.4
GSM5483267	diagnostic_group: DLBCL	age_at_diagnosis: 46.7	Sex: F	os_status: 0	4.99658	firstline_regimen: CHOP-R	curative_intent: 1	performance_status_ecog: 0	marrow: 0	Stage: II	ipi_score: 0	ldh: low	albumin: 35	hb: 13.3
GSM5483276	diagnostic_group: DLBCL	age_at_diagnosis: 47	Sex: M	os_status: 0	5.08145	firstline_regimen: CHOP-R	curative_intent: 1	performance_status_ecog: 1	marrow: 0	Stage: III	ipi_score: 2	ldh: raised	albumin: 19	hb: 8.3
GSM5484008	diagnostic_group: DLBCL	age_at_diagnosis: 79.7	Sex: F	os_status: 1	5.08693	firstline_regimen: CHOP-R	curative_intent: 1	performance_status_ecog: 2	Stage: IV	ipi_score: 4	ldh: normal	albumin: 30	hb: 10.8	lymphs: 1.69
GSM5483274	diagnostic_group: DLBCL	age_at_diagnosis: 71.5	Sex: F	os_status: 0	5.08966	firstline_regimen: CHOP-R	curative_intent: 1	b_symptoms: N	in_pmid_30408148: FALSE	in_pmid_32187361: FALSE
GSM5483255	diagnostic_group: DLBCL	age_at_diagnosis: 56.5	Sex: M	os_status: 0	5.09514	firstline_regimen: CHOP-R	curative_intent: 1	performance_status_ecog: 1	Stage: I	ipi_score: 1	ldh: raised	albumin: 42	hb: 15.2	lymphs: 1.95
GSM5483242	diagnostic_group: DLBCL	age_at_diagnosis: 75	Sex: M	os_status: 0	5.11704	firstline_regimen: CHOP-R	curative_intent: 1	performance_status_ecog: 1	Stage: III	ldh: not done	albumin: 41	hb: 13.7	lymphs: 0.8	monocytes: 1.1
GSM5483273	diagnostic_group: DLBCL	age_at_diagnosis: 73.2	Sex: F	os_status: 0	5.11704	firstline_regimen: CHOP-R	curative_intent: 1	performance_status_ecog: 0	Stage: I	ipi_score: 1	ldh: normal	albumin: 46	hb: 11.9	lymphs: 2.24
GSM5483272	diagnostic_group: DLBCL	age_at_diagnosis: 84.9	Sex: F	os_status: 0	5.11978	firstline_regimen: CHOP-R	curative_intent: 1	performance_status_ecog: 1	marrow: 0	Stage: III	ipi_score: 3	ldh: raised	albumin: 31	hb: 11.3
GSM5483813	diagnostic_group: DLBCL	age_at_diagnosis: 58.5	Sex: M	os_status: 1	5.13621	firstline_regimen: CHOP-R	curative_intent: 1	b_symptoms: N	in_pmid_30408148: FALSE	in_pmid_32187361: TRUE	pid_pmid_32187361: P625	hmrn_class_aic_pmid_32187361: BCL2	modified_hmrn_class_pmid_32187361: BCL2	lymphgen_class_pmid_32187361: EZB
GSM5483861	diagnostic_group: DLBCL	age_at_diagnosis: 58.5	Sex: M	os_status: 1	5.13621	firstline_regimen: CHOP-R	curative_intent: 1	b_symptoms: N	in_pmid_30408148: FALSE	in_pmid_32187361: FALSE	pid_pmid_32187361: P625	hmrn_class_aic_pmid_32187361: BCL2	modified_hmrn_class_pmid_32187361: BCL2	lymphgen_class_pmid_32187361: EZB
GSM5482978	diagnostic_group: DLBCL	age_at_diagnosis: 40.2	Sex: M	os_status: 0	5.14716	firstline_regimen: CHOP-R	curative_intent: 1	performance_status_ecog: 0	Stage: II	ipi_score: 0	ldh: normal	albumin: 50	hb: 12.8	lymphs: 1.29
GSM5483270	diagnostic_group: DLBCL	age_at_diagnosis: 71.4	Sex: M	os_status: 0	5.15264	firstline_regimen: CHOP-R	curative_intent: 1	performance_status_ecog: 0	Stage: IV	ipi_score: 4	ldh: raised	albumin: 46	hb: 15.5	lymphs: 1.44
GSM5483271	diagnostic_group: DLBCL	age_at_diagnosis: 76.6	Sex: F	os_status: 0	5.16632	firstline_regimen: CHOP-R	curative_intent: 1	performance_status_ecog: 1	marrow: 0	Stage: II	ipi_score: 1	ldh: normal	albumin: 34	hb: 11.7
GSM5483792	diagnostic_group: DLBCL	age_at_diagnosis: 78.1	Sex: M	os_status: 1	5.1718	firstline_regimen: CHOP-R	curative_intent: 1	performance_status_ecog: 0	marrow: 0	Stage: IV	ipi_score: 3	ldh: normal	albumin: 42	hb: 14.7
GSM5482782	diagnostic_group: DLBCL	age_at_diagnosis: 68.5	Sex: F	os_status: 1	5.18001	firstline_regimen: CHOP-R	curative_intent: 1	performance_status_ecog: 1	Stage: IV	ipi_score: 4	ldh: raised	albumin: 36	hb: 11.9	lymphs: 0.7
GSM5483258	diagnostic_group: DLBCL	age_at_diagnosis: 57.5	Sex: F	os_status: 0	5.22382	firstline_regimen: CHOP-R	curative_intent: 1	performance_status_ecog: 2	Stage: IV	ipi_score: 4	ldh: raised	albumin: 27	hb: 11.7	lymphs: 0.58
GSM5483154	diagnostic_group: DLBCL	age_at_diagnosis: 77.1	Sex: F	os_status: 1	5.22656	firstline_regimen: CHOP-R	curative_intent: 1	performance_status_ecog: 1	Stage: II	ipi_score: 2	ldh: raised	albumin: 45	hb: 13.6	lymphs: 2.5
GSM5483240	diagnostic_group: DLBCL	age_at_diagnosis: 53	Sex: M	os_status: 0	5.23477	firstline_regimen: CHOP-R	curative_intent: 1	performance_status_ecog: 0	Stage: IV	ipi_score: 3	ldh: raised	albumin: 29	hb: 13.2	lymphs: 2.02
GSM5483699	diagnostic_group: DLBCL	age_at_diagnosis: 76.5	Sex: F	os_status: 1	5.24025	firstline_regimen: CHOP-R	curative_intent: 1	performance_status_ecog: 0	ldh: raised	albumin: 46	hb: 14.5	lymphs: 1.2	wbc: 9	sample_pre_active_treatment: No
GSM5483721	diagnostic_group: DLBCL	age_at_diagnosis: 32.9	Sex: M	os_status: 0	5.28131	firstline_regimen: CHOP-R	curative_intent: 1	performance_status_ecog: 1	marrow: 0	Stage: IV	ldh: not done	albumin: 41	hb: 11.2	lymphs: 0.39
GSM5483251	diagnostic_group: DLBCL	age_at_diagnosis: 69.3	Sex: F	os_status: 0	5.28679	firstline_regimen: CHOP-R	curative_intent: 1	performance_status_ecog: 0	marrow: 0	Stage: I	ipi_score: 1	ldh: normal	albumin: 42	hb: 12.9
GSM5483250	diagnostic_group: DLBCL	age_at_diagnosis: 57.1	Sex: F	os_status: 0	5.28953	firstline_regimen: CHOP-R	curative_intent: 1	performance_status_ecog: 0	marrow: 0	Stage: III	ipi_score: 1	ldh: normal	albumin: 30	hb: 12
GSM5483256	diagnostic_group: DLBCL	age_at_diagnosis: 81.1	Sex: M	os_status: 0	5.30048	firstline_regimen: CHOP-R	curative_intent: 1	performance_status_ecog: 1	Stage: I	ipi_score: 1	ldh: normal	albumin: 40	hb: 12.8	lymphs: 1.6
GSM5483248	diagnostic_group: DLBCL	age_at_diagnosis: 68.1	Sex: M	os_status: 0	5.30869	firstline_regimen: CHOP-R	curative_intent: 1	performance_status_ecog: 4	ldh: raised	albumin: 40	hb: 15.5	lymphs: 1	monocytes: 0.41	neutrophils: 5.66
GSM5482963	diagnostic_group: DLBCL	age_at_diagnosis: 64.4	Sex: M	os_status: 0	5.32238	firstline_regimen: CHOP-R	curative_intent: 1	performance_status_ecog: 0	Stage: III	ipi_score: 3	ldh: raised	albumin: 44	hb: 16	lymphs: 1.38
GSM5483590	diagnostic_group: DLBCL	age_at_diagnosis: 53.9	Sex: F	os_status: 0	5.33607	firstline_regimen: CHOP-R	curative_intent: 1	performance_status_ecog: 1	ldh: not done	albumin: 19	hb: 8.8	lymphs: 0.5	wbc: 10.6	sample_pre_active_treatment: Yes
GSM5483243	diagnostic_group: DLBCL	age_at_diagnosis: 57.8	Sex: M	os_status: 0	5.34428	firstline_regimen: CHOP-R	curative_intent: 1	performance_status_ecog: 1	Stage: II	ipi_score: 0	ldh: normal	albumin: 47	hb: 14.6	lymphs: 2.2
GSM5483581	diagnostic_group: DLBCL	age_at_diagnosis: 62.7	Sex: F	os_status: 0	5.34702	firstline_regimen: CHOP-R	curative_intent: 1	performance_status_ecog: 0	marrow: 0	Stage: II	ipi_score: 2	ldh: raised	albumin: 39	hb: 14.3
GSM5482965	diagnostic_group: DLBCL	age_at_diagnosis: 40.9	Sex: F	os_status: 0	5.36619	firstline_regimen: CHOP-R	curative_intent: 1	performance_status_ecog: 0	Stage: II	ipi_score: 0	ldh: normal	albumin: 43	hb: 12.7	lymphs: 0.83
GSM5483292	diagnostic_group: DLBCL	age_at_diagnosis: 70.8	Sex: F	os_status: 0	5.36619	firstline_regimen: CHOP-R	curative_intent: 1	performance_status_ecog: 0	marrow: 0	Stage: III	ipi_score: 3	ldh: raised	albumin: 33	hb: 11.7
GSM5483480	diagnostic_group: DLBCL	age_at_diagnosis: 74.1	Sex: M	os_status: 1	5.37988	firstline_regimen: CHOP-R	curative_intent: 1	performance_status_ecog: 0	Stage: III	ipi_score: 3	ldh: raised	albumin: 45	hb: 10.8	lymphs: 2.1
GSM5483588	diagnostic_group: DLBCL	age_at_diagnosis: 74.1	Sex: M	os_status: 1	5.37988	firstline_regimen: CHOP-R	curative_intent: 1	performance_status_ecog: 0	Stage: III	ipi_score: 3	ldh: raised	albumin: 45	hb: 10.8	lymphs: 2.1
GSM5483235	diagnostic_group: DLBCL	age_at_diagnosis: 65.5	Sex: M	os_status: 0	5.3963	firstline_regimen: CHOP-R	curative_intent: 1	performance_status_ecog: 0	Stage: IV	ipi_score: 4	ldh: raised	albumin: 42	hb: 14.1	lymphs: 1.44
GSM5483236	diagnostic_group: DLBCL	age_at_diagnosis: 72	Sex: M	os_status: 0	5.3963	firstline_regimen: CHOP-R	curative_intent: 1	performance_status_ecog: 0	marrow: 0	Stage: II	ipi_score: 2	ldh: raised	albumin: 47	hb: 15
GSM5483234	diagnostic_group: DLBCL	age_at_diagnosis: 44.4	Sex: F	os_status: 0	5.39904	firstline_regimen: CHOP-R	curative_intent: 1	performance_status_ecog: 0	marrow: 0	Stage: IV	ipi_score: 2	ldh: raised	albumin: 33	hb: 13.6
GSM5483638	diagnostic_group: DLBCL	age_at_diagnosis: 67.2	Sex: M	os_status: 1	5.39904	firstline_regimen: CHOP-R	curative_intent: 1	performance_status_ecog: 1	Stage: IV	ldh: not done	albumin: 46	hb: 16	lymphs: 1.53	monocytes: 0.45
GSM5482962	diagnostic_group: DLBCL	age_at_diagnosis: 67	Sex: F	os_status: 0	5.40726	firstline_regimen: CHOP-R	curative_intent: 1	performance_status_ecog: 1	marrow: 0	Stage: III	ipi_score: 2	ldh: raised	albumin: 40	hb: 10.7
GSM5483232	diagnostic_group: DLBCL	age_at_diagnosis: 59.1	Sex: F	os_status: 0	5.42368	firstline_regimen: CHOP-R	curative_intent: 1	b_symptoms: N	in_pmid_30408148: FALSE	in_pmid_32187361: FALSE
GSM5483221	diagnostic_group: DLBCL	age_at_diagnosis: 60.1	Sex: F	os_status: 1	5.4538	firstline_regimen: CHOP-R	curative_intent: 1	b_symptoms: N	in_pmid_30408148: FALSE	in_pmid_32187361: FALSE
GSM5483933	diagnostic_group: DLBCL	age_at_diagnosis: 80.5	Sex: M	os_status: 1	5.47023	firstline_regimen: CHOP-R	curative_intent: 1	performance_status_ecog: 0	Stage: II	ipi_score: 2	ldh: raised	albumin: 40	hb: 13.5	lymphs: 1.4
GSM5483228	diagnostic_group: DLBCL	age_at_diagnosis: 63.7	Sex: M	os_status: 0	5.47296	firstline_regimen: CHOP-R	curative_intent: 1	performance_status_ecog: 2	ldh: raised	albumin: 40	hb: 15.1	lymphs: 1.89	monocytes: 0.88	neutrophils: 8.61
GSM5483939	diagnostic_group: DLBCL	age_at_diagnosis: 61.2	Sex: M	os_status: 0	5.47844	firstline_regimen: CHOP-R	curative_intent: 1	b_symptoms: N	in_pmid_30408148: FALSE	in_pmid_32187361: FALSE
GSM5483981	diagnostic_group: DLBCL	age_at_diagnosis: 86.8	Sex: M	os_status: 1	5.48939	firstline_regimen: CHOP-R	curative_intent: 1	performance_status_ecog: 1	marrow: 0	Stage: III	ipi_score: 1	ldh: normal	albumin: 26	hb: 8.7
GSM5483179	diagnostic_group: DLBCL	age_at_diagnosis: 65.7	Sex: F	os_status: 0	5.52225	firstline_regimen: CHOP-R	curative_intent: 1	performance_status_ecog: 1	marrow: 0	Stage: II	ipi_score: 2	ldh: raised	albumin: 44	hb: 14.8
GSM5482943	diagnostic_group: DLBCL	age_at_diagnosis: 46.3	Sex: M	os_status: 0	5.53046	firstline_regimen: CHOP-R	curative_intent: 1	performance_status_ecog: 2	Stage: III	ipi_score: 3	ldh: raised	albumin: 37	hb: 13.8	lymphs: 1.05
GSM5483214	diagnostic_group: DLBCL	age_at_diagnosis: 61.4	Sex: M	os_status: 0	5.53046	firstline_regimen: CHOP-R	curative_intent: 1	performance_status_ecog: 2	Stage: II	ipi_score: 3	ldh: raised	albumin: 30	hb: 8.1	lymphs: 0.48
GSM5483872	diagnostic_group: DLBCL	age_at_diagnosis: 81.6	Sex: M	os_status: 0	5.53593	firstline_regimen: CHOP-R	curative_intent: 1	b_symptoms: N	in_pmid_30408148: FALSE	in_pmid_32187361: FALSE
GSM5482814	diagnostic_group: DLBCL	age_at_diagnosis: 76.6	Sex: M	os_status: 1	5.53867	firstline_regimen: CHOP-R	curative_intent: 1	performance_status_ecog: 1	Stage: III	ipi_score: 2	ldh: normal	albumin: 44	hb: 14.2	lymphs: 1.4
GSM5483177	diagnostic_group: DLBCL	age_at_diagnosis: 53.2	Sex: M	os_status: 0	5.54962	firstline_regimen: CHOP-R	curative_intent: 1	performance_status_ecog: 1	marrow: 0	Stage: II	ipi_score: 1	ldh: raised	albumin: 43	hb: 14.5
GSM5483176	diagnostic_group: DLBCL	age_at_diagnosis: 48	Sex: F	os_status: 0	5.55236	firstline_regimen: CHOP-R	curative_intent: 1	performance_status_ecog: 2	Stage: II	ipi_score: 2	ldh: raised	albumin: 28	hb: 13.6	lymphs: 0.7
GSM5483175	diagnostic_group: DLBCL	age_at_diagnosis: 62.1	Sex: F	os_status: 0	5.577	firstline_regimen: CHOP-R	curative_intent: 1	performance_status_ecog: 0	marrow: 0	Stage: III	ipi_score: 2	ldh: normal	albumin: 42	hb: 13.2
GSM5482942	diagnostic_group: DLBCL	age_at_diagnosis: 79.5	Sex: F	os_status: 0	5.59069	firstline_regimen: CHOP-R	curative_intent: 1	performance_status_ecog: 1	marrow: 0	Stage: III	ipi_score: 3	ldh: raised	albumin: 42	hb: 14.3
GSM5483174	diagnostic_group: DLBCL	age_at_diagnosis: 74.1	Sex: F	os_status: 0	5.59617	firstline_regimen: CHOP-R	curative_intent: 1	b_symptoms: N	in_pmid_30408148: FALSE	in_pmid_32187361: FALSE
GSM5484062	diagnostic_group: DLBCL	age_at_diagnosis: 62.2	Sex: M	os_status: 1	5.60712	firstline_regimen: CHOP	curative_intent: 1	performance_status_ecog: 0	Stage: I	ipi_score: 1	ldh: normal	albumin: 36	hb: 14.9	lymphs: 2.9
GSM5482931	diagnostic_group: DLBCL	age_at_diagnosis: 63.9	Sex: F	os_status: 0	5.61259	firstline_regimen: CHOP-R	curative_intent: 1	performance_status_ecog: 0	Stage: III	ipi_score: 3	ldh: raised	albumin: 43	hb: 13.3	lymphs: 1.13
GSM5483566	diagnostic_group: DLBCL	age_at_diagnosis: 47.5	Sex: M	os_status: 0	5.61533	firstline_regimen: CHOP-R	curative_intent: 1	performance_status_ecog: 0	Stage: I	ldh: not done	albumin: 42	hb: 13	lymphs: 2.9	monocytes: 0.6
GSM5483173	diagnostic_group: DLBCL	age_at_diagnosis: 74.5	Sex: F	os_status: 1	5.6345	firstline_regimen: CHOP-R	curative_intent: 1	performance_status_ecog: 1	marrow: 0	Stage: II	ipi_score: 1	ldh: normal	albumin: 40	hb: 14.1
GSM5484043	diagnostic_group: DLBCL	age_at_diagnosis: 56.8	Sex: M	os_status: 1	5.65914	firstline_regimen: CHOP-R	curative_intent: 1	performance_status_ecog: 1	Stage: II	ldh: not done	albumin: 35	hb: 12.6	lymphs: 1.6	wbc: 8
GSM5483339	diagnostic_group: DLBCL	age_at_diagnosis: 64.5	Sex: M	os_status: 1	5.66188	firstline_regimen: CHOP-R	curative_intent: 1	performance_status_ecog: 1	Stage: IV	ipi_score: 3	ldh: raised	albumin: 37	hb: 15.2	lymphs: 0.8
GSM5483605	diagnostic_group: DLBCL	age_at_diagnosis: 61.4	Sex: M	os_status: 1	5.66461	firstline_regimen: CHOP-R	curative_intent: 1	performance_status_ecog: 0	Stage: II	ipi_score: 1	ldh: normal	albumin: 36	hb: 13.6	lymphs: 4.2
GSM5483884	diagnostic_group: DLBCL	age_at_diagnosis: 67.5	Sex: F	os_status: 0	5.66735	firstline_regimen: CHOP-R	curative_intent: 1	performance_status_ecog: 1	marrow: 0	Stage: IV	ipi_score: 2	ldh: raised	albumin: 29	hb: 12.6
GSM5482896	diagnostic_group: DLBCL	age_at_diagnosis: 48.6	Sex: M	os_status: 0	5.69199	firstline_regimen: CHOP-R	curative_intent: 1	performance_status_ecog: 0	Stage: I	ipi_score: 1	ldh: raised	albumin: 45	hb: 14.6	lymphs: 2.15
GSM5482922	diagnostic_group: DLBCL	age_at_diagnosis: 42.1	Sex: F	os_status: 0	5.69473	firstline_regimen: CHOP-R	curative_intent: 1	performance_status_ecog: 0	marrow: 0	Stage: III	ipi_score: 2	ldh: raised	albumin: 37	hb: 11.8
GSM5483631	diagnostic_group: DLBCL	age_at_diagnosis: 84.9	Sex: M	os_status: 0	5.70842	firstline_regimen: CHOP-R	curative_intent: 1	performance_status_ecog: 0	Stage: III	ipi_score: 2	ldh: normal	albumin: 35	hb: 12.8	lymphs: 1.91
GSM5483630	diagnostic_group: DLBCL	age_at_diagnosis: 85.8	Sex: M	os_status: 0	5.72485	firstline_regimen: CHOP-R	curative_intent: 1	performance_status_ecog: 2	Stage: III	ipi_score: 3	ldh: normal	albumin: 36	hb: 13.3	lymphs: 1.51
GSM5482887	diagnostic_group: DLBCL	age_at_diagnosis: 66.5	Sex: F	os_status: 0	5.76318	firstline_regimen: CHOP-R	curative_intent: 1	performance_status_ecog: 0	Stage: II	ipi_score: 1	ldh: normal	albumin: 40	hb: 13	lymphs: 1.49
GSM5483869	diagnostic_group: DLBCL	age_at_diagnosis: 74.3	Sex: M	os_status: 0	5.77139	firstline_regimen: CHOP-R	curative_intent: 1	performance_status_ecog: 1	marrow: 0	Stage: III	ipi_score: 2	ldh: raised	albumin: 36	hb: 12.1
GSM5483803	diagnostic_group: DLBCL	age_at_diagnosis: 53.3	Sex: M	os_status: 0	5.78508	firstline_regimen: CHOP-R	curative_intent: 1	performance_status_ecog: 0	marrow: 0	Stage: IV	ipi_score: 2	ldh: normal	albumin: 44	hb: 16
GSM5483629	diagnostic_group: DLBCL	age_at_diagnosis: 60.8	Sex: M	os_status: 0	5.79877	firstline_regimen: CHOP-R	curative_intent: 1	performance_status_ecog: 0	marrow: 0	Stage: III	ipi_score: 2	ldh: normal	albumin: 44	hb: 13.2
GSM5483989	diagnostic_group: DLBCL	age_at_diagnosis: 53.9	Sex: F	os_status: 0	5.79877	firstline_regimen: CHOP-R	curative_intent: 1	performance_status_ecog: 0	Stage: II	ipi_score: 1	ldh: raised	albumin: 43	hb: 12.6	lymphs: 1.4
GSM5483487	diagnostic_group: DLBCL	age_at_diagnosis: 83.3	Sex: M	os_status: 1	5.81246	firstline_regimen: CHOP-R	curative_intent: 1	performance_status_ecog: 1	Stage: III	ipi_score: 2	ldh: normal	albumin: 40	hb: 13.1	lymphs: 1.4
GSM5483522	diagnostic_group: DLBCL	age_at_diagnosis: 73.8	Sex: M	os_status: 0	5.82341	firstline_regimen: CHOP-R	curative_intent: 1	b_symptoms: N	in_pmid_30408148: FALSE	in_pmid_32187361: FALSE
GSM5483564	diagnostic_group: DLBCL	age_at_diagnosis: 58.3	Sex: F	os_status: 0	5.82341	firstline_regimen: CHOP-R	curative_intent: 1	performance_status_ecog: 0	marrow: 0	Stage: IV	ipi_score: 3	ldh: raised	albumin: 36	hb: 14.4
GSM5483131	diagnostic_group: DLBCL	age_at_diagnosis: 78.6	Sex: F	os_status: 1	5.82615	firstline_regimen: CHOP-R	curative_intent: 1	performance_status_ecog: 0	Stage: IV	ipi_score: 4	ldh: raised	albumin: 35	hb: 14.1	lymphs: 1.6
GSM5483868	diagnostic_group: DLBCL	age_at_diagnosis: 62.1	Sex: M	os_status: 0	5.82615	firstline_regimen: CHOP-R	curative_intent: 1	performance_status_ecog: 0	marrow: 0	Stage: III	ipi_score: 3	ldh: raised	albumin: 44	hb: 14
GSM5483385	diagnostic_group: DLBCL	age_at_diagnosis: 73.9	Sex: M	os_status: 1	5.85352	firstline_regimen: CHOP-R	curative_intent: 1	performance_status_ecog: 1	Stage: IV	ldh: not done	albumin: 23	hb: 11.9	lymphs: 2.3	monocytes: 0.68
GSM5483263	diagnostic_group: DLBCL	age_at_diagnosis: 50	Sex: M	os_status: 0	5.85626	firstline_regimen: CHOP-R	curative_intent: 1	performance_status_ecog: 1	Stage: IV	ipi_score: 3	ldh: raised	albumin: 32	hb: 12.1	lymphs: 0.46
GSM5484048	diagnostic_group: DLBCL	age_at_diagnosis: 47.3	Sex: F	os_status: 0	5.86995	firstline_regimen: CHOP-R	curative_intent: 1	performance_status_ecog: 2	Stage: IV	ipi_score: 4	ldh: raised	albumin: 38	hb: 11.3	lymphs: 2
GSM5483711	diagnostic_group: DLBCL	age_at_diagnosis: 72.5	Sex: F	os_status: 1	5.90007	firstline_regimen: CHOP-R	curative_intent: 1	performance_status_ecog: 2	Stage: I	ldh: not done	albumin: 37	hb: 11.9	lymphs: 1.9	monocytes: 888
GSM5483583	diagnostic_group: DLBCL	age_at_diagnosis: 65.5	Sex: F	os_status: 0	5.90281	firstline_regimen: CHOP-R	curative_intent: 1	performance_status_ecog: 0	marrow: 0	Stage: III	ipi_score: 2	ldh: raised	albumin: 44	hb: 13.9
GSM5483802	diagnostic_group: DLBCL	age_at_diagnosis: 64.1	Sex: F	os_status: 0	5.91376	firstline_regimen: CHOP-R	curative_intent: 1	performance_status_ecog: 1	Stage: III	ipi_score: 3	ldh: raised	albumin: 45	hb: 14.5	lymphs: 0.8
GSM5483562	diagnostic_group: DLBCL	age_at_diagnosis: 39.3	Sex: M	os_status: 0	5.92471	firstline_regimen: CHOP-R	curative_intent: 1	performance_status_ecog: 0	marrow: 0	Stage: IV	ipi_score: 2	ldh: raised	albumin: 42	hb: 13.4
GSM5483729	diagnostic_group: DLBCL	age_at_diagnosis: 66.7	Sex: F	os_status: 0	5.94114	firstline_regimen: CHOP-R	curative_intent: 1	performance_status_ecog: 0	Stage: IV	ipi_score: 4	ldh: raised	albumin: 44	hb: 12	lymphs: 1.9
GSM5484051	diagnostic_group: DLBCL	age_at_diagnosis: 69.1	Sex: M	os_status: 1	5.94114	firstline_regimen: CHOP-R	curative_intent: 1	performance_status_ecog: 0	Stage: III	ipi_score: 2	ldh: normal	albumin: 38	hb: 15.2	lymphs: 1
GSM5482860	diagnostic_group: DLBCL	age_at_diagnosis: 54.1	Sex: F	os_status: 0	5.97125	firstline_regimen: CHOP-R	curative_intent: 1	performance_status_ecog: 0	marrow: 0	Stage: IV	ipi_score: 0	ldh: normal	albumin: 39	hb: 12.6
GSM5483800	diagnostic_group: DLBCL	age_at_diagnosis: 55.6	Sex: M	os_status: 0	6.01232	firstline_regimen: CHOP-R	curative_intent: 1	performance_status_ecog: 1	marrow: 0	Stage: IV	ipi_score: 2	ldh: normal	albumin: 46	hb: 14.8
GSM5483675	diagnostic_group: DLBCL	age_at_diagnosis: 52.2	Sex: F	os_status: 0	6.01506	firstline_regimen: CHOP-R	curative_intent: 1	performance_status_ecog: 0	marrow: 0	Stage: II	ipi_score: 1	ldh: raised	albumin: 39	hb: 12
GSM5483168	diagnostic_group: DLBCL	age_at_diagnosis: 59.2	Sex: M	os_status: 1	6.04244	firstline_regimen: CHOP-R	curative_intent: 1	performance_status_ecog: 0	Stage: II	ipi_score: 0	ldh: normal	albumin: 38	hb: 13.9	lymphs: 1.6
GSM5483744	diagnostic_group: DLBCL	age_at_diagnosis: 66.8	Sex: F	os_status: 0	6.05065	firstline_regimen: CHOP-R	curative_intent: 1	performance_status_ecog: 1	marrow: 0	Stage: I	ipi_score: 1	ldh: normal	albumin: 30	hb: 10.8
GSM5483976	diagnostic_group: DLBCL	age_at_diagnosis: 81.7	Sex: F	os_status: 1	6.06982	firstline_regimen: CHOP-R	curative_intent: 1	performance_status_ecog: 0	Stage: I	ipi_score: 1	ldh: normal	albumin: 40	hb: 14.2	lymphs: 1.76
GSM5482835	diagnostic_group: DLBCL	age_at_diagnosis: 86	Sex: M	os_status: 1	6.07255	firstline_regimen: CHOP-R	curative_intent: 1	performance_status_ecog: 1	Stage: I	ipi_score: 1	ldh: normal	albumin: 41	hb: 13.5	lymphs: 1.79
GSM5482855	diagnostic_group: DLBCL	age_at_diagnosis: 67.2	Sex: F	os_status: 0	6.07255	firstline_regimen: CHOP-R	curative_intent: 1	performance_status_ecog: 1	Stage: III	ipi_score: 3	ldh: raised	albumin: 38	hb: 12.3	lymphs: 0.55
GSM5482921	diagnostic_group: DLBCL	age_at_diagnosis: 70.4	Sex: F	os_status: 1	6.07255	firstline_regimen: CHOP-R	curative_intent: 1	performance_status_ecog: 2	Stage: IV	ldh: not done	albumin: 19	hb: 10.4	lymphs: 0.4	wbc: 11.2
GSM5483674	diagnostic_group: DLBCL	age_at_diagnosis: 64.2	Sex: M	os_status: 0	6.07255	firstline_regimen: CHOP-R	curative_intent: 1	performance_status_ecog: 0	Stage: II	ipi_score: 2	ldh: raised	albumin: 43	hb: 14.1	lymphs: 1.96
GSM5483741	diagnostic_group: DLBCL	age_at_diagnosis: 65.4	Sex: M	os_status: 0	6.07803	firstline_regimen: CHOP-R	curative_intent: 1	performance_status_ecog: 0	marrow: 0	Stage: I	ipi_score: 2	ldh: raised	albumin: 43	hb: 14.8
GSM5483796	diagnostic_group: DLBCL	age_at_diagnosis: 78.3	Sex: F	os_status: 1	6.10267	firstline_regimen: CHOP-R	curative_intent: 1	performance_status_ecog: 0	Stage: I	ipi_score: 1	ldh: normal	albumin: 47	hb: 13.7	lymphs: 2.3
GSM5484091	diagnostic_group: DLBCL	age_at_diagnosis: 78.3	Sex: F	os_status: 1	6.10267	firstline_regimen: CHOP-R	curative_intent: 1	performance_status_ecog: 0	Stage: I	ipi_score: 1	ldh: normal	albumin: 47	hb: 13.7	lymphs: 2.3
GSM5483936	diagnostic_group: DLBCL	age_at_diagnosis: 73	Sex: F	os_status: 1	6.1191	firstline_regimen: CHOP-R	curative_intent: 1	performance_status_ecog: 2	Stage: IV	ipi_score: 5	ldh: raised	albumin: 32	hb: 8.9	lymphs: 1.42
GSM5483133	diagnostic_group: DLBCL	age_at_diagnosis: 83.2	Sex: F	os_status: 1	6.12731	firstline_regimen: CHOP-R	curative_intent: 1	b_symptoms: N	in_pmid_30408148: FALSE	in_pmid_32187361: TRUE	pid_pmid_32187361: P405	hmrn_class_aic_pmid_32187361: BCL2	modified_hmrn_class_pmid_32187361: BCL2	lymphgen_class_pmid_32187361: NEC
GSM5483549	diagnostic_group: DLBCL	age_at_diagnosis: 83.2	Sex: F	os_status: 1	6.12731	firstline_regimen: CHOP-R	curative_intent: 1	b_symptoms: N	in_pmid_30408148: FALSE	in_pmid_32187361: FALSE	pid_pmid_32187361: P405	hmrn_class_aic_pmid_32187361: BCL2	modified_hmrn_class_pmid_32187361: BCL2	lymphgen_class_pmid_32187361: NEC
GSM5483740	diagnostic_group: DLBCL	age_at_diagnosis: 78.1	Sex: F	os_status: 0	6.12731	firstline_regimen: CHOP-R	curative_intent: 1	performance_status_ecog: 0	marrow: 0	Stage: I	ipi_score: 1	ldh: normal	albumin: 38	hb: 13.6
GSM5483739	diagnostic_group: DLBCL	age_at_diagnosis: 72.8	Sex: M	os_status: 0	6.13005	firstline_regimen: CHOP-R	curative_intent: 1	performance_status_ecog: 0	marrow: 0	Stage: IV	ipi_score: 4	ldh: raised	albumin: 40	hb: 14.2
GSM5482856	diagnostic_group: DLBCL	age_at_diagnosis: 69.3	Sex: F	os_status: 0	6.14374	firstline_regimen: CHOP-R	curative_intent: 1	performance_status_ecog: 0	marrow: 0	Stage: III	ipi_score: 3	ldh: raised	albumin: 39	hb: 12.5
GSM5483795	diagnostic_group: DLBCL	age_at_diagnosis: 55	Sex: F	os_status: 0	6.14921	firstline_regimen: CHOP-R	curative_intent: 1	performance_status_ecog: 0	marrow: 0	Stage: II	ipi_score: 1	ldh: raised	albumin: 45	hb: 12.7
GSM5483030	diagnostic_group: DLBCL	age_at_diagnosis: 56.1	Sex: F	os_status: 1	6.16016	firstline_regimen: CHOP	curative_intent: 1	performance_status_ecog: 1	Stage: II	ipi_score: 0	ldh: normal	albumin: 44	hb: 12.3	lymphs: 1.9
GSM5483858	diagnostic_group: DLBCL	age_at_diagnosis: 66.9	Sex: M	os_status: 1	6.1629	firstline_regimen: CHOP-R	curative_intent: 1	b_symptoms: N	in_pmid_30408148: FALSE	in_pmid_32187361: FALSE
GSM5483867	diagnostic_group: DLBCL	age_at_diagnosis: 47.7	Sex: M	os_status: 0	6.1848	firstline_regimen: CHOP-R	curative_intent: 1	performance_status_ecog: 0	Stage: I	ipi_score: 0	ldh: normal	albumin: 49	hb: 15	lymphs: 1.95
GSM5483866	diagnostic_group: DLBCL	age_at_diagnosis: 63.1	Sex: F	os_status: 0	6.18754	firstline_regimen: CHOP-R	curative_intent: 1	performance_status_ecog: 0	marrow: 0	Stage: IV	ipi_score: 3	ldh: raised	albumin: 37	hb: 12.4
GSM5482879	diagnostic_group: DLBCL	age_at_diagnosis: 74.8	Sex: M	os_status: 1	6.19849	firstline_regimen: CHOP-R	curative_intent: 1	performance_status_ecog: 1	Stage: III	ipi_score: 3	ldh: raised	albumin: 33	hb: 12.9	lymphs: 0.7
GSM5483128	diagnostic_group: DLBCL	age_at_diagnosis: 74.8	Sex: M	os_status: 1	6.19849	firstline_regimen: CHOP-R	curative_intent: 1	performance_status_ecog: 1	Stage: III	ipi_score: 3	ldh: raised	albumin: 33	hb: 12.9	lymphs: 0.7
GSM5483373	diagnostic_group: DLBCL	age_at_diagnosis: 60.2	Sex: M	os_status: 1	6.21492	firstline_regimen: CHOP-R	curative_intent: 1	performance_status_ecog: 0	Stage: I	ipi_score: 2	ldh: raised	albumin: 35	hb: 13.1	lymphs: 3.2
GSM5483422	diagnostic_group: DLBCL	age_at_diagnosis: 60.2	Sex: M	os_status: 1	6.21492	firstline_regimen: CHOP-R	curative_intent: 1	performance_status_ecog: 0	Stage: I	ipi_score: 2	ldh: raised	albumin: 35	hb: 13.1	lymphs: 3.2
GSM5483482	diagnostic_group: DLBCL	age_at_diagnosis: 60.2	Sex: M	os_status: 1	6.21492	firstline_regimen: CHOP-R	curative_intent: 1	performance_status_ecog: 0	Stage: I	ipi_score: 2	ldh: raised	albumin: 35	hb: 13.1	lymphs: 3.2
GSM5483736	diagnostic_group: DLBCL	age_at_diagnosis: 85.7	Sex: F	os_status: 0	6.23135	firstline_regimen: CHOP-R	curative_intent: 1	performance_status_ecog: 0	ldh: raised	albumin: 34	hb: 10.1	lymphs: 1.75	wbc: 6.9	sample_pre_active_treatment: Yes
GSM5483608	diagnostic_group: DLBCL	age_at_diagnosis: 69	Sex: M	os_status: 1	6.2423	firstline_regimen: CHOP-R	curative_intent: 1	performance_status_ecog: 2	Stage: IV	ipi_score: 4	ldh: raised	albumin: 34	hb: 10.4	lymphs: 0.2
GSM5483735	diagnostic_group: DLBCL	age_at_diagnosis: 68.2	Sex: F	os_status: 0	6.2423	firstline_regimen: CHOP-R	curative_intent: 1	performance_status_ecog: 0	marrow: 0	Stage: IV	ipi_score: 3	ldh: raised	albumin: 39	hb: 12.5
GSM5483885	diagnostic_group: DLBCL	age_at_diagnosis: 72.5	Sex: F	os_status: 0	6.24778	firstline_regimen: CHOP-R	curative_intent: 1	performance_status_ecog: 1	marrow: 0	Stage: IV	ldh: not done	albumin: 26	hb: 13.6	lymphs: 1.57
GSM5482846	diagnostic_group: DLBCL	age_at_diagnosis: 54.6	Sex: M	os_status: 0	6.25051	firstline_regimen: CHOP-R	curative_intent: 1	performance_status_ecog: 0	marrow: 0	Stage: IV	ipi_score: 2	ldh: low	albumin: 42	hb: 14.3
GSM5483360	diagnostic_group: DLBCL	age_at_diagnosis: 61.5	Sex: F	os_status: 1	6.25599	firstline_regimen: CHOP-R	curative_intent: 1	performance_status_ecog: 2	Stage: III	ipi_score: 4	ldh: raised	albumin: 30	hb: 14	lymphs: 3.2
GSM5483112	diagnostic_group: DLBCL	age_at_diagnosis: 76.4	Sex: F	os_status: 1	6.30253	firstline_regimen: CHOP-R	curative_intent: 1	performance_status_ecog: 1	Stage: II	ipi_score: 1	ldh: normal	albumin: 43	hb: 11.8	lymphs: 3.2
GSM5483225	diagnostic_group: DLBCL	age_at_diagnosis: 30.2	Sex: F	os_status: 0	6.32444	firstline_regimen: CHOP-R	curative_intent: 1	performance_status_ecog: 1	ldh: normal	albumin: 31	hb: 11.4	lymphs: 1.4	monocytes: 0.43	neutrophils: 6.51
GSM5482843	diagnostic_group: DLBCL	age_at_diagnosis: 68.3	Sex: M	os_status: 0	6.32717	firstline_regimen: CHOP-R	curative_intent: 1	performance_status_ecog: 0	marrow: 0	Stage: III	ipi_score: 3	ldh: raised	albumin: 38	hb: 14.1
GSM5483224	diagnostic_group: DLBCL	age_at_diagnosis: 68.5	Sex: M	os_status: 0	6.35455	firstline_regimen: CHOP-R	curative_intent: 1	performance_status_ecog: 2	marrow: 0	Stage: IV	ipi_score: 5	ldh: raised	albumin: 29	hb: 11.9
GSM5483558	diagnostic_group: DLBCL	age_at_diagnosis: 80.4	Sex: F	os_status: 0	6.35455	firstline_regimen: CHOP-R	curative_intent: 1	b_symptoms: N	in_pmid_30408148: FALSE	in_pmid_32187361: TRUE	pid_pmid_32187361: P328	hmrn_class_aic_pmid_32187361: NOTCH2	modified_hmrn_class_pmid_32187361: NOTCH2	lymphgen_class_pmid_32187361: NEC
GSM5483857	diagnostic_group: DLBCL	age_at_diagnosis: 72.3	Sex: F	os_status: 0	6.3655	firstline_regimen: CHOP-R	curative_intent: 1	performance_status_ecog: 1	marrow: 1	Stage: IV	ipi_score: 4	ldh: raised	albumin: 33	hb: 9.2
GSM5482840	diagnostic_group: DLBCL	age_at_diagnosis: 58.8	Sex: M	os_status: 0	6.37372	firstline_regimen: CHOP-R	curative_intent: 1	performance_status_ecog: 1	marrow: 0	Stage: IV	ipi_score: 3	ldh: raised	albumin: 30	hb: 12.3
GSM5483223	diagnostic_group: DLBCL	age_at_diagnosis: 46.2	Sex: M	os_status: 0	6.37645	firstline_regimen: CHOP-R	curative_intent: 1	performance_status_ecog: 0	marrow: 0	Stage: I	ipi_score: 1	ldh: raised	albumin: 49	hb: 16.5
GSM5483222	diagnostic_group: DLBCL	age_at_diagnosis: 32.3	Sex: M	os_status: 0	6.37919	firstline_regimen: CHOP-R	curative_intent: 1	performance_status_ecog: 0	Stage: I	ipi_score: 0	ldh: normal	albumin: 46	hb: 16.7	lymphs: 1.95
GSM5483636	diagnostic_group: DLBCL	age_at_diagnosis: 77.8	Sex: M	os_status: 1	6.41205	firstline_regimen: CHOP-R	curative_intent: 1	performance_status_ecog: 0	ldh: raised	albumin: 39	hb: 13.5	lymphs: 1.5	monocytes: 0.8	neutrophils: 2.8
GSM5483217	diagnostic_group: DLBCL	age_at_diagnosis: 59.9	Sex: M	os_status: 0	6.43943	firstline_regimen: CHOP-R	curative_intent: 1	performance_status_ecog: 1	marrow: 0	Stage: I	ipi_score: 1	ldh: raised	albumin: 35	hb: 12.9
GSM5483982	diagnostic_group: DLBCL	age_at_diagnosis: 67.9	Sex: M	os_status: 0	6.44216	firstline_regimen: CHOP-R	curative_intent: 1	performance_status_ecog: 0	marrow: 0	Stage: I	ipi_score: 1	ldh: normal	albumin: 40	hb: 15.2
GSM5483969	diagnostic_group: DLBCL	age_at_diagnosis: 71.6	Sex: F	os_status: 1	6.45585	firstline_regimen: CHOP-R	curative_intent: 1	performance_status_ecog: 2	Stage: II	ldh: not done	albumin: 35	hb: 11.4	lymphs: 1.6	wbc: 7
GSM5483161	diagnostic_group: DLBCL	age_at_diagnosis: 80.6	Sex: M	os_status: 1	6.4668	firstline_regimen: CHOP-R	curative_intent: 1	performance_status_ecog: 0	marrow: 0	Stage: I	ipi_score: 2	ldh: raised	albumin: 40	hb: 12.8
GSM5483190	diagnostic_group: DLBCL	age_at_diagnosis: 70.3	Sex: M	os_status: 0	6.48049	firstline_regimen: CHOP-R	curative_intent: 1	performance_status_ecog: 0	Stage: IV	ipi_score: 4	ldh: raised	albumin: 20	hb: 9.9	lymphs: 0.38
GSM5483191	diagnostic_group: DLBCL	age_at_diagnosis: 43.3	Sex: F	os_status: 0	6.48049	firstline_regimen: CHOP-R	curative_intent: 1	performance_status_ecog: 1	Stage: I	ldh: not done	albumin: 41	hb: 12.1	lymphs: 1.43	monocytes: 0.47
GSM5483189	diagnostic_group: DLBCL	age_at_diagnosis: 79.7	Sex: M	os_status: 0	6.49966	firstline_regimen: CHOP-R	curative_intent: 1	performance_status_ecog: 2	Stage: IV	ipi_score: 5	ldh: raised	albumin: 37	hb: 12.7	lymphs: 0.3
GSM5483215	diagnostic_group: DLBCL	age_at_diagnosis: 33.2	Sex: M	os_status: 0	6.51608	firstline_regimen: CHOP-R	curative_intent: 1	performance_status_ecog: 0	Stage: I	ipi_score: 0	ldh: normal	albumin: 48	hb: 14.4	lymphs: 1.76
GSM5483172	diagnostic_group: DLBCL	age_at_diagnosis: 62	Sex: F	os_status: 0	6.53525	firstline_regimen: CHOP-R	curative_intent: 1	performance_status_ecog: 0	Stage: IV	ipi_score: 3	ldh: raised	albumin: 38	hb: 7.1	lymphs: 0.74
GSM5483879	diagnostic_group: DLBCL	age_at_diagnosis: 62	Sex: F	os_status: 0	6.53525	firstline_regimen: CHOP-R	curative_intent: 1	performance_status_ecog: 0	Stage: IV	ipi_score: 3	ldh: raised	albumin: 38	hb: 7.1	lymphs: 0.74
GSM5483613	diagnostic_group: DLBCL	age_at_diagnosis: 60.7	Sex: M	os_status: 1	6.54073	firstline_regimen: CHOP-R	curative_intent: 1	performance_status_ecog: 0	marrow: 0	Stage: III	ipi_score: 3	ldh: raised	albumin: 46	hb: 15.6
GSM5483170	diagnostic_group: DLBCL	age_at_diagnosis: 71.6	Sex: F	os_status: 0	6.55441	firstline_regimen: CHOP-R	curative_intent: 1	performance_status_ecog: 2	Stage: II	ldh: not done	albumin: 34	hb: 7.5	lymphs: 1.01	monocytes: 1.38
GSM5483785	diagnostic_group: DLBCL	age_at_diagnosis: 81	Sex: M	os_status: 1	6.56263	firstline_regimen: CHOP-R	curative_intent: 1	performance_status_ecog: 1	Stage: II	ipi_score: 1	ldh: normal	albumin: 42	hb: 14	lymphs: 1
GSM5484058	diagnostic_group: DLBCL	age_at_diagnosis: 81	Sex: M	os_status: 1	6.56263	firstline_regimen: CHOP-R	curative_intent: 1	performance_status_ecog: 1	Stage: II	ipi_score: 1	ldh: normal	albumin: 42	hb: 14	lymphs: 1
GSM5484078	diagnostic_group: DLBCL	age_at_diagnosis: 76.8	Sex: M	os_status: 1	6.59001	firstline_regimen: CHOP-R	curative_intent: 1	performance_status_ecog: 1	marrow: 0	Stage: III	ipi_score: 3	ldh: raised	albumin: 45	hb: 13.7
GSM5483557	diagnostic_group: DLBCL	age_at_diagnosis: 63.9	Sex: M	os_status: 0	6.60917	firstline_regimen: CHOP-R	curative_intent: 1	performance_status_ecog: 0	marrow: 0	Stage: IV	ipi_score: 3	ldh: raised	albumin: 46	hb: 13
GSM5483786	diagnostic_group: DLBCL	age_at_diagnosis: 80.6	Sex: M	os_status: 1	6.61465	firstline_regimen: CHOP-R	curative_intent: 1	performance_status_ecog: 2	ldh: raised	albumin: 41	hb: 14.6	lymphs: 1.49	monocytes: 0.87	neutrophils: 7.61
GSM5483556	diagnostic_group: DLBCL	age_at_diagnosis: 48.4	Sex: F	os_status: 0	6.62834	firstline_regimen: CHOP-R	curative_intent: 1	performance_status_ecog: 0	marrow: 0	Stage: II	ipi_score: 0	ldh: normal	albumin: 42	hb: 14.4
GSM5483606	diagnostic_group: DLBCL	age_at_diagnosis: 78.3	Sex: F	os_status: 1	6.62834	firstline_regimen: CHOP-R	curative_intent: 1	performance_status_ecog: 0	Stage: IV	ipi_score: 2	ldh: normal	albumin: 32	hb: 9.9	lymphs: 1
GSM5483553	diagnostic_group: DLBCL	age_at_diagnosis: 58.5	Sex: M	os_status: 0	6.63107	firstline_regimen: CHOP-R	curative_intent: 1	performance_status_ecog: 0	marrow: 0	Stage: III	ldh: not done	albumin: 45	hb: 16.4	lymphs: 1.88
GSM5483728	diagnostic_group: DLBCL	age_at_diagnosis: 30.2	Sex: M	os_status: 0	6.65024	firstline_regimen: CHOP-R	curative_intent: 1	performance_status_ecog: 0	marrow: 0	Stage: I	ipi_score: 1	ldh: raised	albumin: 41	hb: 12.9
GSM5483727	diagnostic_group: DLBCL	age_at_diagnosis: 63.1	Sex: M	os_status: 0	6.66119	firstline_regimen: CHOP-R	curative_intent: 1	performance_status_ecog: 3	Stage: III	ipi_score: 4	ldh: raised	albumin: 34	hb: 12.8	lymphs: 1.7
GSM5482850	diagnostic_group: DLBCL	age_at_diagnosis: 76.2	Sex: F	os_status: 0	6.66393	firstline_regimen: CHOP-R	curative_intent: 1	performance_status_ecog: 0	marrow: 0	Stage: II	ipi_score: 1	ldh: normal	albumin: 34	hb: 12.9
GSM5483554	diagnostic_group: DLBCL	age_at_diagnosis: 57.6	Sex: F	os_status: 0	6.66393	firstline_regimen: CHOP-R	curative_intent: 1	performance_status_ecog: 1	Stage: II	ldh: not done	albumin: 39	hb: 10.9	lymphs: 1.66	monocytes: 0.57
GSM5482848	diagnostic_group: DLBCL	age_at_diagnosis: 78.9	Sex: F	os_status: 0	6.68036	firstline_regimen: CHOP-R	curative_intent: 1	performance_status_ecog: 1	Stage: III	ipi_score: 3	ldh: raised	albumin: 37	hb: 14	lymphs: 1.9
GSM5483306	diagnostic_group: DLBCL	age_at_diagnosis: 64.2	Sex: F	os_status: 1	6.68309	firstline_regimen: CHOP-R	curative_intent: 1	performance_status_ecog: 1	Stage: II	ipi_score: 2	ldh: raised	albumin: 38	hb: 11.7	lymphs: 0.9
GSM5483354	diagnostic_group: DLBCL	age_at_diagnosis: 82.4	Sex: M	os_status: 1	6.69952	firstline_regimen: CHOP-R	curative_intent: 1	performance_status_ecog: 0	Stage: I	ipi_score: 2	ldh: raised	albumin: 41	hb: 13.5	lymphs: 2.6
GSM5483016	diagnostic_group: DLBCL	age_at_diagnosis: 66.3	Sex: M	os_status: 0	6.70773	firstline_regimen: CHOP-R	curative_intent: 1	performance_status_ecog: 1	marrow: 0	Stage: III	ldh: not done	albumin: 46	hb: 13.2	lymphs: 0.91
GSM5483249	diagnostic_group: DLBCL	age_at_diagnosis: 66.3	Sex: M	os_status: 0	6.70773	firstline_regimen: CHOP-R	curative_intent: 1	performance_status_ecog: 1	marrow: 0	Stage: III	ldh: not done	albumin: 46	hb: 13.2	lymphs: 0.91
GSM5483555	diagnostic_group: DLBCL	age_at_diagnosis: 44.7	Sex: M	os_status: 0	6.70773	firstline_regimen: CHOP-R	curative_intent: 1	performance_status_ecog: 0	Stage: III	ipi_score: 2	ldh: raised	albumin: 37	hb: 14.8	lymphs: 1.54
GSM5483724	diagnostic_group: DLBCL	age_at_diagnosis: 44.7	Sex: M	os_status: 0	6.70773	firstline_regimen: CHOP-R	curative_intent: 1	performance_status_ecog: 0	Stage: III	ipi_score: 2	ldh: raised	albumin: 37	hb: 14.8	lymphs: 1.54
GSM5483540	diagnostic_group: DLBCL	age_at_diagnosis: 67.9	Sex: M	os_status: 0	6.74333	firstline_regimen: CHOP-R	curative_intent: 1	performance_status_ecog: 2	Stage: IV	ldh: normal	albumin: 30	hb: 11.3	lymphs: 1.5	monocytes: 0.9
GSM5482940	diagnostic_group: DLBCL	age_at_diagnosis: 66.1	Sex: F	os_status: 0	6.74606	firstline_regimen: CHOP-R	curative_intent: 1	performance_status_ecog: 0	marrow: 0	Stage: II	ipi_score: 1	ldh: normal	albumin: 39	hb: 12.3
GSM5483548	diagnostic_group: DLBCL	age_at_diagnosis: 79.4	Sex: M	os_status: 0	6.7488	firstline_regimen: CHOP-R	curative_intent: 1	performance_status_ecog: 0	Stage: III	ipi_score: 3	ldh: raised	albumin: 42	hb: 12.4	lymphs: 2.14
GSM5483519	diagnostic_group: DLBCL	age_at_diagnosis: 54.3	Sex: F	os_status: 0	6.78713	firstline_regimen: CHOP-R	curative_intent: 1	performance_status_ecog: 2	Stage: IV	ldh: not done	albumin: 31	hb: 10	lymphs: 3.12	monocytes: 1.19
GSM5483101	diagnostic_group: DLBCL	age_at_diagnosis: 73.9	Sex: M	os_status: 1	6.81177	firstline_regimen: CHOP-R	curative_intent: 1	performance_status_ecog: 0	Stage: II	ipi_score: 1	ldh: normal	albumin: 41	hb: 13.1	lymphs: 1.2
GSM5483036	diagnostic_group: DLBCL	age_at_diagnosis: 43	Sex: M	os_status: 1	6.82546	firstline_regimen: CHOP-R	curative_intent: 1	performance_status_ecog: 0	Stage: III	ipi_score: 2	ldh: raised	albumin: 38	hb: 17.5	lymphs: 0.9
GSM5483652	diagnostic_group: DLBCL	age_at_diagnosis: 22.1	Sex: M	os_status: 0	6.83368	firstline_regimen: CHOP-R	curative_intent: 1	performance_status_ecog: 1	Stage: I	ipi_score: 1	ldh: raised	albumin: 48	hb: 16.4	lymphs: 1.18
GSM5482791	diagnostic_group: DLBCL	age_at_diagnosis: 58.4	Sex: M	os_status: 1	6.84189	firstline_regimen: CHOP-R	curative_intent: 1	performance_status_ecog: 0	Stage: III	ipi_score: 1	ldh: normal	albumin: 45	hb: 13.9	lymphs: 1.6
GSM5483044	diagnostic_group: DLBCL	age_at_diagnosis: 68.7	Sex: F	os_status: 0	6.85284	firstline_regimen: CHOP-R	curative_intent: 1	performance_status_ecog: 1	ldh: normal	albumin: 37	hb: 12.5	lymphs: 2.53	monocytes: 0.74	neutrophils: 6.62
GSM5483513	diagnostic_group: DLBCL	age_at_diagnosis: 67.6	Sex: F	os_status: 0	6.85832	firstline_regimen: CHOP-R	curative_intent: 1	performance_status_ecog: 1	Stage: IV	ldh: not done	albumin: 42	hb: 10.8	lymphs: 1.84	monocytes: 0.54
GSM5483013	diagnostic_group: DLBCL	age_at_diagnosis: 67.2	Sex: F	os_status: 0	6.86379	firstline_regimen: CHOP-R	curative_intent: 1	performance_status_ecog: 0	marrow: 0	Stage: IV	ipi_score: 3	ldh: raised	albumin: 42	hb: 13.4
GSM5483846	diagnostic_group: DLBCL	age_at_diagnosis: 76.9	Sex: M	os_status: 1	6.88022	firstline_regimen: CHOP-R	curative_intent: 1	performance_status_ecog: 2	Stage: II	ipi_score: 2	ldh: normal	albumin: 42	hb: 15	lymphs: 2.06
GSM5483688	diagnostic_group: DLBCL	age_at_diagnosis: 70.9	Sex: F	os_status: 0	6.91307	firstline_regimen: CHOP-R	curative_intent: 1	b_symptoms: N	in_pmid_30408148: FALSE	in_pmid_32187361: FALSE
GSM5483776	diagnostic_group: DLBCL	age_at_diagnosis: 71.6	Sex: F	os_status: 1	6.91855	firstline_regimen: CHOP-R	curative_intent: 1	performance_status_ecog: 1	Stage: III	ipi_score: 3	ldh: raised	albumin: 26	hb: 9.8	lymphs: 1.8
GSM5483167	diagnostic_group: DLBCL	age_at_diagnosis: 38.8	Sex: M	os_status: 0	6.92129	firstline_regimen: CHOP-R	curative_intent: 1	performance_status_ecog: 0	Stage: I	ipi_score: 0	ldh: normal	albumin: 43	hb: 14.7	lymphs: 2.53
GSM5483185	diagnostic_group: DLBCL	age_at_diagnosis: 53.5	Sex: F	os_status: 0	6.92129	firstline_regimen: CHOP-R	curative_intent: 1	performance_status_ecog: 2	Stage: IV	ipi_score: 3	ldh: raised	albumin: 14	hb: 8.5	lymphs: 0.11
GSM5483544	diagnostic_group: DLBCL	age_at_diagnosis: 38.8	Sex: M	os_status: 0	6.92129	firstline_regimen: CHOP-R	curative_intent: 1	performance_status_ecog: 0	Stage: I	ipi_score: 0	ldh: normal	albumin: 43	hb: 14.7	lymphs: 2.53
GSM5483723	diagnostic_group: DLBCL	age_at_diagnosis: 72.1	Sex: F	os_status: 0	6.93224	firstline_regimen: CHOP-R	curative_intent: 1	performance_status_ecog: 2	Stage: IV	ldh: not done	albumin: 46	hb: 10.4	lymphs: 0.4	wbc: 7
GSM5483851	diagnostic_group: DLBCL	age_at_diagnosis: 43.5	Sex: F	os_status: 0	6.93224	firstline_regimen: CHOP-R	curative_intent: 1	performance_status_ecog: 0	Stage: III	ipi_score: 2	ldh: raised	albumin: 4	hb: 13.1	lymphs: 1.54
GSM5483017	diagnostic_group: DLBCL	age_at_diagnosis: 51.7	Sex: F	os_status: 0	6.93498	firstline_regimen: CHOP-R	curative_intent: 1	performance_status_ecog: 0	marrow: 0	Stage: II	ldh: not done	albumin: 33	hb: 12.9	lymphs: 1.2
GSM5483023	diagnostic_group: DLBCL	age_at_diagnosis: 51.7	Sex: F	os_status: 0	6.93498	firstline_regimen: CHOP-R	curative_intent: 1	performance_status_ecog: 0	marrow: 0	Stage: II	ldh: not done	albumin: 33	hb: 12.9	lymphs: 1.2
GSM5483543	diagnostic_group: DLBCL	age_at_diagnosis: 74.7	Sex: M	os_status: 0	6.94045	firstline_regimen: CHOP-R	curative_intent: 1	performance_status_ecog: 1	Stage: IV	ipi_score: 4	ldh: raised	albumin: 35	hb: 12.8	lymphs: 0.6
GSM5483018	diagnostic_group: DLBCL	age_at_diagnosis: 60.7	Sex: M	os_status: 0	6.95414	firstline_regimen: CHOP-R	curative_intent: 1	performance_status_ecog: 0	Stage: II	ipi_score: 2	ldh: raised	albumin: 34	hb: 12.5	lymphs: 2.31
GSM5483722	diagnostic_group: DLBCL	age_at_diagnosis: 72.6	Sex: F	os_status: 0	6.96783	firstline_regimen: CHOP-R	curative_intent: 1	performance_status_ecog: 1	Stage: IV	ldh: not done	albumin: 32	hb: 10.7	lymphs: 0.88	monocytes: 0.52
GSM5482937	diagnostic_group: DLBCL	age_at_diagnosis: 60.6	Sex: M	os_status: 0	6.97057	firstline_regimen: CHOP-R	curative_intent: 1	performance_status_ecog: 1	marrow: 0	Stage: II	ipi_score: 2	ldh: raised	albumin: 42	hb: 14
GSM5483020	diagnostic_group: DLBCL	age_at_diagnosis: 57	Sex: F	os_status: 0	6.99521	firstline_regimen: CHOP-R	curative_intent: 1	performance_status_ecog: 2	Stage: II	ldh: not done	albumin: 32	hb: 10.3	lymphs: 0.58	monocytes: 0.68
GSM5483021	diagnostic_group: DLBCL	age_at_diagnosis: 57	Sex: F	os_status: 0	6.99521	firstline_regimen: CHOP-R	curative_intent: 1	performance_status_ecog: 2	Stage: II	ldh: not done	albumin: 32	hb: 10.3	lymphs: 0.58	monocytes: 0.68
GSM5483720	diagnostic_group: DLBCL	age_at_diagnosis: 72.7	Sex: F	os_status: 0	7.01164	firstline_regimen: CHOP-R	curative_intent: 1	performance_status_ecog: 0	Stage: II	ipi_score: 2	ldh: raised	albumin: 39	hb: 12.3	lymphs: 0.96
GSM5483845	diagnostic_group: DLBCL	age_at_diagnosis: 66.3	Sex: M	os_status: 0	7.02533	firstline_regimen: CHOP-R	curative_intent: 1	performance_status_ecog: 0	marrow: 0	Stage: IV	ipi_score: 3	ldh: raised	albumin: 35	hb: 12.8
GSM5483719	diagnostic_group: DLBCL	age_at_diagnosis: 65	Sex: M	os_status: 0	7.0308	firstline_regimen: CHOP-R	curative_intent: 1	performance_status_ecog: 1	Stage: III	ipi_score: 3	ldh: raised	albumin: 41	hb: 8.5	lymphs: 1.82
GSM5483457	diagnostic_group: DLBCL	age_at_diagnosis: 68.7	Sex: F	os_status: 0	7.03901	firstline_regimen: CHOP-R	curative_intent: 1	performance_status_ecog: 0	Stage: III	ipi_score: 2	ldh: normal	albumin: 44	hb: 13.6	lymphs: 2.3
GSM5482936	diagnostic_group: DLBCL	age_at_diagnosis: 48.9	Sex: M	os_status: 0	7.0527	firstline_regimen: CHOP-R	curative_intent: 1	performance_status_ecog: 0	marrow: 0	Stage: III	ipi_score: 1	ldh: normal	albumin: 44	hb: 14
GSM5483718	diagnostic_group: DLBCL	age_at_diagnosis: 66.4	Sex: M	os_status: 0	7.05544	firstline_regimen: CHOP-R	curative_intent: 1	b_symptoms: N	in_pmid_30408148: FALSE	in_pmid_32187361: TRUE	pid_pmid_32187361: P458	hmrn_class_aic_pmid_32187361: BCL2	modified_hmrn_class_pmid_32187361: BCL2	lymphgen_class_pmid_32187361: EZB
GSM5483641	diagnostic_group: DLBCL	age_at_diagnosis: 83.4	Sex: M	os_status: 0	7.06366	firstline_regimen: CHOP-R	curative_intent: 1	performance_status_ecog: 1	Stage: III	ipi_score: 3	ldh: raised	albumin: 34	hb: 13	lymphs: 0.6
GSM5483945	diagnostic_group: DLBCL	age_at_diagnosis: 62.4	Sex: F	os_status: 0	7.06639	firstline_regimen: CHOP-R	curative_intent: 1	performance_status_ecog: 2	Stage: III	ipi_score: 4	ldh: raised	albumin: 35	hb: 10	lymphs: 1.89
GSM5483789	diagnostic_group: DLBCL	age_at_diagnosis: 76.2	Sex: M	os_status: 0	7.1102	firstline_regimen: CHOP-R	curative_intent: 1	performance_status_ecog: 1	marrow: 0	Stage: III	ipi_score: 2	ldh: normal	albumin: 42	hb: 15.6
GSM5483957	diagnostic_group: DLBCL	age_at_diagnosis: 84.2	Sex: F	os_status: 1	7.11567	firstline_regimen: CHOP-R	curative_intent: 1	performance_status_ecog: 1	ldh: normal	albumin: 32	hb: 10.5	lymphs: 1.8	wbc: 9.9	sample_pre_active_treatment: Yes
GSM5484025	diagnostic_group: DLBCL	age_at_diagnosis: 38.4	Sex: M	os_status: 0	7.12389	firstline_regimen: CHOP-R	curative_intent: 1	performance_status_ecog: 8	marrow: 0	Stage: IV	ldh: raised	albumin: 48	hb: 10.4	lymphs: 1.06
GSM5483640	diagnostic_group: DLBCL	age_at_diagnosis: 59.9	Sex: M	os_status: 0	7.14031	firstline_regimen: CHOP-R	curative_intent: 1	performance_status_ecog: 1	marrow: 0	Stage: II	ipi_score: 1	ldh: raised	albumin: 43	hb: 13.2
GSM5483937	diagnostic_group: DLBCL	age_at_diagnosis: 70.6	Sex: F	os_status: 0	7.16496	firstline_regimen: CHOP-R	curative_intent: 1	performance_status_ecog: 1	Stage: II	ipi_score: 2	ldh: raised	albumin: 39	hb: 13	lymphs: 1.6
GSM5483035	diagnostic_group: DLBCL	age_at_diagnosis: 69	Sex: F	os_status: 1	7.17043	firstline_regimen: CHOP-R	curative_intent: 1	performance_status_ecog: 1	marrow: 1	Stage: IV	ipi_score: 4	ldh: raised	albumin: 32	hb: 12
GSM5483325	diagnostic_group: DLBCL	age_at_diagnosis: 61.1	Sex: F	os_status: 1	7.17591	firstline_regimen: CHOP-R	curative_intent: 1	performance_status_ecog: 0	Stage: I	ipi_score: 2	ldh: raised	albumin: 35	hb: 12.9	lymphs: 3.2
GSM5483394	diagnostic_group: DLBCL	age_at_diagnosis: 74.3	Sex: F	os_status: 1	7.2553	firstline_regimen: CHOP-R	curative_intent: 1	performance_status_ecog: 1	Stage: III	ipi_score: 3	ldh: raised	albumin: 45	hb: 10.3	lymphs: 1.1
GSM5483343	diagnostic_group: DLBCL	age_at_diagnosis: 77	Sex: F	os_status: 1	7.27447	firstline_regimen: CHOP-R	curative_intent: 1	performance_status_ecog: 1	Stage: III	ipi_score: 2	ldh: normal	albumin: 888	hb: 11.6	lymphs: 2.03
GSM5483843	diagnostic_group: DLBCL	age_at_diagnosis: 37.9	Sex: M	os_status: 0	7.31554	firstline_regimen: CHOP-R	curative_intent: 1	performance_status_ecog: 0	marrow: 0	Stage: II	ipi_score: 0	ldh: normal	albumin: 44	hb: 14.5
GSM5483842	diagnostic_group: DLBCL	age_at_diagnosis: 64.2	Sex: F	os_status: 0	7.32101	firstline_regimen: CHOP-R	curative_intent: 1	performance_status_ecog: 0	marrow: 0	Stage: III	ipi_score: 3	ldh: raised	albumin: 48	hb: 11.7
GSM5483493	diagnostic_group: DLBCL	age_at_diagnosis: 76.1	Sex: M	os_status: 1	7.32375	firstline_regimen: CHOP-R	curative_intent: 1	performance_status_ecog: 1	marrow: 0	Stage: III	ipi_score: 2	ldh: normal	albumin: 44	hb: 12.2
GSM5483839	diagnostic_group: DLBCL	age_at_diagnosis: 66.3	Sex: M	os_status: 0	7.32375	firstline_regimen: CHOP-R	curative_intent: 1	b_symptoms: N	in_pmid_30408148: FALSE	in_pmid_32187361: TRUE	pid_pmid_32187361: P281	hmrn_class_aic_pmid_32187361: TET2/SGK1	modified_hmrn_class_pmid_32187361: NOTCH1	lymphgen_class_pmid_32187361: N1
GSM5483532	diagnostic_group: DLBCL	age_at_diagnosis: 75.7	Sex: F	os_status: 1	7.3347	firstline_regimen: CHOP-R	curative_intent: 1	performance_status_ecog: 1	Stage: I	ipi_score: 2	ldh: raised	albumin: 41	hb: 13.6	lymphs: 1.8
GSM5483837	diagnostic_group: DLBCL	age_at_diagnosis: 56.1	Sex: M	os_status: 0	7.33744	firstline_regimen: CHOP-R	curative_intent: 1	performance_status_ecog: 0	Stage: I	ipi_score: 0	ldh: normal	albumin: 43	hb: 14.1	lymphs: 1.91
GSM5483033	diagnostic_group: DLBCL	age_at_diagnosis: 85.8	Sex: F	os_status: 0	7.35661	firstline_regimen: CHOP-R	curative_intent: 1	performance_status_ecog: 1	Stage: II	ipi_score: 1	ldh: normal	albumin: 35	hb: 12.9	lymphs: 2.56
GSM5483672	diagnostic_group: DLBCL	age_at_diagnosis: 82.6	Sex: F	os_status: 0	7.37851	firstline_regimen: CHOP-R	curative_intent: 1	performance_status_ecog: 0	Stage: II	ipi_score: 2	ldh: raised	albumin: 41	hb: 14.5	lymphs: 1.2
GSM5483835	diagnostic_group: DLBCL	age_at_diagnosis: 52.7	Sex: M	os_status: 0	7.37851	firstline_regimen: CHOP-R	curative_intent: 1	performance_status_ecog: 1	marrow: 0	Stage: I	ipi_score: 0	ldh: normal	albumin: 41	hb: 14.9
GSM5483634	diagnostic_group: DLBCL	age_at_diagnosis: 50	Sex: M	os_status: 0	7.38946	firstline_regimen: CHOP-R	curative_intent: 1	performance_status_ecog: 0	Stage: I	ipi_score: 0	ldh: normal	albumin: 46	hb: 16.3	lymphs: 2.59
GSM5483421	diagnostic_group: DLBCL	age_at_diagnosis: 73	Sex: M	os_status: 1	7.3922	firstline_regimen: CHOP-R	curative_intent: 1	performance_status_ecog: 0	Stage: I	ipi_score: 1	ldh: normal	albumin: 43	hb: 13.3	lymphs: 1.1
GSM5483834	diagnostic_group: DLBCL	age_at_diagnosis: 76	Sex: F	os_status: 0	7.40041	firstline_regimen: CHOP-R	curative_intent: 1	performance_status_ecog: 1	marrow: 0	Stage: II	ldh: not done	albumin: 30	hb: 8.8	lymphs: 1.55
GSM5483832	diagnostic_group: DLBCL	age_at_diagnosis: 74	Sex: F	os_status: 0	7.41136	firstline_regimen: CHOP-R	curative_intent: 1	performance_status_ecog: 0	marrow: 0	Stage: IV	ipi_score: 3	ldh: raised	albumin: 47	hb: 12.4
GSM5483628	diagnostic_group: DLBCL	age_at_diagnosis: 51	Sex: M	os_status: 0	7.41684	firstline_regimen: CHOP-R	curative_intent: 1	performance_status_ecog: 0	Stage: II	ipi_score: 0	ldh: normal	albumin: 39	hb: 11.1	lymphs: 1.89
GSM5483671	diagnostic_group: DLBCL	age_at_diagnosis: 38.5	Sex: F	os_status: 0	7.41684	firstline_regimen: CHOP-R	curative_intent: 1	performance_status_ecog: 1	marrow: 0	Stage: II	ipi_score: 1	ldh: raised	albumin: 38	hb: 14.1
GSM5483973	diagnostic_group: DLBCL	age_at_diagnosis: 70.8	Sex: F	os_status: 0	7.42779	firstline_regimen: CHOP-R	curative_intent: 1	performance_status_ecog: 0	Stage: I	ipi_score: 1	ldh: normal	albumin: 39	hb: 13.4	lymphs: 2.81
GSM5483377	diagnostic_group: DLBCL	age_at_diagnosis: 50.1	Sex: M	os_status: 1	7.43053	firstline_regimen: CHOP-R	curative_intent: 1	performance_status_ecog: 1	Stage: II	ipi_score: 1	ldh: raised	albumin: 32	hb: 8.6	lymphs: 1.7
GSM5483627	diagnostic_group: DLBCL	age_at_diagnosis: 75.5	Sex: M	os_status: 0	7.43326	firstline_regimen: CHOP-R	curative_intent: 1	performance_status_ecog: 0	marrow: 0	Stage: III	ldh: not done	albumin: 42	hb: 13.4	lymphs: 0.99
GSM5483686	diagnostic_group: DLBCL	age_at_diagnosis: 75.6	Sex: F	os_status: 0	7.43326	firstline_regimen: CHOP-R	curative_intent: 1	performance_status_ecog: 1	Stage: IV	ipi_score: 3	ldh: normal	albumin: 38	hb: 11.4	lymphs: 1.01
GSM5483714	diagnostic_group: DLBCL	age_at_diagnosis: 53.4	Sex: M	os_status: 0	7.44695	firstline_regimen: CHOP-R	curative_intent: 1	performance_status_ecog: 1	Stage: III	ldh: raised	albumin: 40	hb: 9.6	lymphs: 1.01	monocytes: 0.53
GSM5483637	diagnostic_group: DLBCL	age_at_diagnosis: 73.5	Sex: F	os_status: 0	7.44969	firstline_regimen: CHOP-R	curative_intent: 1	performance_status_ecog: 1	Stage: IV	ipi_score: 3	ldh: normal	albumin: 24	hb: 8.9	lymphs: 1.3
GSM5483752	diagnostic_group: DLBCL	age_at_diagnosis: 63.9	Sex: F	os_status: 0	7.47707	firstline_regimen: CHOP-R	curative_intent: 1	performance_status_ecog: 0	Stage: I	ipi_score: 1	ldh: normal	albumin: 43	hb: 13.7	lymphs: 3.86
GSM5484028	diagnostic_group: DLBCL	age_at_diagnosis: 63.9	Sex: F	os_status: 0	7.47707	firstline_regimen: CHOP-R	curative_intent: 1	performance_status_ecog: 0	Stage: I	ipi_score: 1	ldh: normal	albumin: 43	hb: 13.7	lymphs: 3.86
GSM5483040	diagnostic_group: DLBCL	age_at_diagnosis: 56	Sex: F	os_status: 0	7.4935	firstline_regimen: CHOP-R	curative_intent: 1	performance_status_ecog: 0	marrow: 0	Stage: II	ipi_score: 0	ldh: normal	albumin: 36	hb: 13.1
GSM5483166	diagnostic_group: DLBCL	age_at_diagnosis: 44.4	Sex: M	os_status: 0	7.4935	firstline_regimen: CHOP-R	curative_intent: 1	performance_status_ecog: 0	marrow: 0	Stage: I	ipi_score: 0	ldh: normal	albumin: 39	hb: 14.9
GSM5483669	diagnostic_group: DLBCL	age_at_diagnosis: 79.6	Sex: M	os_status: 0	7.49624	firstline_regimen: CHOP-R	curative_intent: 1	performance_status_ecog: 0	Stage: IV	ipi_score: 2	ldh: normal	albumin: 45	hb: 13.2	lymphs: 3.28
GSM5483164	diagnostic_group: DLBCL	age_at_diagnosis: 76.9	Sex: F	os_status: 0	7.50445	firstline_regimen: CHOP-R	curative_intent: 1	performance_status_ecog: 0	marrow: 0	Stage: III	ipi_score: 3	ldh: raised	albumin: 44	hb: 11.3
GSM5483162	diagnostic_group: DLBCL	age_at_diagnosis: 74.9	Sex: M	os_status: 0	7.50719	firstline_regimen: CHOP-R	curative_intent: 1	performance_status_ecog: 0	Stage: III	ipi_score: 3	ldh: raised	albumin: 32	hb: 11.4	lymphs: 0.25
GSM5483684	diagnostic_group: DLBCL	age_at_diagnosis: 66.7	Sex: M	os_status: 1	7.52088	firstline_regimen: CHOP-R	curative_intent: 1	performance_status_ecog: 2	Stage: IV	ipi_score: 3	ldh: normal	albumin: 41	hb: 13.4	lymphs: 1
GSM5483825	diagnostic_group: DLBCL	age_at_diagnosis: 73.6	Sex: M	os_status: 0	7.56194	firstline_regimen: CHOP-R	curative_intent: 1	performance_status_ecog: 1	Stage: III	ldh: unknown	albumin: 45	hb: 12	lymphs: 1.13	monocytes: 0.59
GSM5483038	diagnostic_group: DLBCL	age_at_diagnosis: 65.6	Sex: M	os_status: 0	7.58111	firstline_regimen: CHOP-R	curative_intent: 1	performance_status_ecog: 0	Stage: II	ipi_score: 2	ldh: raised	albumin: 37	hb: 13.5	lymphs: 2.76
GSM5483927	diagnostic_group: DLBCL	age_at_diagnosis: 68.6	Sex: F	os_status: 0	7.58385	firstline_regimen: CHOP-R	curative_intent: 1	performance_status_ecog: 0	Stage: II	ipi_score: 2	ldh: raised	albumin: 38	hb: 10.2	lymphs: 0.2
GSM5483926	diagnostic_group: DLBCL	age_at_diagnosis: 68.2	Sex: M	os_status: 0	7.60027	firstline_regimen: CHOP-R	curative_intent: 1	performance_status_ecog: 0	Stage: IV	ipi_score: 4	ldh: raised	albumin: 29	hb: 12.7	lymphs: 1.62
GSM5483317	diagnostic_group: DLBCL	age_at_diagnosis: 60.6	Sex: F	os_status: 1	7.60301	firstline_regimen: CHOP-R	curative_intent: 1	performance_status_ecog: 1	Stage: III	ipi_score: 3	ldh: raised	albumin: 36	hb: 12.6	lymphs: 2
GSM5483529	diagnostic_group: DLBCL	age_at_diagnosis: 78.6	Sex: F	os_status: 1	7.60575	firstline_regimen: CHOP-R	curative_intent: 1	performance_status_ecog: 1	Stage: II	ipi_score: 1	ldh: normal	albumin: 40	hb: 12.3	lymphs: 1.1
GSM5483625	diagnostic_group: DLBCL	age_at_diagnosis: 39.2	Sex: M	os_status: 0	7.60849	firstline_regimen: CHOP-R	curative_intent: 1	performance_status_ecog: 0	marrow: 0	Stage: II	ipi_score: 0	ldh: normal	albumin: 37	hb: 15.3
GSM5483650	diagnostic_group: DLBCL	age_at_diagnosis: 39.2	Sex: M	os_status: 0	7.60849	firstline_regimen: CHOP-R	curative_intent: 1	performance_status_ecog: 0	marrow: 0	Stage: II	ipi_score: 0	ldh: normal	albumin: 37	hb: 15.3
GSM5483820	diagnostic_group: DLBCL	age_at_diagnosis: 56.4	Sex: F	os_status: 0	7.62218	firstline_regimen: CHOP-R	curative_intent: 1	performance_status_ecog: 0	marrow: 0	Stage: IV	ipi_score: 0	ldh: normal	albumin: 49	hb: 14.6
GSM5483046	diagnostic_group: DLBCL	age_at_diagnosis: 55.2	Sex: M	os_status: 0	7.62491	firstline_regimen: CHOP-R	curative_intent: 1	performance_status_ecog: 2	Stage: IV	ipi_score: 3	ldh: raised	albumin: 27	hb: 11.5	lymphs: 0.35
GSM5483818	diagnostic_group: DLBCL	age_at_diagnosis: 33.7	Sex: M	os_status: 0	7.62765	firstline_regimen: CHOP-R	curative_intent: 1	performance_status_ecog: 0	marrow: 0	Stage: II	ipi_score: 0	ldh: normal	albumin: 48	hb: 13.5
GSM5483864	diagnostic_group: DLBCL	age_at_diagnosis: 33.7	Sex: M	os_status: 0	7.62765	firstline_regimen: CHOP-R	curative_intent: 1	performance_status_ecog: 0	marrow: 0	Stage: II	ipi_score: 0	ldh: normal	albumin: 48	hb: 13.5
GSM5483965	diagnostic_group: DLBCL	age_at_diagnosis: 49	Sex: M	os_status: 0	7.62765	firstline_regimen: CHOP-R	curative_intent: 1	performance_status_ecog: 0	Stage: I	ipi_score: 0	ldh: normal	albumin: 40	hb: 15.6	lymphs: 1.78
GSM5482830	diagnostic_group: DLBCL	age_at_diagnosis: 55.4	Sex: M	os_status: 0	7.64134	firstline_regimen: CHOP-R	curative_intent: 1	performance_status_ecog: 1	Stage: IV	ipi_score: 2	ldh: raised	albumin: 45	hb: 14.7	lymphs: 2.23
GSM5483925	diagnostic_group: DLBCL	age_at_diagnosis: 46.8	Sex: F	os_status: 0	7.64408	firstline_regimen: CHOP-R	curative_intent: 1	performance_status_ecog: 1	marrow: 0	Stage: III	ipi_score: 0	ldh: normal	albumin: 51	hb: 14.2
GSM5483196	diagnostic_group: DLBCL	age_at_diagnosis: 70.5	Sex: F	os_status: 1	7.64682	firstline_regimen: CHOP-R	curative_intent: 1	performance_status_ecog: 0	Stage: III	ipi_score: 3	ldh: raised	albumin: 28	hb: 10.7	lymphs: 0.4
GSM5483032	diagnostic_group: DLBCL	age_at_diagnosis: 35.1	Sex: F	os_status: 0	7.66598	firstline_regimen: CHOP-R	curative_intent: 1	performance_status_ecog: 0	marrow: 0	Stage: I	ipi_score: 0	ldh: normal	albumin: 39	hb: 14.6
GSM5482824	diagnostic_group: DLBCL	age_at_diagnosis: 65	Sex: F	os_status: 0	7.66872	firstline_regimen: CHOP-R	curative_intent: 1	b_symptoms: N	in_pmid_30408148: FALSE	in_pmid_32187361: TRUE	pid_pmid_32187361: P682	hmrn_class_aic_pmid_32187361: TET2/SGK1	modified_hmrn_class_pmid_32187361: TET2/SGK1	lymphgen_class_pmid_32187361: ST2
GSM5483793	diagnostic_group: DLBCL	age_at_diagnosis: 65	Sex: F	os_status: 0	7.66872	firstline_regimen: CHOP-R	curative_intent: 1	b_symptoms: N	in_pmid_30408148: FALSE	in_pmid_32187361: FALSE	pid_pmid_32187361: P682	hmrn_class_aic_pmid_32187361: TET2/SGK1	modified_hmrn_class_pmid_32187361: TET2/SGK1	lymphgen_class_pmid_32187361: ST2
GSM5483075	diagnostic_group: DLBCL	age_at_diagnosis: 68.8	Sex: F	os_status: 1	7.6742	firstline_regimen: CHOP-R	curative_intent: 1	performance_status_ecog: 2	Stage: IV	ipi_score: 4	ldh: raised	albumin: 31	hb: 7.5	lymphs: 0.67
GSM5483623	diagnostic_group: DLBCL	age_at_diagnosis: 85.7	Sex: F	os_status: 1	7.68241	firstline_regimen: CHOP-R	curative_intent: 1	performance_status_ecog: 1	Stage: IV	ipi_score: 4	ldh: raised	albumin: 42	hb: 14.3	lymphs: 0.68
GSM5483624	diagnostic_group: DLBCL	age_at_diagnosis: 52.3	Sex: M	os_status: 0	7.68515	firstline_regimen: CHOP-R	curative_intent: 1	performance_status_ecog: 0	Stage: III	ipi_score: 2	ldh: raised	albumin: 34	hb: 11.5	lymphs: 1.2
GSM5483622	diagnostic_group: DLBCL	age_at_diagnosis: 66.7	Sex: M	os_status: 0	7.72621	firstline_regimen: CHOP-R	curative_intent: 1	performance_status_ecog: 0	marrow: 0	Stage: III	ipi_score: 2	ldh: raised	albumin: 28	hb: 12.4
GSM5483633	diagnostic_group: DLBCL	age_at_diagnosis: 57	Sex: M	os_status: 0	7.77276	firstline_regimen: CHOP-R	curative_intent: 1	performance_status_ecog: 1	marrow: 0	Stage: IV	ipi_score: 3	ldh: raised	albumin: 42	hb: 12.9
GSM5483620	diagnostic_group: DLBCL	age_at_diagnosis: 69.4	Sex: M	os_status: 0	7.79466	firstline_regimen: CHOP-R	curative_intent: 1	performance_status_ecog: 0	marrow: 0	Stage: IV	ipi_score: 3	ldh: normal	albumin: 43	hb: 13.8
GSM5483351	diagnostic_group: DLBCL	age_at_diagnosis: 78.8	Sex: F	os_status: 1	7.7974	firstline_regimen: CHOP-R	curative_intent: 1	performance_status_ecog: 2	Stage: IV	ipi_score: 4	ldh: raised	albumin: 27	hb: 12.4	lymphs: 0.7
GSM5483632	diagnostic_group: DLBCL	age_at_diagnosis: 64.9	Sex: M	os_status: 0	7.83573	firstline_regimen: CHOP-R	curative_intent: 1	performance_status_ecog: 0	marrow: 0	Stage: II	ipi_score: 1	ldh: normal	albumin: 44	hb: 15
GSM5483848	diagnostic_group: DLBCL	age_at_diagnosis: 53.8	Sex: M	os_status: 0	7.87132	firstline_regimen: CHOP-R	curative_intent: 1	b_symptoms: N	in_pmid_30408148: FALSE	in_pmid_32187361: TRUE	pid_pmid_32187361: P428	hmrn_class_aic_pmid_32187361: BCL2	modified_hmrn_class_pmid_32187361: BCL2	lymphgen_class_pmid_32187361: EZB
GSM5482935	diagnostic_group: DLBCL	age_at_diagnosis: 63.3	Sex: M	os_status: 0	7.8768	firstline_regimen: CHOP-R	curative_intent: 1	performance_status_ecog: 0	marrow: 0	Stage: II	ldh: unknown	albumin: 43	hb: 14.4	lymphs: 1.29
GSM5482891	diagnostic_group: DLBCL	age_at_diagnosis: 37.8	Sex: F	os_status: 0	7.89596	firstline_regimen: CHOP-R	curative_intent: 1	performance_status_ecog: 1	Stage: II	ldh: not done	albumin: 43	hb: 13.3	lymphs: 1.7	wbc: 13.83
GSM5482908	diagnostic_group: DLBCL	age_at_diagnosis: 37.8	Sex: F	os_status: 0	7.89596	firstline_regimen: CHOP-R	curative_intent: 1	performance_status_ecog: 1	Stage: II	ldh: not done	albumin: 43	hb: 13.3	lymphs: 1.7	wbc: 13.83
GSM5483515	diagnostic_group: DLBCL	age_at_diagnosis: 64.8	Sex: F	os_status: 0	7.92882	firstline_regimen: CHOP-R	curative_intent: 1	performance_status_ecog: 0	Stage: II	ldh: not done	albumin: 999	hb: 12.9	lymphs: 0.99	monocytes: 0.51
GSM5483617	diagnostic_group: DLBCL	age_at_diagnosis: 64.8	Sex: F	os_status: 0	7.92882	firstline_regimen: CHOP-R	curative_intent: 1	performance_status_ecog: 0	Stage: II	ldh: not done	albumin: 999	hb: 12.9	lymphs: 0.99	monocytes: 0.51
GSM5483886	diagnostic_group: DLBCL	age_at_diagnosis: 51.6	Sex: M	os_status: 0	7.92882	firstline_regimen: CHOP-R	curative_intent: 1	performance_status_ecog: 1	Stage: II	ipi_score: 0	ldh: normal	albumin: 40	hb: 11.8	lymphs: 0.83
GSM5483685	diagnostic_group: DLBCL	age_at_diagnosis: 77.7	Sex: F	os_status: 0	7.93429	firstline_regimen: CHOP-R	curative_intent: 1	b_symptoms: N	in_pmid_30408148: FALSE	in_pmid_32187361: TRUE	pid_pmid_32187361: P286	hmrn_class_aic_pmid_32187361: TET2/SGK1	modified_hmrn_class_pmid_32187361: TET2/SGK1	lymphgen_class_pmid_32187361: ST2
GSM5483029	diagnostic_group: DLBCL	age_at_diagnosis: 67.8	Sex: M	os_status: 0	7.95072	firstline_regimen: CHOP-R	curative_intent: 1	performance_status_ecog: 0	marrow: 0	Stage: II	ldh: unknown	albumin: 38	hb: 15.4	lymphs: 3.1
GSM5483905	diagnostic_group: DLBCL	age_at_diagnosis: 72.7	Sex: F	os_status: 0	7.98357	firstline_regimen: CHOP-R	curative_intent: 1	performance_status_ecog: 4	Stage: IV	ldh: not done	albumin: 32	hb: 12.8	lymphs: 0.54	monocytes: 0.86
GSM5483923	diagnostic_group: DLBCL	age_at_diagnosis: 82.6	Sex: F	os_status: 0	7.98631	firstline_regimen: CHOP-R	curative_intent: 1	performance_status_ecog: 1	Stage: III	ipi_score: 3	ldh: raised	albumin: 37	hb: 12.4	lymphs: 2
GSM5483987	diagnostic_group: DLBCL	age_at_diagnosis: 73.3	Sex: M	os_status: 0	8.00274	firstline_regimen: CHOP-R	curative_intent: 1	performance_status_ecog: 8	Stage: IV	ldh: not done	albumin: 20	hb: 13.1	lymphs: 1.12	monocytes: 1.41
GSM5482828	diagnostic_group: DLBCL	age_at_diagnosis: 69.4	Sex: F	os_status: 0	8.00821	firstline_regimen: CHOP-R	curative_intent: 1	performance_status_ecog: 0	Stage: III	ipi_score: 3	ldh: raised	albumin: 36	hb: 12.2	lymphs: 1.3
GSM5484036	diagnostic_group: DLBCL	age_at_diagnosis: 51.8	Sex: F	os_status: 0	8.02738	firstline_regimen: CHOP-R	curative_intent: 1	performance_status_ecog: 0	Stage: I	ipi_score: 1	ldh: raised	albumin: 37	hb: 12.1	lymphs: 1.2
GSM5483972	diagnostic_group: DLBCL	age_at_diagnosis: 74.6	Sex: M	os_status: 0	8.07666	firstline_regimen: CHOP-R	curative_intent: 1	performance_status_ecog: 0	Stage: II	ipi_score: 2	ldh: raised	albumin: 42	hb: 16.5	lymphs: 1.66
GSM5483712	diagnostic_group: DLBCL	age_at_diagnosis: 74.9	Sex: F	os_status: 0	8.08487	firstline_regimen: CHOP-R	curative_intent: 1	performance_status_ecog: 1	Stage: I	ipi_score: 2	ldh: raised	albumin: 44	hb: 13.6	lymphs: 2.5
GSM5483364	diagnostic_group: DLBCL	age_at_diagnosis: 49.2	Sex: M	os_status: 1	8.08761	firstline_regimen: CHOP-R	curative_intent: 1	performance_status_ecog: 0	Stage: III	ipi_score: 1	ldh: normal	albumin: 43	hb: 16.9	lymphs: 1.7
GSM5483649	diagnostic_group: DLBCL	age_at_diagnosis: 30.3	Sex: M	os_status: 0	8.08761	firstline_regimen: CHOP-R	curative_intent: 1	performance_status_ecog: 0	Stage: IV	ipi_score: 3	ldh: raised	albumin: 41	hb: 14.5	lymphs: 5.7
GSM5483614	diagnostic_group: DLBCL	age_at_diagnosis: 50.7	Sex: M	os_status: 0	8.09856	firstline_regimen: CHOP-R	curative_intent: 1	b_symptoms: N	in_pmid_30408148: FALSE	in_pmid_32187361: TRUE	pid_pmid_32187361: P417	hmrn_class_aic_pmid_32187361: NOTCH2	modified_hmrn_class_pmid_32187361: NOTCH2	lymphgen_class_pmid_32187361: NEC
GSM5483648	diagnostic_group: DLBCL	age_at_diagnosis: 29.7	Sex: M	os_status: 0	8.10951	firstline_regimen: CHOP-R	curative_intent: 1	performance_status_ecog: 0	Stage: II	ipi_score: 1	ldh: raised	albumin: 41	hb: 14.2	lymphs: 1.7
GSM5484085	diagnostic_group: DLBCL	age_at_diagnosis: 66.5	Sex: F	os_status: 0	8.1232	firstline_regimen: CHOP-R	curative_intent: 1	performance_status_ecog: 0	marrow: 0	Stage: I	ldh: not done	albumin: 43	hb: 13.6	lymphs: 1.6
GSM5483904	diagnostic_group: DLBCL	age_at_diagnosis: 72	Sex: F	os_status: 0	8.12868	firstline_regimen: CHOP-R	curative_intent: 1	performance_status_ecog: 1	Stage: IV	ipi_score: 3	ldh: normal	albumin: 43	hb: 13	lymphs: 1.6
GSM5483922	diagnostic_group: DLBCL	age_at_diagnosis: 61	Sex: F	os_status: 0	8.12868	firstline_regimen: CHOP-R	curative_intent: 1	performance_status_ecog: 0	Stage: III	ipi_score: 2	ldh: normal	albumin: 44	hb: 13.2	lymphs: 1.6
GSM5483962	diagnostic_group: DLBCL	age_at_diagnosis: 76.3	Sex: F	os_status: 0	8.22177	firstline_regimen: CHOP-R	curative_intent: 1	performance_status_ecog: 2	Stage: IV	ldh: not done	albumin: 29	hb: 10.6	lymphs: 0.9	wbc: 12.4
GSM5483682	diagnostic_group: DLBCL	age_at_diagnosis: 64.1	Sex: F	os_status: 1	8.2245	firstline_regimen: CHOP-R	curative_intent: 1	performance_status_ecog: 1	Stage: II	ipi_score: 1	ldh: normal	albumin: 42	hb: 12.4	lymphs: 2.1
GSM5484083	diagnostic_group: DLBCL	age_at_diagnosis: 49.1	Sex: F	os_status: 0	8.27105	firstline_regimen: CHOP-R	curative_intent: 1	b_symptoms: N	in_pmid_30408148: FALSE	in_pmid_32187361: FALSE
GSM5482785	diagnostic_group: DLBCL	age_at_diagnosis: 66.8	Sex: F	os_status: 1	8.29021	firstline_regimen: CHOP-R	curative_intent: 1	performance_status_ecog: 0	Stage: II	ipi_score: 1	ldh: normal	albumin: 35	hb: 14.3	lymphs: 1.4
GSM5483211	diagnostic_group: DLBCL	age_at_diagnosis: 52.4	Sex: F	os_status: 0	8.29569	firstline_regimen: CHOP-R	curative_intent: 1	performance_status_ecog: 1	marrow: 0	Stage: I	ipi_score: 1	ldh: raised	albumin: 46	hb: 11.1
GSM5483206	diagnostic_group: DLBCL	age_at_diagnosis: 62.7	Sex: F	os_status: 0	8.33128	firstline_regimen: CHOP-R	curative_intent: 1	performance_status_ecog: 0	Stage: II	ldh: raised	albumin: 41	hb: 11.9	lymphs: 1.5	wbc: 6.6
GSM5483208	diagnostic_group: DLBCL	age_at_diagnosis: 60	Sex: F	os_status: 0	8.33676	firstline_regimen: CHOP-R	curative_intent: 1	performance_status_ecog: 0	Stage: IV	ipi_score: 3	ldh: raised	albumin: 36	hb: 13.8	lymphs: 0.9
GSM5483970	diagnostic_group: DLBCL	age_at_diagnosis: 80.7	Sex: F	os_status: 0	8.35592	firstline_regimen: CHOP-R	curative_intent: 1	performance_status_ecog: 2	ldh: raised	albumin: 23	hb: 10.6	lymphs: 1.9	wbc: 8.5	sample_pre_active_treatment: Yes
GSM5483198	diagnostic_group: DLBCL	age_at_diagnosis: 72.2	Sex: M	os_status: 0	8.36961	firstline_regimen: CHOP-R	curative_intent: 1	performance_status_ecog: 0	Stage: III	ipi_score: 3	ldh: raised	albumin: 44	hb: 11.5	lymphs: 1.1
GSM5483199	diagnostic_group: DLBCL	age_at_diagnosis: 66.7	Sex: M	os_status: 0	8.36961	firstline_regimen: CHOP-R	curative_intent: 1	performance_status_ecog: 0	Stage: IV	ipi_score: 3	ldh: normal	albumin: 44	hb: 12.1	lymphs: 0.5
GSM5483213	diagnostic_group: DLBCL	age_at_diagnosis: 66.7	Sex: M	os_status: 0	8.36961	firstline_regimen: CHOP-R	curative_intent: 1	performance_status_ecog: 0	Stage: IV	ipi_score: 3	ldh: normal	albumin: 44	hb: 12.1	lymphs: 0.5
GSM5483237	diagnostic_group: DLBCL	age_at_diagnosis: 66.7	Sex: M	os_status: 0	8.36961	firstline_regimen: CHOP-R	curative_intent: 1	performance_status_ecog: 0	Stage: IV	ipi_score: 3	ldh: normal	albumin: 44	hb: 12.1	lymphs: 0.5
GSM5483197	diagnostic_group: DLBCL	age_at_diagnosis: 44.3	Sex: M	os_status: 0	8.37235	firstline_regimen: CHOP-R	curative_intent: 1	performance_status_ecog: 0	Stage: I	ipi_score: 1	ldh: raised	albumin: 47	hb: 15.6	lymphs: 1.6
GSM5483105	diagnostic_group: DLBCL	age_at_diagnosis: 57.4	Sex: M	os_status: 1	8.39151	firstline_regimen: CHOP-R	curative_intent: 1	performance_status_ecog: 3	Stage: II	ipi_score: 2	ldh: raised	albumin: 34	hb: 12.6	lymphs: 0.82
GSM5484089	diagnostic_group: DLBCL	age_at_diagnosis: 78.8	Sex: F	os_status: 0	8.39425	firstline_regimen: CHOP-R	curative_intent: 1	performance_status_ecog: 1	Stage: I	ipi_score: 2	ldh: raised	albumin: 40	hb: 11.4	lymphs: 1.6
GSM5483195	diagnostic_group: DLBCL	age_at_diagnosis: 65.7	Sex: F	os_status: 0	8.40794	firstline_regimen: CHOP-R	curative_intent: 1	performance_status_ecog: 0	Stage: III	ipi_score: 2	ldh: normal	albumin: 46	hb: 12.2	lymphs: 2.5
GSM5483289	diagnostic_group: DLBCL	age_at_diagnosis: 57.1	Sex: F	os_status: 0	8.42437	firstline_regimen: CHOP-R	curative_intent: 1	performance_status_ecog: 1	Stage: IV	ldh: not done	albumin: 28	hb: 5.8	lymphs: 0.6	wbc: 12.2
GSM5483472	diagnostic_group: DLBCL	age_at_diagnosis: 77.8	Sex: F	os_status: 1	8.43806	firstline_regimen: CHOP-R	curative_intent: 1	performance_status_ecog: 0	Stage: I	ldh: unknown	albumin: 41	hb: 12.6	lymphs: 2	monocytes: 888
GSM5483287	diagnostic_group: DLBCL	age_at_diagnosis: 59.6	Sex: F	os_status: 0	8.44353	firstline_regimen: CHOP-R	curative_intent: 1	performance_status_ecog: 1	Stage: IV	ipi_score: 2	ldh: raised	albumin: 37	hb: 11.8	lymphs: 0.7
GSM5483285	diagnostic_group: DLBCL	age_at_diagnosis: 67.5	Sex: F	os_status: 0	8.44627	firstline_regimen: CHOP-R	curative_intent: 1	b_symptoms: N	in_pmid_30408148: FALSE	in_pmid_32187361: TRUE	pid_pmid_32187361: P507	hmrn_class_aic_pmid_32187361: BCL2	modified_hmrn_class_pmid_32187361: BCL2	lymphgen_class_pmid_32187361: EZB
GSM5483683	diagnostic_group: DLBCL	age_at_diagnosis: 59.4	Sex: F	os_status: 0	8.44901	firstline_regimen: CHOP-R	curative_intent: 1	performance_status_ecog: 0	marrow: 0	Stage: III	ipi_score: 1	ldh: normal	albumin: 39	hb: 13.1
GSM5483284	diagnostic_group: DLBCL	age_at_diagnosis: 34.5	Sex: M	os_status: 0	8.45175	firstline_regimen: CHOP-R	curative_intent: 1	performance_status_ecog: 0	Stage: III	ipi_score: 2	ldh: raised	albumin: 47	hb: 18.6	lymphs: 2
GSM5483283	diagnostic_group: DLBCL	age_at_diagnosis: 62.6	Sex: F	os_status: 0	8.4627	firstline_regimen: CHOP-R	curative_intent: 1	performance_status_ecog: 0	Stage: III	ldh: normal	albumin: 37	hb: 11	lymphs: 1.1	monocytes: 0.52
GSM5483281	diagnostic_group: DLBCL	age_at_diagnosis: 65.2	Sex: F	os_status: 0	8.46543	firstline_regimen: CHOP-R	curative_intent: 1	performance_status_ecog: 0	Stage: III	ipi_score: 3	ldh: raised	albumin: 45	hb: 14.6	lymphs: 0.8
GSM5483710	diagnostic_group: DLBCL	age_at_diagnosis: 58.8	Sex: F	os_status: 0	8.50376	firstline_regimen: CHOP-R	curative_intent: 1	performance_status_ecog: 0	Stage: II	ipi_score: 1	ldh: raised	albumin: 40	hb: 11.5	lymphs: 1.7
GSM5483679	diagnostic_group: DLBCL	age_at_diagnosis: 30.5	Sex: M	os_status: 0	8.52293	firstline_regimen: CHOP	curative_intent: 1	performance_status_ecog: 0	marrow: 0	Stage: IV	ipi_score: 3	ldh: raised	albumin: 26	hb: 10.4
GSM5482912	diagnostic_group: DLBCL	age_at_diagnosis: 58.5	Sex: M	os_status: 0	8.55852	firstline_regimen: CHOP-R	curative_intent: 1	performance_status_ecog: 1	Stage: III	ipi_score: 1	ldh: normal	albumin: 21	hb: 7.9	lymphs: 0.9
GSM5482820	diagnostic_group: DLBCL	age_at_diagnosis: 41.4	Sex: M	os_status: 0	8.56126	firstline_regimen: CHOP-R	curative_intent: 1	performance_status_ecog: 1	Stage: I	ipi_score: 0	ldh: normal	albumin: 46	hb: 14.6	lymphs: 0.5
GSM5482832	diagnostic_group: DLBCL	age_at_diagnosis: 41.4	Sex: M	os_status: 0	8.56126	firstline_regimen: CHOP-R	curative_intent: 1	performance_status_ecog: 1	Stage: I	ipi_score: 0	ldh: normal	albumin: 46	hb: 14.6	lymphs: 0.5
GSM5484004	diagnostic_group: DLBCL	age_at_diagnosis: 83.2	Sex: M	os_status: 1	8.57221	firstline_regimen: CHOP-R	curative_intent: 1	performance_status_ecog: 1	Stage: II	ipi_score: 1	ldh: normal	albumin: 42	hb: 14.8	lymphs: 2.61
GSM5483708	diagnostic_group: DLBCL	age_at_diagnosis: 74.3	Sex: M	os_status: 0	8.58316	firstline_regimen: CHOP-R	curative_intent: 1	performance_status_ecog: 1	Stage: IV	ipi_score: 4	ldh: raised	albumin: 33	hb: 13.1	lymphs: 0.4
GSM5484082	diagnostic_group: DLBCL	age_at_diagnosis: 63.1	Sex: M	os_status: 0	8.62423	firstline_regimen: CHOP-R	curative_intent: 1	performance_status_ecog: 1	marrow: 0	Stage: I	ipi_score: 1	ldh: normal	albumin: 888	hb: 13.6
GSM5483007	diagnostic_group: DLBCL	age_at_diagnosis: 72.5	Sex: F	os_status: 0	8.6653	firstline_regimen: CHOP-R	curative_intent: 1	performance_status_ecog: 1	Stage: IV	ipi_score: 3	ldh: normal	albumin: 36	hb: 11.9	lymphs: 1.2
GSM5482806	diagnostic_group: DLBCL	age_at_diagnosis: 68.2	Sex: M	os_status: 1	8.67625	firstline_regimen: CHOP-R	curative_intent: 1	performance_status_ecog: 1	Stage: II	ipi_score: 1	ldh: normal	albumin: 37	hb: 12.6	lymphs: 0.9
GSM5484027	diagnostic_group: DLBCL	age_at_diagnosis: 51.9	Sex: F	os_status: 0	8.68172	firstline_regimen: CHOP-R	curative_intent: 1	performance_status_ecog: 1	Stage: IV	ipi_score: 2	ldh: raised	albumin: 48	hb: 12.1	lymphs: 1
GSM5483084	diagnostic_group: DLBCL	age_at_diagnosis: 64.5	Sex: M	os_status: 0	8.73374	firstline_regimen: CHOP-R	curative_intent: 1	performance_status_ecog: 1	Stage: III	ipi_score: 2	ldh: normal	albumin: 42	hb: 11.9	lymphs: 1.4
GSM5483751	diagnostic_group: DLBCL	age_at_diagnosis: 64.5	Sex: M	os_status: 0	8.73374	firstline_regimen: CHOP-R	curative_intent: 1	performance_status_ecog: 1	Stage: III	ipi_score: 2	ldh: normal	albumin: 42	hb: 11.9	lymphs: 1.4
GSM5483737	diagnostic_group: DLBCL	age_at_diagnosis: 72	Sex: F	os_status: 0	8.73922	firstline_regimen: CHOP-R	curative_intent: 1	performance_status_ecog: 0	Stage: II	ipi_score: 2	ldh: raised	albumin: 36	hb: 11.5	lymphs: 1.5
GSM5484024	diagnostic_group: DLBCL	age_at_diagnosis: 72	Sex: F	os_status: 0	8.73922	firstline_regimen: CHOP-R	curative_intent: 1	performance_status_ecog: 0	Stage: II	ipi_score: 2	ldh: raised	albumin: 36	hb: 11.5	lymphs: 1.5
GSM5483142	diagnostic_group: DLBCL	age_at_diagnosis: 78.5	Sex: M	os_status: 0	8.75838	firstline_regimen: CHOP-R	curative_intent: 1	performance_status_ecog: 1	marrow: 0	Stage: II	ipi_score: 2	ldh: raised	albumin: 40	hb: 12.7
GSM5483899	diagnostic_group: DLBCL	age_at_diagnosis: 74.4	Sex: M	os_status: 0	8.77207	firstline_regimen: CHOP-R	curative_intent: 1	performance_status_ecog: 1	marrow: 0	Stage: I	ipi_score: 2	ldh: raised	albumin: 46	hb: 15.2
GSM5483898	diagnostic_group: DLBCL	age_at_diagnosis: 61.1	Sex: F	os_status: 0	8.7885	firstline_regimen: CHOP-R	curative_intent: 1	performance_status_ecog: 2	Stage: IV	ldh: not done	albumin: 23	hb: 7.7	lymphs: 0.9	wbc: 10.6
GSM5483897	diagnostic_group: DLBCL	age_at_diagnosis: 50.8	Sex: M	os_status: 0	8.79124	firstline_regimen: CHOP-R	curative_intent: 1	performance_status_ecog: 1	marrow: 0	Stage: II	ipi_score: 0	ldh: normal	albumin: 48	hb: 15.8
GSM5484011	diagnostic_group: DLBCL	age_at_diagnosis: 54.5	Sex: F	os_status: 0	8.82957	firstline_regimen: CHOP-R	curative_intent: 1	performance_status_ecog: 0	marrow: 0	Stage: I	ipi_score: 0	ldh: normal	albumin: 45	hb: 13.9
GSM5483612	diagnostic_group: DLBCL	age_at_diagnosis: 29.5	Sex: F	os_status: 0	8.85695	firstline_regimen: CHOP-R	curative_intent: 1	performance_status_ecog: 0	marrow: 0	Stage: I	ipi_score: 1	ldh: raised	albumin: 36	hb: 10.5
GSM5484080	diagnostic_group: DLBCL	age_at_diagnosis: 52.9	Sex: F	os_status: 0	8.85695	firstline_regimen: CHOP-R	curative_intent: 1	performance_status_ecog: 0	Stage: IV	ipi_score: 2	ldh: raised	albumin: 45	hb: 12.4	lymphs: 0.4
GSM5483125	diagnostic_group: DLBCL	age_at_diagnosis: 67.2	Sex: M	os_status: 1	8.87611	firstline_regimen: CHOP-R	curative_intent: 1	performance_status_ecog: 2	Stage: II	ipi_score: 3	ldh: raised	albumin: 36	hb: 13.6	lymphs: 0.9
GSM5482909	diagnostic_group: DLBCL	age_at_diagnosis: 38.9	Sex: F	os_status: 0	8.93908	firstline_regimen: CHOP-R	curative_intent: 1	performance_status_ecog: 1	Stage: II	ipi_score: 1	ldh: raised	albumin: 35	hb: 11.6	lymphs: 0.82
GSM5482910	diagnostic_group: DLBCL	age_at_diagnosis: 38.9	Sex: F	os_status: 0	8.93908	firstline_regimen: CHOP-R	curative_intent: 1	performance_status_ecog: 1	Stage: II	ipi_score: 1	ldh: raised	albumin: 35	hb: 11.6	lymphs: 0.82
GSM5484035	diagnostic_group: DLBCL	age_at_diagnosis: 82.1	Sex: F	os_status: 1	8.97741	firstline_regimen: CHOP-R	curative_intent: 1	performance_status_ecog: 1	Stage: I	ipi_score: 1	ldh: normal	albumin: 29	hb: 9.8	lymphs: 1
GSM5483496	diagnostic_group: DLBCL	age_at_diagnosis: 52	Sex: M	os_status: 0	9.04586	firstline_regimen: CHOP-R	curative_intent: 1	performance_status_ecog: 0	marrow: 0	Stage: IV	ipi_score: 2	ldh: raised	albumin: 48	hb: 15.4
GSM5483528	diagnostic_group: DLBCL	age_at_diagnosis: 53.6	Sex: F	os_status: 0	9.07598	firstline_regimen: CHOP-R	curative_intent: 1	performance_status_ecog: 1	marrow: 0	Stage: II	ipi_score: 0	ldh: normal	albumin: 32	hb: 11
GSM5483132	diagnostic_group: DLBCL	age_at_diagnosis: 70	Sex: F	os_status: 0	9.07871	firstline_regimen: CHOP-R	curative_intent: 1	performance_status_ecog: 1	Stage: III	ipi_score: 2	ldh: normal	albumin: 44	hb: 13.4	lymphs: 1.5
GSM5483054	diagnostic_group: DLBCL	age_at_diagnosis: 69.7	Sex: M	os_status: 0	9.09788	firstline_regimen: CHOP-R	curative_intent: 1	performance_status_ecog: 1	Stage: II	ipi_score: 2	ldh: raised	albumin: 45	hb: 12.6	lymphs: 2.4
GSM5484079	diagnostic_group: DLBCL	age_at_diagnosis: 60.3	Sex: M	os_status: 0	9.10609	firstline_regimen: CHOP-R	curative_intent: 1	performance_status_ecog: 0	Stage: III	ipi_score: 2	ldh: normal	albumin: 37	hb: 14.5	lymphs: 0.8
GSM5483492	diagnostic_group: DLBCL	age_at_diagnosis: 68.9	Sex: F	os_status: 0	9.11704	firstline_regimen: CHOP-R	curative_intent: 1	performance_status_ecog: 0	Stage: III	ipi_score: 3	ldh: raised	albumin: 41	hb: 11.9	lymphs: 1.47
GSM5483490	diagnostic_group: DLBCL	age_at_diagnosis: 65.4	Sex: M	os_status: 0	9.14168	firstline_regimen: CHOP-R	curative_intent: 1	performance_status_ecog: 1	marrow: 1	Stage: IV	ipi_score: 3	ldh: normal	albumin: 26	hb: 10.5
GSM5483130	diagnostic_group: DLBCL	age_at_diagnosis: 55.8	Sex: M	os_status: 0	9.15811	firstline_regimen: CHOP-R	curative_intent: 1	performance_status_ecog: 0	marrow: 0	Stage: III	ipi_score: 0	ldh: normal	albumin: 40	hb: 15
GSM5483580	diagnostic_group: DLBCL	age_at_diagnosis: 66.2	Sex: M	os_status: 0	9.17454	firstline_regimen: CHOP-R	curative_intent: 1	performance_status_ecog: 1	Stage: I	ipi_score: 1	ldh: normal	albumin: 44	hb: 16.6	lymphs: 1.1
GSM5483760	diagnostic_group: DLBCL	age_at_diagnosis: 66.2	Sex: M	os_status: 0	9.17454	firstline_regimen: CHOP-R	curative_intent: 1	performance_status_ecog: 1	Stage: I	ipi_score: 1	ldh: normal	albumin: 44	hb: 16.6	lymphs: 1.1
GSM5483771	diagnostic_group: DLBCL	age_at_diagnosis: 66.2	Sex: M	os_status: 0	9.17454	firstline_regimen: CHOP-R	curative_intent: 1	performance_status_ecog: 1	Stage: I	ipi_score: 1	ldh: normal	albumin: 44	hb: 16.6	lymphs: 1.1
GSM5483778	diagnostic_group: DLBCL	age_at_diagnosis: 66.2	Sex: M	os_status: 0	9.17454	firstline_regimen: CHOP-R	curative_intent: 1	performance_status_ecog: 1	Stage: I	ipi_score: 1	ldh: normal	albumin: 44	hb: 16.6	lymphs: 1.1
GSM5484022	diagnostic_group: DLBCL	age_at_diagnosis: 60.1	Sex: F	os_status: 1	9.18275	firstline_regimen: CHOP-R	curative_intent: 1	performance_status_ecog: 0	Stage: I	ipi_score: 1	ldh: normal	albumin: 42	hb: 12.3	lymphs: 3.2
GSM5482890	diagnostic_group: DLBCL	age_at_diagnosis: 44.3	Sex: F	os_status: 0	9.19097	firstline_regimen: CHOP-R	curative_intent: 1	performance_status_ecog: 1	Stage: IV	ipi_score: 3	ldh: raised	albumin: 39	hb: 13.3	lymphs: 0.5
GSM5483139	diagnostic_group: DLBCL	age_at_diagnosis: 57.4	Sex: M	os_status: 1	9.19097	firstline_regimen: CHOP-R	curative_intent: 1	performance_status_ecog: 0	marrow: 0	Stage: I	ipi_score: 0	ldh: normal	albumin: 40	hb: 16.1
GSM5483485	diagnostic_group: DLBCL	age_at_diagnosis: 46	Sex: F	os_status: 0	9.20192	firstline_regimen: CHOP-R	curative_intent: 1	performance_status_ecog: 0	marrow: 0	Stage: IV	ipi_score: 0	ldh: normal	albumin: 48	hb: 13.1
GSM5483478	diagnostic_group: DLBCL	age_at_diagnosis: 61	Sex: F	os_status: 0	9.28953	firstline_regimen: CHOP-R	curative_intent: 1	performance_status_ecog: 0	Stage: II	ipi_score: 2	ldh: raised	albumin: 34	hb: 12.5	lymphs: 1.89
GSM5483476	diagnostic_group: DLBCL	age_at_diagnosis: 75.4	Sex: M	os_status: 0	9.30595	firstline_regimen: CHOP-R	curative_intent: 1	performance_status_ecog: 1	marrow: 0	Stage: IV	ipi_score: 3	ldh: normal	albumin: 31	hb: 11
GSM5483508	diagnostic_group: DLBCL	age_at_diagnosis: 61.2	Sex: F	os_status: 1	9.31417	firstline_regimen: CHOP-R	curative_intent: 1	performance_status_ecog: 1	Stage: II	ipi_score: 2	ldh: raised	albumin: 45	hb: 13	lymphs: 2.4
GSM5483060	diagnostic_group: DLBCL	age_at_diagnosis: 68.3	Sex: F	os_status: 0	9.34428	firstline_regimen: CHOP-R	curative_intent: 1	b_symptoms: N	in_pmid_30408148: FALSE	in_pmid_32187361: FALSE
GSM5483470	diagnostic_group: DLBCL	age_at_diagnosis: 70.6	Sex: M	os_status: 0	9.44011	firstline_regimen: CHOP-R	curative_intent: 1	performance_status_ecog: 1	Stage: IV	ipi_score: 4	ldh: raised	albumin: 29	hb: 13	lymphs: 1.2
GSM5483052	diagnostic_group: DLBCL	age_at_diagnosis: 70.5	Sex: M	os_status: 0	9.46475	firstline_regimen: CHOP-R	curative_intent: 1	performance_status_ecog: 0	Stage: I	ipi_score: 1	ldh: normal	albumin: 33	hb: 12.6	lymphs: 1
GSM5483920	diagnostic_group: DLBCL	age_at_diagnosis: 59.2	Sex: F	os_status: 0	9.48118	firstline_regimen: CHOP-R	curative_intent: 1	performance_status_ecog: 1	Stage: IV	ipi_score: 3	ldh: raised	albumin: 19	hb: 10.1	lymphs: 0.8
GSM5483468	diagnostic_group: DLBCL	age_at_diagnosis: 56	Sex: M	os_status: 0	9.4976	firstline_regimen: CHOP-R	curative_intent: 1	performance_status_ecog: 1	Stage: III	ipi_score: 1	ldh: normal	albumin: 46	hb: 13.7	lymphs: 0.7
GSM5483467	diagnostic_group: DLBCL	age_at_diagnosis: 42.6	Sex: M	os_status: 0	9.50034	firstline_regimen: CHOP-R	curative_intent: 1	performance_status_ecog: 0	Stage: IV	ipi_score: 3	ldh: raised	albumin: 34	hb: 13.5	lymphs: 2
GSM5483434	diagnostic_group: DLBCL	age_at_diagnosis: 66.5	Sex: M	os_status: 1	9.50308	firstline_regimen: CHOP-R	curative_intent: 1	performance_status_ecog: 8	Stage: IV	ldh: raised	albumin: 38	hb: 12.7	lymphs: 0.9	wbc: 6.4
GSM5483459	diagnostic_group: DLBCL	age_at_diagnosis: 20.1	Sex: F	os_status: 0	9.50856	firstline_regimen: CHOP-R	curative_intent: 1	performance_status_ecog: 1	Stage: I	ipi_score: 1	ldh: raised	albumin: 44	hb: 14.7	lymphs: 0.4
GSM5482911	diagnostic_group: DLBCL	age_at_diagnosis: 34.5	Sex: M	os_status: 0	9.54689	firstline_regimen: CHOP-R	curative_intent: 1	performance_status_ecog: 0	Stage: IV	ipi_score: 3	ldh: raised	albumin: 46	hb: 13.9	lymphs: 0.6
GSM5483959	diagnostic_group: DLBCL	age_at_diagnosis: 84.5	Sex: F	os_status: 0	9.55784	firstline_regimen: CHOP-R	curative_intent: 1	performance_status_ecog: 1	Stage: III	ipi_score: 2	ldh: normal	albumin: 36	hb: 12.3	lymphs: 1.2
GSM5483419	diagnostic_group: DLBCL	age_at_diagnosis: 65	Sex: F	os_status: 0	9.6345	firstline_regimen: CHOP-R	curative_intent: 1	performance_status_ecog: 1	Stage: III	ipi_score: 3	ldh: raised	albumin: 36	hb: 13.2	lymphs: 1.8
GSM5483420	diagnostic_group: DLBCL	age_at_diagnosis: 62.6	Sex: F	os_status: 0	9.6345	firstline_regimen: CHOP-R	curative_intent: 1	performance_status_ecog: 1	Stage: II	ipi_score: 1	ldh: normal	albumin: 35	hb: 14	lymphs: 1.1
GSM5483418	diagnostic_group: DLBCL	age_at_diagnosis: 65.2	Sex: M	os_status: 0	9.65366	firstline_regimen: CHOP-R	curative_intent: 1	performance_status_ecog: 0	Stage: I	ipi_score: 1	ldh: normal	albumin: 41	hb: 15.7	lymphs: 1.7
GSM5483647	diagnostic_group: DLBCL	age_at_diagnosis: 45.4	Sex: M	os_status: 0	9.80424	firstline_regimen: CHOP-R	curative_intent: 1	performance_status_ecog: 1	marrow: 0	Stage: IV	ipi_score: 3	ldh: raised	albumin: 40	hb: 15.1
GSM5482803	diagnostic_group: DLBCL	age_at_diagnosis: 52.9	Sex: M	os_status: 1	9.8152	firstline_regimen: CHOP	curative_intent: 1	performance_status_ecog: 0	Stage: I	ipi_score: 0	ldh: normal	albumin: 31	hb: 14.1	lymphs: 1.7
GSM5483404	diagnostic_group: DLBCL	age_at_diagnosis: 42.7	Sex: F	os_status: 0	9.84531	firstline_regimen: CHOP-R	curative_intent: 1	performance_status_ecog: 2	Stage: II	ipi_score: 1	ldh: normal	albumin: 36	hb: 11.8	lymphs: 0.9
GSM5483148	diagnostic_group: DLBCL	age_at_diagnosis: 57.9	Sex: F	os_status: 0	9.84805	firstline_regimen: CHOP-R	curative_intent: 1	performance_status_ecog: 1	Stage: III	ipi_score: 2	ldh: raised	albumin: 41	hb: 12.9	lymphs: 1.5
GSM5484006	diagnostic_group: DLBCL	age_at_diagnosis: 70.4	Sex: F	os_status: 0	9.85079	firstline_regimen: CHOP-R	curative_intent: 1	performance_status_ecog: 1	ldh: normal	albumin: 39	hb: 12.5	lymphs: 2.29	wbc: 7.1	sample_pre_active_treatment: Yes
GSM5483698	diagnostic_group: DLBCL	age_at_diagnosis: 70.6	Sex: F	os_status: 0	9.8809	firstline_regimen: CHOP-R	curative_intent: 1	performance_status_ecog: 1	Stage: III	ipi_score: 3	ldh: raised	albumin: 34	hb: 12.6	lymphs: 0.9
GSM5483401	diagnostic_group: DLBCL	age_at_diagnosis: 38	Sex: F	os_status: 0	9.9822	firstline_regimen: CHOP-R	curative_intent: 1	performance_status_ecog: 1	marrow: 0	Stage: II	ipi_score: 0	ldh: normal	albumin: 40	hb: 12.7
GSM5483400	diagnostic_group: DLBCL	age_at_diagnosis: 44.2	Sex: M	os_status: 0	9.98768	firstline_regimen: CHOP-R	curative_intent: 1	performance_status_ecog: 0	Stage: IV	ipi_score: 2	ldh: normal	albumin: 44	hb: 14.6	lymphs: 2.9
GSM5483574	diagnostic_group: DLBCL	age_at_diagnosis: 66.3	Sex: M	os_status: 0	9.99589	firstline_regimen: CHOP	curative_intent: 1	performance_status_ecog: 1	Stage: II	ipi_score: 1	ldh: normal	albumin: 31	hb: 14	lymphs: 0.9
GSM5483466	diagnostic_group: DLBCL	age_at_diagnosis: 60.4	Sex: M	os_status: 0	10.0041	firstline_regimen: CHOP-R	curative_intent: 1	performance_status_ecog: 0	Stage: III	ipi_score: 2	ldh: normal	albumin: 46	hb: 14.3	lymphs: 1.1
GSM5483465	diagnostic_group: DLBCL	age_at_diagnosis: 61.9	Sex: F	os_status: 0	10.0205	firstline_regimen: CHOP-R	curative_intent: 1	performance_status_ecog: 0	marrow: 0	Stage: I	ipi_score: 1	ldh: normal	albumin: 38	hb: 13.1
GSM5483668	diagnostic_group: DLBCL	age_at_diagnosis: 37.6	Sex: F	os_status: 0	10.0205	firstline_regimen: CHOP-R	curative_intent: 1	performance_status_ecog: 0	Stage: IV	ipi_score: 2	ldh: raised	albumin: 42	hb: 12.2	lymphs: 1.2
GSM5483646	diagnostic_group: DLBCL	age_at_diagnosis: 25.4	Sex: F	os_status: 0	10.026	firstline_regimen: CHOP-R	curative_intent: 1	performance_status_ecog: 1	Stage: IV	ipi_score: 2	ldh: raised	albumin: 34	hb: 10.9	lymphs: 0.6
GSM5483667	diagnostic_group: DLBCL	age_at_diagnosis: 22.9	Sex: M	os_status: 0	10.026	firstline_regimen: CHOP-R	curative_intent: 1	performance_status_ecog: 1	Stage: II	ipi_score: 1	ldh: raised	albumin: 47	hb: 14.1	lymphs: 1.9
GSM5483077	diagnostic_group: DLBCL	age_at_diagnosis: 44.1	Sex: M	os_status: 0	10.0972	firstline_regimen: CHOP-R	curative_intent: 1	performance_status_ecog: 1	Stage: III	ipi_score: 2	ldh: raised	albumin: 39	hb: 12.9	lymphs: 1.3
GSM5483146	diagnostic_group: DLBCL	age_at_diagnosis: 41.1	Sex: M	os_status: 0	10.1191	firstline_regimen: CHOP-R	curative_intent: 1	performance_status_ecog: 0	Stage: III	ipi_score: 1	ldh: normal	albumin: 45	hb: 13.3	lymphs: 2.1
GSM5483144	diagnostic_group: DLBCL	age_at_diagnosis: 51	Sex: F	os_status: 0	10.1355	firstline_regimen: CHOP-R	curative_intent: 1	performance_status_ecog: 0	marrow: 0	Stage: III	ipi_score: 1	ldh: normal	albumin: 45	hb: 14.5
GSM5483461	diagnostic_group: DLBCL	age_at_diagnosis: 59.4	Sex: F	os_status: 0	10.1383	firstline_regimen: CHOP-R	curative_intent: 1	performance_status_ecog: 0	Stage: IV	ipi_score: 3	ldh: raised	albumin: 43	hb: 12.9	lymphs: 0.6
GSM5483930	diagnostic_group: DLBCL	age_at_diagnosis: 70.9	Sex: F	os_status: 0	10.1875	firstline_regimen: CHOP-R	curative_intent: 1	performance_status_ecog: 1	Stage: II	ipi_score: 1	ldh: normal	albumin: 35	hb: 11.7	lymphs: 1.4
GSM5483439	diagnostic_group: DLBCL	age_at_diagnosis: 84.8	Sex: M	os_status: 1	10.1903	firstline_regimen: CHOP-R	curative_intent: 1	performance_status_ecog: 0	Stage: II	ipi_score: 2	ldh: raised	albumin: 41	hb: 14.5	lymphs: 3.2
GSM5484033	diagnostic_group: DLBCL	age_at_diagnosis: 65.4	Sex: F	os_status: 0	10.2149	firstline_regimen: CHOP-R	curative_intent: 1	performance_status_ecog: 0	marrow: 0	Stage: IV	ipi_score: 2	ldh: raised	albumin: 39	hb: 14.4
GSM5483454	diagnostic_group: DLBCL	age_at_diagnosis: 72.6	Sex: F	os_status: 0	10.2834	firstline_regimen: CHOP-R	curative_intent: 1	performance_status_ecog: 1	Stage: III	ipi_score: 3	ldh: raised	albumin: 41	hb: 10.9	lymphs: 0.8
GSM5482780	diagnostic_group: DLBCL	age_at_diagnosis: 67.5	Sex: M	os_status: 1	10.2861	firstline_regimen: CHOP-R	curative_intent: 1	performance_status_ecog: 0	Stage: II	ipi_score: 2	ldh: raised	albumin: 43	hb: 13.8	lymphs: 3.7
GSM5483666	diagnostic_group: DLBCL	age_at_diagnosis: 66.4	Sex: F	os_status: 0	10.2861	firstline_regimen: CHOP-R	curative_intent: 1	performance_status_ecog: 1	marrow: 0	Stage: IV	ipi_score: 2	ldh: raised	albumin: 35	hb: 13.6
GSM5483453	diagnostic_group: DLBCL	age_at_diagnosis: 36.9	Sex: M	os_status: 0	10.3107	firstline_regimen: CHOP-R	curative_intent: 1	performance_status_ecog: 1	marrow: 0	Stage: I	ipi_score: 1	ldh: raised	albumin: 50	hb: 16.1
GSM5483156	diagnostic_group: DLBCL	age_at_diagnosis: 45.1	Sex: M	os_status: 0	10.3299	firstline_regimen: CHOP-R	curative_intent: 1	performance_status_ecog: 1	Stage: II	ipi_score: 1	ldh: raised	albumin: 39	hb: 14.2	lymphs: 1.3
GSM5483452	diagnostic_group: DLBCL	age_at_diagnosis: 56.5	Sex: F	os_status: 0	10.3326	firstline_regimen: CHOP-R	curative_intent: 1	performance_status_ecog: 2	Stage: IV	ipi_score: 4	ldh: raised	albumin: 40	hb: 12.9	lymphs: 1.1
GSM5483015	diagnostic_group: DLBCL	age_at_diagnosis: 53.3	Sex: F	os_status: 0	10.3381	firstline_regimen: CHOP-R	curative_intent: 1	performance_status_ecog: 1	Stage: I	ipi_score: 1	ldh: raised	albumin: 37	hb: 13.6	lymphs: 1.8
GSM5483450	diagnostic_group: DLBCL	age_at_diagnosis: 58.4	Sex: F	os_status: 0	10.4011	firstline_regimen: CHOP-R	curative_intent: 1	performance_status_ecog: 0	Stage: IV	ipi_score: 2	ldh: raised	albumin: 29	hb: 10	lymphs: 5.7
GSM5483891	diagnostic_group: DLBCL	age_at_diagnosis: 58.7	Sex: M	os_status: 1	10.4066	firstline_regimen: CHOP-R	curative_intent: 1	performance_status_ecog: 1	Stage: III	ipi_score: 2	ldh: raised	albumin: 30	hb: 10.1	lymphs: 2.1
GSM5483449	diagnostic_group: DLBCL	age_at_diagnosis: 70.7	Sex: F	os_status: 0	10.423	firstline_regimen: CHOP-R	curative_intent: 1	performance_status_ecog: 2	Stage: III	ipi_score: 4	ldh: raised	albumin: 36	hb: 9.9	lymphs: 1.1
GSM5483447	diagnostic_group: DLBCL	age_at_diagnosis: 61.9	Sex: F	os_status: 0	10.4449	firstline_regimen: CHOP-R	curative_intent: 1	performance_status_ecog: 1	Stage: IV	ipi_score: 3	ldh: raised	albumin: 28	hb: 8.7	lymphs: 0.7
GSM5483446	diagnostic_group: DLBCL	age_at_diagnosis: 66.9	Sex: M	os_status: 0	10.4641	firstline_regimen: CHOP-R	curative_intent: 1	performance_status_ecog: 1	Stage: I	ipi_score: 2	ldh: raised	albumin: 39	hb: 12.9	lymphs: 1
GSM5483441	diagnostic_group: DLBCL	age_at_diagnosis: 61.1	Sex: F	os_status: 0	10.4805	firstline_regimen: CHOP-R	curative_intent: 1	performance_status_ecog: 0	marrow: 0	Stage: III	ipi_score: 3	ldh: raised	albumin: 39	hb: 11.7
GSM5483440	diagnostic_group: DLBCL	age_at_diagnosis: 52	Sex: F	os_status: 0	10.4832	firstline_regimen: CHOP-R	curative_intent: 1	performance_status_ecog: 1	Stage: I	ipi_score: 1	ldh: raised	albumin: 32	hb: 12.1	lymphs: 4.1
GSM5483645	diagnostic_group: DLBCL	age_at_diagnosis: 47.7	Sex: M	os_status: 0	10.4942	firstline_regimen: CHOP-R	curative_intent: 1	performance_status_ecog: 1	Stage: I	ldh: raised	albumin: 34	hb: 13.8	lymphs: 1.7	wbc: 9.6
GSM5483665	diagnostic_group: DLBCL	age_at_diagnosis: 50.1	Sex: M	os_status: 0	10.5572	firstline_regimen: CHOP-R	curative_intent: 1	performance_status_ecog: 1	Stage: II	ipi_score: 0	ldh: normal	albumin: 36	hb: 13.8	lymphs: 1.2
GSM5483526	diagnostic_group: DLBCL	age_at_diagnosis: 66.2	Sex: M	os_status: 0	10.5736	firstline_regimen: CHOP-R	curative_intent: 1	performance_status_ecog: 1	Stage: III	ipi_score: 3	ldh: raised	albumin: 36	hb: 13	lymphs: 2.2
GSM5483433	diagnostic_group: DLBCL	age_at_diagnosis: 55.7	Sex: F	os_status: 0	10.5791	firstline_regimen: CHOP-R	curative_intent: 1	performance_status_ecog: 1	Stage: II	ipi_score: 1	ldh: raised	albumin: 35	hb: 12.3	lymphs: 1.8
GSM5483430	diagnostic_group: DLBCL	age_at_diagnosis: 45.2	Sex: M	os_status: 0	10.6146	firstline_regimen: CHOP-R	curative_intent: 1	performance_status_ecog: 1	Stage: III	ipi_score: 2	ldh: raised	albumin: 46	hb: 14.2	lymphs: 1.6
GSM5484032	diagnostic_group: DLBCL	age_at_diagnosis: 51	Sex: F	os_status: 0	10.6338	firstline_regimen: CHOP-R	curative_intent: 1	performance_status_ecog: 0	Stage: I	ipi_score: 0	ldh: normal	albumin: 44	hb: 13	lymphs: 3.9
GSM5484053	diagnostic_group: DLBCL	age_at_diagnosis: 76.4	Sex: M	os_status: 0	10.6721	firstline_regimen: CHOP-R	curative_intent: 1	performance_status_ecog: 1	Stage: II	ipi_score: 1	ldh: normal	albumin: 38	hb: 17.2	lymphs: 1.6
GSM5483425	diagnostic_group: DLBCL	age_at_diagnosis: 58	Sex: M	os_status: 0	10.7105	firstline_regimen: CHOP-R	curative_intent: 1	performance_status_ecog: 2	Stage: III	ipi_score: 2	ldh: normal	albumin: 31	hb: 8.6	lymphs: 2.5
GSM5483424	diagnostic_group: DLBCL	age_at_diagnosis: 48.4	Sex: M	os_status: 0	10.7324	firstline_regimen: CHOP-R	curative_intent: 1	performance_status_ecog: 1	Stage: IV	ipi_score: 2	ldh: raised	albumin: 38	hb: 15	lymphs: 1.7
GSM5483423	diagnostic_group: DLBCL	age_at_diagnosis: 46.5	Sex: M	os_status: 0	10.7461	firstline_regimen: CHOP-R	curative_intent: 1	performance_status_ecog: 0	Stage: II	ipi_score: 0	ldh: normal	albumin: 48	hb: 13.2	lymphs: 2.3
GSM5483502	diagnostic_group: DLBCL	age_at_diagnosis: 60.2	Sex: F	os_status: 0	10.7515	firstline_regimen: CHOP-R	curative_intent: 1	performance_status_ecog: 2	Stage: III	ipi_score: 4	ldh: raised	albumin: 36	hb: 8.4	lymphs: 0.7
GSM5483071	diagnostic_group: DLBCL	age_at_diagnosis: 49.7	Sex: M	os_status: 0	10.7543	firstline_regimen: CHOP-R	curative_intent: 1	performance_status_ecog: 0	Stage: I	ldh: not done	albumin: 42	hb: 14.6	lymphs: 2.9	wbc: 10
GSM5483413	diagnostic_group: DLBCL	age_at_diagnosis: 67	Sex: M	os_status: 0	10.7625	firstline_regimen: CHOP-R	curative_intent: 1	performance_status_ecog: 0	Stage: I	ipi_score: 1	ldh: normal	albumin: 45	hb: 14.5	lymphs: 2.4
GSM5483644	diagnostic_group: DLBCL	age_at_diagnosis: 28.1	Sex: M	os_status: 0	10.82	firstline_regimen: CHOP-R	curative_intent: 1	performance_status_ecog: 2	Stage: IV	ipi_score: 4	ldh: raised	albumin: 38	hb: 13	lymphs: 0.1
GSM5483571	diagnostic_group: DLBCL	age_at_diagnosis: 18.3	Sex: M	os_status: 0	10.8255	firstline_regimen: CHOP	curative_intent: 1	performance_status_ecog: 0	Stage: II	ipi_score: 0	ldh: normal	albumin: 46	hb: 15.4	lymphs: 2.76
GSM5483913	diagnostic_group: DLBCL	age_at_diagnosis: 73.8	Sex: F	os_status: 0	10.8282	firstline_regimen: CHOP-R	curative_intent: 1	performance_status_ecog: 1	Stage: I	ipi_score: 1	ldh: normal	albumin: 35	hb: 13.9	lymphs: 1.5
GSM5483399	diagnostic_group: DLBCL	age_at_diagnosis: 81.1	Sex: F	os_status: 0	10.8419	firstline_regimen: CHOP	curative_intent: 1	b_symptoms: N	in_pmid_30408148: FALSE	in_pmid_32187361: FALSE
GSM5483145	diagnostic_group: DLBCL	age_at_diagnosis: 39.8	Sex: M	os_status: 0	10.8583	firstline_regimen: CHOP-R	curative_intent: 1	performance_status_ecog: 1	Stage: III	ipi_score: 2	ldh: raised	albumin: 38	hb: 11.5	lymphs: 1.4
GSM5483408	diagnostic_group: DLBCL	age_at_diagnosis: 61.4	Sex: M	os_status: 0	10.8693	firstline_regimen: CHOP-R	curative_intent: 1	performance_status_ecog: 1	Stage: I	ipi_score: 2	ldh: raised	albumin: 43	hb: 13.3	lymphs: 1.2
GSM5483406	diagnostic_group: DLBCL	age_at_diagnosis: 72	Sex: F	os_status: 0	10.9185	firstline_regimen: CHOP-R	curative_intent: 1	performance_status_ecog: 1	Stage: III	ipi_score: 3	ldh: raised	albumin: 31	hb: 12.3	lymphs: 0.8
GSM5484050	diagnostic_group: DLBCL	age_at_diagnosis: 56.1	Sex: F	os_status: 0	10.9185	firstline_regimen: CHOP-R	curative_intent: 1	performance_status_ecog: 1	Stage: III	ldh: raised	albumin: 42	hb: 13.8	lymphs: 2.2	wbc: 8
GSM5483392	diagnostic_group: DLBCL	age_at_diagnosis: 63.2	Sex: F	os_status: 0	10.935	firstline_regimen: CHOP-R	curative_intent: 1	performance_status_ecog: 3	Stage: III	ipi_score: 4	ldh: raised	albumin: 37	hb: 11.7	lymphs: 1.4
GSM5483895	diagnostic_group: DLBCL	age_at_diagnosis: 78.4	Sex: F	os_status: 0	10.9405	firstline_regimen: CHOP-R	curative_intent: 1	performance_status_ecog: 1	Stage: I	ipi_score: 1	ldh: normal	albumin: 40	hb: 9.4	lymphs: 1.4
GSM5482798	diagnostic_group: DLBCL	age_at_diagnosis: 68.3	Sex: F	os_status: 1	10.987	firstline_regimen: CHOP-R	curative_intent: 1	performance_status_ecog: 0	Stage: III	ipi_score: 3	ldh: raised	albumin: 37	hb: 13.8	lymphs: 1.1
GSM5483093	diagnostic_group: DLBCL	age_at_diagnosis: 68.3	Sex: F	os_status: 1	10.987	firstline_regimen: CHOP-R	curative_intent: 1	performance_status_ecog: 0	Stage: III	ipi_score: 3	ldh: raised	albumin: 37	hb: 13.8	lymphs: 1.1
GSM5483663	diagnostic_group: DLBCL	age_at_diagnosis: 44.6	Sex: M	os_status: 0	11.0527	firstline_regimen: CHOP-R	curative_intent: 1	performance_status_ecog: 1	Stage: I	ipi_score: 1	ldh: raised	albumin: 34	hb: 16.9	lymphs: 1.1
GSM5483387	diagnostic_group: DLBCL	age_at_diagnosis: 58.7	Sex: M	os_status: 0	11.0746	firstline_regimen: CHOP-R	curative_intent: 1	performance_status_ecog: 1	Stage: IV	ipi_score: 3	ldh: raised	albumin: 46	hb: 13.4	lymphs: 1.4
GSM5483121	diagnostic_group: DLBCL	age_at_diagnosis: 58.5	Sex: M	os_status: 1	11.0773	firstline_regimen: CHOP-R	curative_intent: 1	performance_status_ecog: 2	Stage: IV	ipi_score: 2	ldh: normal	albumin: 37	hb: 12.4	lymphs: 1.4
GSM5483396	diagnostic_group: DLBCL	age_at_diagnosis: 53.6	Sex: F	os_status: 0	11.1184	firstline_regimen: CHOP-R	curative_intent: 1	performance_status_ecog: 1	Stage: III	ldh: not done	albumin: 37	hb: 11.9	lymphs: 2.7	monocytes: 0.46
GSM5482815	diagnostic_group: DLBCL	age_at_diagnosis: 71.3	Sex: M	os_status: 1	11.2005	firstline_regimen: CHOP-R	curative_intent: 1	performance_status_ecog: 0	Stage: IV	ipi_score: 3	ldh: raised	albumin: 43	hb: 13.8	lymphs: 1.9
GSM5483382	diagnostic_group: DLBCL	age_at_diagnosis: 36.7	Sex: M	os_status: 0	11.2088	firstline_regimen: CHOP	curative_intent: 1	performance_status_ecog: 0	Stage: I	ipi_score: 0	ldh: normal	albumin: 45	hb: 15.3	lymphs: 1.8
GSM5483380	diagnostic_group: DLBCL	age_at_diagnosis: 66	Sex: M	os_status: 0	11.2498	firstline_regimen: CHOP-R	curative_intent: 1	performance_status_ecog: 0	Stage: I	ipi_score: 1	ldh: normal	albumin: 888	hb: 15.3	lymphs: 2.2
GSM5484019	diagnostic_group: DLBCL	age_at_diagnosis: 69.4	Sex: F	os_status: 1	11.2882	firstline_regimen: CHOP-R	curative_intent: 1	performance_status_ecog: 1	Stage: I	ipi_score: 1	ldh: normal	albumin: 46	hb: 13.4	lymphs: 2.3
GSM5484057	diagnostic_group: DLBCL	age_at_diagnosis: 69.5	Sex: F	os_status: 0	11.2991	firstline_regimen: CHOP-R	curative_intent: 1	performance_status_ecog: 1	Stage: IV	ipi_score: 4	ldh: raised	albumin: 46	hb: 13.2	lymphs: 2
GSM5483894	diagnostic_group: DLBCL	age_at_diagnosis: 37.9	Sex: M	os_status: 0	11.3046	firstline_regimen: CHOP-R	curative_intent: 1	performance_status_ecog: 1	Stage: IV	ldh: not done	albumin: 42	hb: 14.6	lymphs: 1.8	wbc: 10.3
GSM5482801	diagnostic_group: DLBCL	age_at_diagnosis: 66.3	Sex: M	os_status: 1	11.3238	firstline_regimen: CHOP-R	curative_intent: 1	performance_status_ecog: 0	Stage: I	ipi_score: 1	ldh: normal	albumin: 37	hb: 15.3	lymphs: 3.3
GSM5483603	diagnostic_group: DLBCL	age_at_diagnosis: 46.9	Sex: F	os_status: 0	11.3785	firstline_regimen: CHOP-R	curative_intent: 1	performance_status_ecog: 1	Stage: IV	ldh: not done	albumin: 26	hb: 11.4	lymphs: 2.6	wbc: 13.6
GSM5483910	diagnostic_group: DLBCL	age_at_diagnosis: 78	Sex: F	os_status: 0	11.4333	firstline_regimen: CHOP-R	curative_intent: 1	performance_status_ecog: 0	Stage: I	ipi_score: 2	ldh: raised	albumin: 40	hb: 12.7	lymphs: 1.5
GSM5483893	diagnostic_group: DLBCL	age_at_diagnosis: 63.4	Sex: F	os_status: 0	11.4716	firstline_regimen: CHOP-R	curative_intent: 1	performance_status_ecog: 0	Stage: IV	ipi_score: 4	ldh: raised	albumin: 39	hb: 11.7	lymphs: 0.8
GSM5483349	diagnostic_group: DLBCL	age_at_diagnosis: 63.4	Sex: F	os_status: 0	11.4743	firstline_regimen: CHOP-R	curative_intent: 1	performance_status_ecog: 0	Stage: I	ipi_score: 1	ldh: normal	albumin: 46	hb: 12.5	lymphs: 3
GSM5483348	diagnostic_group: DLBCL	age_at_diagnosis: 63.4	Sex: M	os_status: 0	11.4908	firstline_regimen: CHOP-R	curative_intent: 1	performance_status_ecog: 1	Stage: IV	ipi_score: 2	ldh: normal	albumin: 42	hb: 10.1	lymphs: 1
GSM5483376	diagnostic_group: DLBCL	age_at_diagnosis: 68.8	Sex: F	os_status: 0	11.4908	firstline_regimen: CHOP-R	curative_intent: 1	performance_status_ecog: 1	Stage: II	ldh: unknown	albumin: 33	hb: 13.8	lymphs: 1.3	wbc: 11.6
GSM5484002	diagnostic_group: DLBCL	age_at_diagnosis: 42.6	Sex: F	os_status: 0	11.4935	firstline_regimen: CHOP-R	curative_intent: 1	performance_status_ecog: 1	Stage: II	ipi_score: 0	ldh: normal	albumin: 38	hb: 14.6	lymphs: 1.3
GSM5483662	diagnostic_group: DLBCL	age_at_diagnosis: 37.4	Sex: F	os_status: 0	11.5127	firstline_regimen: CHOP-R	curative_intent: 1	performance_status_ecog: 0	Stage: II	ipi_score: 0	ldh: normal	albumin: 44	hb: 11.5	lymphs: 2.1
GSM5483917	diagnostic_group: DLBCL	age_at_diagnosis: 87.7	Sex: F	os_status: 0	11.5181	firstline_regimen: CHOP-R	curative_intent: 1	performance_status_ecog: 1	Stage: I	ipi_score: 2	ldh: raised	albumin: 35	hb: 12	lymphs: 1.2
GSM5483431	diagnostic_group: DLBCL	age_at_diagnosis: 64.1	Sex: M	os_status: 0	11.54	firstline_regimen: CHOP-R	curative_intent: 1	performance_status_ecog: 1	Stage: IV	ipi_score: 4	ldh: raised	albumin: 25	hb: 10.1	lymphs: 0.5
GSM5483344	diagnostic_group: DLBCL	age_at_diagnosis: 68.3	Sex: F	os_status: 0	11.5702	firstline_regimen: CHOP-R	curative_intent: 1	performance_status_ecog: 1	Stage: III	ipi_score: 3	ldh: raised	albumin: 48	hb: 10.9	lymphs: 1.7
GSM5483342	diagnostic_group: DLBCL	age_at_diagnosis: 49.1	Sex: F	os_status: 0	11.6057	firstline_regimen: CHOP-R	curative_intent: 1	performance_status_ecog: 0	Stage: II	ipi_score: 1	ldh: raised	albumin: 42	hb: 12.8	lymphs: 1.6
GSM5483369	diagnostic_group: DLBCL	age_at_diagnosis: 55.5	Sex: M	os_status: 0	11.729	firstline_regimen: CHOP-R	curative_intent: 1	performance_status_ecog: 0	Stage: IV	ipi_score: 2	ldh: raised	albumin: 39	hb: 11.9	lymphs: 0.74
GSM5483363	diagnostic_group: DLBCL	age_at_diagnosis: 56.7	Sex: M	os_status: 0	11.8549	firstline_regimen: CHOP-R	curative_intent: 1	performance_status_ecog: 0	Stage: III	ipi_score: 1	ldh: normal	albumin: 42	hb: 14.2	lymphs: 1.7
GSM5483534	diagnostic_group: DLBCL	age_at_diagnosis: 73.9	Sex: M	os_status: 0	11.9014	firstline_regimen: CHOP-R	curative_intent: 1	b_symptoms: N	in_pmid_30408148: FALSE	in_pmid_32187361: FALSE
GSM5483892	diagnostic_group: DLBCL	age_at_diagnosis: 62.3	Sex: F	os_status: 0	11.9179	firstline_regimen: CHOP-R	curative_intent: 1	b_symptoms: N	in_pmid_30408148: FALSE	in_pmid_32187361: FALSE
GSM5483358	diagnostic_group: DLBCL	age_at_diagnosis: 68.8	Sex: M	os_status: 0	11.9206	firstline_regimen: CHOP-R	curative_intent: 1	performance_status_ecog: 0	Stage: II	ipi_score: 2	ldh: raised	albumin: 44	hb: 16.1	lymphs: 1.7
GSM5484044	diagnostic_group: DLBCL	age_at_diagnosis: 75.9	Sex: F	os_status: 0	11.937	firstline_regimen: CHOP-R	curative_intent: 1	performance_status_ecog: 0	Stage: IV	ldh: not done	albumin: 39	hb: 12.9	lymphs: 0.3	wbc: 8.1
GSM5483596	diagnostic_group: DLBCL	age_at_diagnosis: 77.1	Sex: F	os_status: 1	11.9562	firstline_regimen: CHOP-R	curative_intent: 1	performance_status_ecog: 1	Stage: II	ldh: not done	albumin: 36	hb: 11	lymphs: 0.3	monocytes: 0.2
GSM5483393	diagnostic_group: DLBCL	age_at_diagnosis: 21.3	Sex: F	os_status: 0	12.0055	firstline_regimen: CHOP-R	curative_intent: 1	performance_status_ecog: 1	Stage: I	ldh: unknown	albumin: 41	hb: 12.8	lymphs: 1.5	wbc: 8.5
GSM5483338	diagnostic_group: DLBCL	age_at_diagnosis: 75.7	Sex: F	os_status: 0	12.0958	firstline_regimen: CHOP-R	curative_intent: 1	performance_status_ecog: 1	Stage: III	ipi_score: 3	ldh: raised	albumin: 31	hb: 20.2	lymphs: 0.9
GSM5483337	diagnostic_group: DLBCL	age_at_diagnosis: 75.7	Sex: F	os_status: 0	12.1068	firstline_regimen: CHOP-R	curative_intent: 1	performance_status_ecog: 0	Stage: III	ipi_score: 3	ldh: raised	albumin: 44	hb: 13.9	lymphs: 1.5
GSM5483126	diagnostic_group: DLBCL	age_at_diagnosis: 51.4	Sex: M	os_status: 1	12.1342	firstline_regimen: CHOP	curative_intent: 1	performance_status_ecog: 0	Stage: I	ipi_score: 0	ldh: normal	albumin: 46	hb: 15.9	lymphs: 3.4
GSM5484040	diagnostic_group: DLBCL	age_at_diagnosis: 47.9	Sex: F	os_status: 0	12.1643	firstline_regimen: CHOP-R	curative_intent: 1	performance_status_ecog: 1	ldh: not done	albumin: 41	hb: 12.5	lymphs: 2.8	wbc: 7.3	sample_pre_active_treatment: Yes
GSM5483316	diagnostic_group: DLBCL	age_at_diagnosis: 76.6	Sex: F	os_status: 0	12.1697	firstline_regimen: CHOP-R	curative_intent: 1	performance_status_ecog: 0	Stage: III	ipi_score: 3	ldh: raised	albumin: 38	hb: 11.4	lymphs: 1
GSM5483335	diagnostic_group: DLBCL	age_at_diagnosis: 57.9	Sex: F	os_status: 0	12.1889	firstline_regimen: CHOP-R	curative_intent: 1	performance_status_ecog: 1	Stage: II	ipi_score: 0	ldh: normal	albumin: 44	hb: 14.9	lymphs: 1.6
GSM5483953	diagnostic_group: DLBCL	age_at_diagnosis: 76.2	Sex: M	os_status: 0	12.1916	firstline_regimen: CHOP-R	curative_intent: 1	performance_status_ecog: 0	Stage: I	ipi_score: 1	ldh: normal	albumin: 31	hb: 15.2	lymphs: 1.6
GSM5483524	diagnostic_group: DLBCL	age_at_diagnosis: 69.7	Sex: M	os_status: 0	12.2081	firstline_regimen: CHOP-R	curative_intent: 1	performance_status_ecog: 1	Stage: III	ipi_score: 3	ldh: raised	albumin: 40	hb: 12.4	lymphs: 2
GSM5484039	diagnostic_group: DLBCL	age_at_diagnosis: 32.3	Sex: M	os_status: 0	12.23	firstline_regimen: CHOP-R	curative_intent: 1	performance_status_ecog: 0	Stage: II	ipi_score: 0	ldh: normal	albumin: 37	hb: 14.2	lymphs: 2
GSM5483952	diagnostic_group: DLBCL	age_at_diagnosis: 61.2	Sex: M	os_status: 0	12.2793	firstline_regimen: CHOP-R	curative_intent: 1	performance_status_ecog: 0	Stage: I	ipi_score: 1	ldh: normal	albumin: 44	hb: 13.9	lymphs: 3.7
GSM5482781	diagnostic_group: DLBCL	age_at_diagnosis: 68.4	Sex: F	os_status: 0	12.282	firstline_regimen: CHOP-R	curative_intent: 1	performance_status_ecog: 0	Stage: IV	ipi_score: 3	ldh: raised	albumin: 44	hb: 12.4	lymphs: 2.6
GSM5483201	diagnostic_group: DLBCL	age_at_diagnosis: 69.2	Sex: F	os_status: 0	12.3176	firstline_regimen: CHOP-R	curative_intent: 1	b_symptoms: N	in_pmid_30408148: FALSE	in_pmid_32187361: FALSE	pid_pmid_32187361: P116	hmrn_class_aic_pmid_32187361: NOTCH2	modified_hmrn_class_pmid_32187361: NOTCH2	lymphgen_class_pmid_32187361: BN2
GSM5483307	diagnostic_group: DLBCL	age_at_diagnosis: 69.2	Sex: F	os_status: 0	12.3176	firstline_regimen: CHOP-R	curative_intent: 1	b_symptoms: N	in_pmid_30408148: FALSE	in_pmid_32187361: TRUE	pid_pmid_32187361: P116	hmrn_class_aic_pmid_32187361: NOTCH2	modified_hmrn_class_pmid_32187361: NOTCH2	lymphgen_class_pmid_32187361: BN2
GSM5482813	diagnostic_group: DLBCL	age_at_diagnosis: 58.9	Sex: F	os_status: 0	12.3614	firstline_regimen: CHOP-R	curative_intent: 1	performance_status_ecog: 0	Stage: IV	ipi_score: 1	ldh: normal	albumin: 39	hb: 12.6	lymphs: 1.6
GSM5483643	diagnostic_group: DLBCL	age_at_diagnosis: 31.7	Sex: F	os_status: 0	12.4682	firstline_regimen: CHOP-R	curative_intent: 1	performance_status_ecog: 1	Stage: IV	ipi_score: 3	ldh: raised	albumin: 43	hb: 12.7	lymphs: 8888
GSM5483677	diagnostic_group: DLBCL	age_at_diagnosis: 66.1	Sex: M	os_status: 0	12.4682	firstline_regimen: CHOP-R	curative_intent: 1	performance_status_ecog: 1	Stage: II	ipi_score: 1	ldh: normal	albumin: 40	hb: 13.2	lymphs: 2.1
GSM5482804	diagnostic_group: DLBCL	age_at_diagnosis: 64.5	Sex: M	os_status: 1	12.5065	firstline_regimen: CHOP-R	curative_intent: 1	performance_status_ecog: 1	Stage: I	ipi_score: 2	ldh: raised	albumin: 46	hb: 15	lymphs: 1.9
GSM5483136	diagnostic_group: DLBCL	age_at_diagnosis: 75.9	Sex: M	os_status: 0	12.5749	firstline_regimen: CHOP-R	curative_intent: 1	performance_status_ecog: 1	Stage: IV	ipi_score: 3	ldh: normal	albumin: 44	hb: 13.1	lymphs: 2.2
GSM5482920	diagnostic_group: DLBCL	age_at_diagnosis: 55.5	Sex: M	os_status: 0	12.5886	firstline_regimen: CHOP-R	curative_intent: 1	performance_status_ecog: 1	Stage: III	ipi_score: 2	ldh: raised	albumin: 37	hb: 13.4	lymphs: 1.8
GSM5483598	diagnostic_group: DLBCL	age_at_diagnosis: 75.5	Sex: F	os_status: 0	12.5941	firstline_regimen: CHOP-R	curative_intent: 1	performance_status_ecog: 2	Stage: I	ipi_score: 3	ldh: raised	albumin: 41	hb: 12.1	lymphs: 0.11
GSM5483123	diagnostic_group: DLBCL	age_at_diagnosis: 81.2	Sex: F	os_status: 0	12.6434	firstline_regimen: CHOP-R	curative_intent: 1	performance_status_ecog: 1	Stage: II	ipi_score: 1	ldh: normal	albumin: 36	hb: 12.3	lymphs: 1.3
GSM5483303	diagnostic_group: DLBCL	age_at_diagnosis: 53.8	Sex: M	os_status: 0	12.6461	firstline_regimen: CHOP-R	curative_intent: 1	performance_status_ecog: 0	Stage: III	ipi_score: 2	ldh: raised	albumin: 48	hb: 13.9	lymphs: 0.9
GSM5483998	diagnostic_group: DLBCL	age_at_diagnosis: 70.6	Sex: F	os_status: 0	12.6817	firstline_regimen: CHOP-R	curative_intent: 1	performance_status_ecog: 0	ldh: normal	albumin: 38	hb: 14.8	lymphs: 2.7	monocytes: 0.52	neutrophils: 3.43
GSM5482787	diagnostic_group: DLBCL	age_at_diagnosis: 42.3	Sex: M	os_status: 0	12.6899	firstline_regimen: CHOP-R	curative_intent: 1	performance_status_ecog: 0	Stage: I	ipi_score: 0	ldh: normal	albumin: 44	hb: 13.5	lymphs: 1
GSM5484012	diagnostic_group: DLBCL	age_at_diagnosis: 65.5	Sex: F	os_status: 1	12.7529	firstline_regimen: CHOP-R	curative_intent: 1	performance_status_ecog: 1	Stage: III	ipi_score: 3	ldh: raised	albumin: 27	hb: 12.4	lymphs: 0.9
GSM5482792	diagnostic_group: DLBCL	age_at_diagnosis: 67.7	Sex: M	os_status: 1	12.7556	firstline_regimen: CHOP-R	curative_intent: 1	performance_status_ecog: 1	Stage: II	ipi_score: 1	ldh: normal	albumin: 38	hb: 13.3	lymphs: 1.7
GSM5483329	diagnostic_group: DLBCL	age_at_diagnosis: 77.5	Sex: F	os_status: 0	12.7639	firstline_regimen: CHOP-R	curative_intent: 1	performance_status_ecog: 0	Stage: IV	ipi_score: 4	ldh: raised	albumin: 42	hb: 12	lymphs: 0.6
GSM5483810	diagnostic_group: DLBCL	age_at_diagnosis: 77.5	Sex: F	os_status: 0	12.7639	firstline_regimen: CHOP-R	curative_intent: 1	performance_status_ecog: 0	Stage: IV	ipi_score: 4	ldh: raised	albumin: 42	hb: 12	lymphs: 0.6
GSM5483326	diagnostic_group: DLBCL	age_at_diagnosis: 61.8	Sex: M	os_status: 0	12.9938	firstline_regimen: CHOP-R	curative_intent: 1	performance_status_ecog: 8	Stage: IV	ldh: normal	albumin: 18	hb: 9.3	lymphs: 0.9	wbc: 6.1
GSM5483324	diagnostic_group: DLBCL	age_at_diagnosis: 59.3	Sex: M	os_status: 0	13.2019	firstline_regimen: CHOP-R	curative_intent: 1	performance_status_ecog: 0	Stage: II	ipi_score: 0	ldh: normal	albumin: 39	hb: 10.9	lymphs: 1.82
GSM5483595	diagnostic_group: DLBCL	age_at_diagnosis: 36.1	Sex: F	os_status: 0	13.3142	firstline_regimen: CHOP	curative_intent: 1	performance_status_ecog: 1	Stage: II	ipi_score: 1	ldh: raised	albumin: 29	hb: 9.6	lymphs: 0.4
GSM5482786	diagnostic_group: DLBCL	age_at_diagnosis: 66.1	Sex: M	os_status: 0	13.6975	firstline_regimen: CHOP-R	curative_intent: 1	performance_status_ecog: 0	Stage: I	ipi_score: 1	ldh: normal	albumin: 39	hb: 13.9	lymphs: 1.5
GSM5482805	diagnostic_group: DLBCL	age_at_diagnosis: 74.2	Sex: F	os_status: 0	13.7057	firstline_regimen: CHOP-R	curative_intent: 1	performance_status_ecog: 1	Stage: IV	ipi_score: 3	ldh: raised	albumin: 35	hb: 9.3	lymphs: 0.4
GSM5482818	diagnostic_group: DLBCL	age_at_diagnosis: 73.9	Sex: M	os_status: 0	13.7385	firstline_regimen: CHOP-R	curative_intent: 1	performance_status_ecog: 1	Stage: II	ipi_score: 2	ldh: raised	albumin: 35	hb: 13.7	lymphs: 1.1
GSM5483120	diagnostic_group: DLBCL	age_at_diagnosis: 48.8	Sex: M	os_status: 0	13.7385	firstline_regimen: CHOP-R	curative_intent: 1	performance_status_ecog: 0	Stage: II	ipi_score: 0	ldh: normal	albumin: 47	hb: 15.9	lymphs: 1.5
GSM5483119	diagnostic_group: DLBCL	age_at_diagnosis: 69	Sex: F	os_status: 0	13.7413	firstline_regimen: CHOP-R	curative_intent: 1	performance_status_ecog: 1	Stage: III	ipi_score: 3	ldh: raised	albumin: 33	hb: 10.8	lymphs: 0.6
GSM5483692	diagnostic_group: DLBCL	age_at_diagnosis: 57.9	Sex: M	os_status: 0	13.7769	firstline_regimen: CHOP-R	curative_intent: 1	performance_status_ecog: 1	Stage: IV	ipi_score: 2	ldh: raised	albumin: 30	hb: 13.3	lymphs: 0.6
GSM5482816	diagnostic_group: DLBCL	age_at_diagnosis: 40.7	Sex: F	os_status: 0	13.8179	firstline_regimen: CHOP-R	curative_intent: 1	performance_status_ecog: 0	Stage: III	ipi_score: 1	ldh: normal	albumin: 48	hb: 12.9	lymphs: 2.5
GSM5484015	diagnostic_group: DLBCL	age_at_diagnosis: 20	Sex: F	os_status: 0	13.8207	firstline_regimen: CHOP-R	curative_intent: 1	performance_status_ecog: 1	Stage: I	ipi_score: 0	ldh: normal	albumin: 36	hb: 14.3	lymphs: 2.74
GSM5484014	diagnostic_group: DLBCL	age_at_diagnosis: 48.9	Sex: M	os_status: 0	13.8371	firstline_regimen: CHOP-R	curative_intent: 1	performance_status_ecog: 0	Stage: I	ipi_score: 1	ldh: raised	albumin: 35	hb: 16.3	lymphs: 1.2
GSM5484061	diagnostic_group: DLBCL	age_at_diagnosis: 72.2	Sex: M	os_status: 0	14.026	firstline_regimen: CHOP-R	curative_intent: 1	performance_status_ecog: 0	Stage: I	ipi_score: 2	ldh: raised	albumin: 46	hb: 17.7	lymphs: 1.7
GSM5482915	diagnostic_group: DLBCL	age_at_diagnosis: 68.5	Sex: M	os_status: 0	14.0424	firstline_regimen: CHOP-R	curative_intent: 1	performance_status_ecog: 0	Stage: I	ldh: not done	albumin: 39	hb: 13.8	lymphs: 1.4	wbc: 15.2
GSM5483298	diagnostic_group: DLBCL	age_at_diagnosis: 48.6	Sex: M	os_status: 0	14.0616	firstline_regimen: CHOP-R	curative_intent: 1	performance_status_ecog: 0	Stage: I	ldh: normal	albumin: 37	hb: 12.7	lymphs: 2	plts: 249
GSM5483297	diagnostic_group: DLBCL	age_at_diagnosis: 58.4	Sex: M	os_status: 0	14.0643	firstline_regimen: CHOP-R	curative_intent: 1	performance_status_ecog: 0	Stage: IV	ipi_score: 1	ldh: normal	albumin: 44	hb: 12.1	lymphs: 3.3
GSM5483341	diagnostic_group: DLBCL	age_at_diagnosis: 58.4	Sex: M	os_status: 0	14.0643	firstline_regimen: CHOP-R	curative_intent: 1	performance_status_ecog: 0	Stage: IV	ipi_score: 1	ldh: normal	albumin: 44	hb: 12.1	lymphs: 3.3
GSM5483096	diagnostic_group: DLBCL	age_at_diagnosis: 71.1	Sex: F	os_status: 0	14.0671	firstline_regimen: CHOP-R	curative_intent: 1	performance_status_ecog: 0	Stage: I	ipi_score: 2	ldh: raised	albumin: 36	hb: 12.4	lymphs: 1.5
GSM5482807	diagnostic_group: DLBCL	age_at_diagnosis: 40.8	Sex: M	os_status: 0	14.1218	firstline_regimen: CHOP-R	curative_intent: 1	performance_status_ecog: 1	Stage: II	ipi_score: 1	ldh: raised	albumin: 40	hb: 12.6	lymphs: 1.3
GSM5482808	diagnostic_group: DLBCL	age_at_diagnosis: 51.1	Sex: F	os_status: 0	14.1218	firstline_regimen: CHOP-R	curative_intent: 1	performance_status_ecog: 1	Stage: III	ipi_score: 1	ldh: normal	albumin: 46	hb: 13.4	lymphs: 1.7
GSM5483094	diagnostic_group: DLBCL	age_at_diagnosis: 71.7	Sex: F	os_status: 0	14.1355	firstline_regimen: CHOP-R	curative_intent: 1	performance_status_ecog: 1	Stage: III	ipi_score: 3	ldh: raised	albumin: 36	hb: 12.1	lymphs: 1.3
GSM5482913	diagnostic_group: DLBCL	age_at_diagnosis: 65.7	Sex: M	os_status: 0	14.141	firstline_regimen: CHOP-R	curative_intent: 1	performance_status_ecog: 0	Stage: II	ldh: not done	albumin: 41	hb: 14.2	lymphs: 1	wbc: 4.3
GSM5483992	diagnostic_group: DLBCL	age_at_diagnosis: 62.4	Sex: F	os_status: 0	14.1437	firstline_regimen: CHOP-R	curative_intent: 1	performance_status_ecog: 0	Stage: IV	ipi_score: 4	ldh: raised	albumin: 21	hb: 9.2	lymphs: 0.67
GSM5483320	diagnostic_group: DLBCL	age_at_diagnosis: 54.3	Sex: M	os_status: 0	14.1821	firstline_regimen: CHOP-R	curative_intent: 1	performance_status_ecog: 1	Stage: II	ipi_score: 0	ldh: normal	albumin: 36	hb: 11.2	lymphs: 0.4
GSM5483501	diagnostic_group: DLBCL	age_at_diagnosis: 59.3	Sex: M	os_status: 0	14.319	firstline_regimen: CHOP-R	curative_intent: 1	performance_status_ecog: 1	Stage: I	ipi_score: 0	ldh: normal	albumin: 38	hb: 14.9	lymphs: 3.5
