# Supplementary material for: Lipid metabolism-related gene signature predicts prognosis and unveils novel anti-tumor drugs in specific type of diffuse large B cell lymphoma
Source: Mol Med. 2024 Nov 13;30:210. doi: 10.1186/s10020-024-00988-4 (PMC11559131; doi:10.1186/s10020-024-00988-4)
Supplement: Supplementary file 7 — Supplementary Material 7 [file 10020_2024_988_MOESM7_ESM.xlsx]

## Sheet: Sheet2
sample_id	Gender	Age	Type	event	time	treatment	ECOG	Stage	LDH	metastasis
GSM274895	male	52	GCB DLBCL	DEAD	2.68	CHOP-Like Regimen	1	3	NA	0
GSM274896	male	75	GCB DLBCL	DEAD	0.82	CHOP-Like Regimen	0	3	1.12	0
GSM274897	female	76	ABC DLBCL	DEAD	2.54	CHOP-Like Regimen	3	1	1.01	0
GSM274898	female	56	ABC DLBCL	ALIVE	9.67	CHOP-Like Regimen	1	3	1.38095	0
GSM274899	male	46	ABC DLBCL	ALIVE	4.83	CHOP-Like Regimen	1	2	0.68	0
GSM274900	male	36	ABC DLBCL	ALIVE	7.21	CHOP-Like Regimen	0	1	0.690476	0
GSM274902	male	62	ABC DLBCL	ALIVE	10.14	CHOP-Like Regimen	1	2	2.56	0
GSM274903	NA	70	GCB DLBCL	DEAD	1.33	CHOP-Like Regimen	1	2	1.05714	0
GSM274904	male	66	GCB DLBCL	ALIVE	15.41	CHOP-Like Regimen	1	1	NA	0
GSM274905	female	72	GCB DLBCL	ALIVE	7.22	CHOP-Like Regimen	1	1	0.775	0
GSM274906	male	72	GCB DLBCL	ALIVE	4.09	CHOP-Like Regimen	1	2	0.5	0
GSM274907	male	47	GCB DLBCL	DEAD	9.11	CHOP-Like Regimen	0	1	1.15	0
GSM274908	female	84	GCB DLBCL	DEAD	0.33	CHOP-Like Regimen	1	3	0.78	0
GSM274909	female	56	GCB DLBCL	ALIVE	14.24	CHOP-Like Regimen	0	2	0.88	0
GSM274910	female	39	GCB DLBCL	ALIVE	8.86	CHOP-Like Regimen	0	3	0.609524	0
GSM274911	female	81	GCB DLBCL	DEAD	3.93	CHOP-Like Regimen	3	2	0.4	0
GSM274912	male	72	GCB DLBCL	DEAD	0.15	CHOP-Like Regimen	1	1	0.77	0
GSM274913	male	52	Unclassified DLBCL	ALIVE	3.9	CHOP-Like Regimen	1	3	1.54	0
GSM274914	male	56	ABC DLBCL	ALIVE	5	CHOP-Like Regimen	1	2	1.7	0
GSM274915	NA	80	ABC DLBCL	DEAD	0.28	CHOP-Like Regimen	1	3	16.68	0
GSM274916	male	62	GCB DLBCL	ALIVE	14.59	CHOP-Like Regimen	1	3	2.15	0
GSM274917	female	65	ABC DLBCL	DEAD	5.57	CHOP-Like Regimen	1	3	0.863636	0
GSM274918	male	55	GCB DLBCL	DEAD	6.94	CHOP-Like Regimen	1	4	2.11818	0
GSM274919	female	57	ABC DLBCL	DEAD	0.25	CHOP-Like Regimen	2	4	2.18636	0
GSM274920	male	77	ABC DLBCL	DEAD	6.64	CHOP-Like Regimen	0	3	1.83636	0
GSM274921	female	63	ABC DLBCL	DEAD	2.31	CHOP-Like Regimen	0	3	0.809091	0
GSM274922	female	54	GCB DLBCL	DEAD	0.23	CHOP-Like Regimen	3	4	1.64545	0
GSM274923	male	41	ABC DLBCL	DEAD	0.71	CHOP-Like Regimen	1	3	3.13636	0
GSM274924	NA	54	ABC DLBCL	DEAD	1.31	CHOP-Like Regimen	1	3	1.375	0
GSM274925	male	85	GCB DLBCL	DEAD	5.38	CHOP-Like Regimen	0	2	1.21	0
GSM274926	female	75	ABC DLBCL	DEAD	0.34	CHOP-Like Regimen	3	4	NA	1
GSM274927	male	59	GCB DLBCL	ALIVE	5.88	CHOP-Like Regimen	0	1	0.61	0
GSM274928	female	76	GCB DLBCL	ALIVE	10.53	CHOP-Like Regimen	1	2	0.790476	0
GSM274929	male	78	GCB DLBCL	ALIVE	9.65	CHOP-Like Regimen	2	4	1.70952	0
GSM274930	male	42	GCB DLBCL	ALIVE	11.17	CHOP-Like Regimen	0	3	2.09	0
GSM274931	male	60	GCB DLBCL	ALIVE	11.29	CHOP-Like Regimen	0	1	0.671429	0
GSM274932	male	49	GCB DLBCL	DEAD	2.05	CHOP-Like Regimen	2	4	5.70455	0
GSM274933	female	63	ABC DLBCL	DEAD	2.31	CHOP-Like Regimen	0	3	0.809091	0
GSM274934	male	60	ABC DLBCL	DEAD	2.26	CHOP-Like Regimen	0	4	0.98	1
GSM274935	female	78	GCB DLBCL	DEAD	1.33	CHOP-Like Regimen	1	4	1.56	1
GSM274936	male	54	GCB DLBCL	ALIVE	5.77	CHOP-Like Regimen	1	1	0.61	0
GSM274937	male	67	GCB DLBCL	ALIVE	6.46	CHOP-Like Regimen	1	4	0.48	0
GSM274938	NA	72	ABC DLBCL	ALIVE	0.82	CHOP-Like Regimen	1	3	NA	0
GSM274939	male	58	GCB DLBCL	DEAD	1.06	CHOP-Like Regimen	1	4	1.37	1
GSM274940	NA	87	GCB DLBCL	DEAD	4.99	CHOP-Like Regimen	1	2	NA	1
GSM274941	male	39	ABC DLBCL	DEAD	0.62	CHOP-Like Regimen	1	2	0.99	0
GSM274942	male	42	ABC DLBCL	ALIVE	6.44	CHOP-Like Regimen	1	2	1.68	0
GSM274943	male	64	GCB DLBCL	ALIVE	7.11	CHOP-Like Regimen	1	1	0.68	0
GSM274944	female	75	GCB DLBCL	ALIVE	6.78	CHOP-Like Regimen	1	1	0.49	0
GSM274945	female	62	ABC DLBCL	DEAD	0.94	CHOP-Like Regimen	1	4	3.99	0
GSM274946	female	61	GCB DLBCL	ALIVE	11.72	CHOP-Like Regimen	0	3	0.56	0
GSM274947	female	72	GCB DLBCL	DEAD	3.03	CHOP-Like Regimen	0	4	0.77	1
GSM274948	female	59	ABC DLBCL	DEAD	0.31	CHOP-Like Regimen	1	4	1.22	0
GSM274949	male	64	GCB DLBCL	DEAD	0.12	CHOP-Like Regimen	1	1	1.1	0
GSM274950	female	75	ABC DLBCL	DEAD	0.51	CHOP-Like Regimen	0	2	1.31	0
GSM274951	NA	67	GCB DLBCL	ALIVE	12.12	CHOP-Like Regimen	0	1	1.25	0
GSM274952	female	70	GCB DLBCL	DEAD	10.62	CHOP-Like Regimen	3	2	1.54	1
GSM274953	male	56	ABC DLBCL	ALIVE	11.38	CHOP-Like Regimen	1	4	5.8	0
GSM274954	male	64	ABC DLBCL	DEAD	0.38	CHOP-Like Regimen	1	3	NA	0
GSM274955	male	32	GCB DLBCL	DEAD	0.76	CHOP-Like Regimen	1	4	1.66667	0
GSM274956	male	35	GCB DLBCL	ALIVE	8.15	CHOP-Like Regimen	0	4	1.51	1
GSM274957	male	71	ABC DLBCL	DEAD	2.82	CHOP-Like Regimen	0	2	0.68	0
GSM274958	male	35	ABC DLBCL	DEAD	1.7	CHOP-Like Regimen	0	2	NA	0
GSM274959	female	70	GCB DLBCL	ALIVE	7.24	CHOP-Like Regimen	0	2	0.76	0
GSM274960	male	68	ABC DLBCL	ALIVE	7.72	CHOP-Like Regimen	0	1	NA	0
GSM274961	female	49	GCB DLBCL	ALIVE	8.36	CHOP-Like Regimen	0	4	3.15714	0
GSM274962	male	79	GCB DLBCL	DEAD	3.03	CHOP-Like Regimen	1	2	NA	0
GSM274963	female	60	GCB DLBCL	ALIVE	5.88	CHOP-Like Regimen	0	2	0.514286	0
GSM274964	female	72	ABC DLBCL	DEAD	0.99	CHOP-Like Regimen	1	4	0.466	0
GSM274965	male	47	GCB DLBCL	ALIVE	5.65	CHOP-Like Regimen	1	4	0.94	0
GSM274966	NA	81	GCB DLBCL	ALIVE	2.43	CHOP-Like Regimen	1	3	0.46	0
GSM274967	female	68	ABC DLBCL	DEAD	1.22	CHOP-Like Regimen	2	4	1.9	1
GSM274968	male	49	ABC DLBCL	ALIVE	10.75	CHOP-Like Regimen	2	4	0.82	1
GSM274969	female	50	GCB DLBCL	ALIVE	8.76	CHOP-Like Regimen	1	4	1.32	1
GSM274970	male	80	ABC DLBCL	DEAD	2.49	CHOP-Like Regimen	1	2	0.74	0
GSM274971	male	76	GCB DLBCL	DEAD	1.27	CHOP-Like Regimen	1	2	0.49	0
GSM274972	female	84	ABC DLBCL	DEAD	0.2	CHOP-Like Regimen	1	1	1	0
GSM274973	male	72	GCB DLBCL	ALIVE	0.56	CHOP-Like Regimen	1	2	0.66	0
GSM274974	male	66	ABC DLBCL	DEAD	0.29	CHOP-Like Regimen	2	4	2	1
GSM274975	female	69	ABC DLBCL	DEAD	7.49	CHOP-Like Regimen	1	2	0.814286	0
GSM274976	female	71	GCB DLBCL	ALIVE	3.47	CHOP-Like Regimen	1	1	0.48	0
GSM274977	male	44	GCB DLBCL	ALIVE	21.78	CHOP-Like Regimen	0	2	NA	0
GSM274978	male	14	ABC DLBCL	ALIVE	1.65	CHOP-Like Regimen	0	1	0.67	0
GSM274979	male	45	ABC DLBCL	ALIVE	2.02	CHOP-Like Regimen	1	3	1.11	1
GSM274981	female	26	ABC DLBCL	ALIVE	10.53	CHOP-Like Regimen	1	2	1.37	0
GSM274982	female	88	GCB DLBCL	ALIVE	3.88	CHOP-Like Regimen	1	2	0.74	0
GSM274983	male	54	ABC DLBCL	DEAD	1.03	CHOP-Like Regimen	1	4	1.89	NA
GSM274984	male	67	ABC DLBCL	DEAD	5.4	CHOP-Like Regimen	2	4	1.68	0
GSM274985	female	70	ABC DLBCL	DEAD	4.13	CHOP-Like Regimen	1	2	0.9	0
GSM274986	male	56	GCB DLBCL	ALIVE	10.18	CHOP-Like Regimen	0	1	0.64	0
GSM274987	NA	30	GCB DLBCL	ALIVE	10.4	CHOP-Like Regimen	0	4	0.78	0
GSM274989	NA	73	GCB DLBCL	DEAD	1.1	CHOP-Like Regimen	1	4	1.37619	0
GSM274990	NA	44	GCB DLBCL	ALIVE	5.53	CHOP-Like Regimen	0	3	1.01429	0
GSM274991	male	47	GCB DLBCL	ALIVE	3.43	CHOP-Like Regimen	1	2	0.842857	0
GSM274992	NA	51	GCB DLBCL	DEAD	6.87	CHOP-Like Regimen	1	2	0.642857	0
GSM274993	male	32	GCB DLBCL	ALIVE	4.01	CHOP-Like Regimen	1	4	0.64	0
GSM274994	male	45	GCB DLBCL	ALIVE	4.29	CHOP-Like Regimen	2	2	0.62	0
GSM274995	male	72	ABC DLBCL	DEAD	0.21	CHOP-Like Regimen	1	4	6	0
GSM274996	male	51	ABC DLBCL	DEAD	0.35	CHOP-Like Regimen	1	2	1.33333	0
GSM274997	female	45	ABC DLBCL	ALIVE	16.79	CHOP-Like Regimen	0	4	1.32273	0
GSM274998	female	59	ABC DLBCL	ALIVE	4.11	CHOP-Like Regimen	1	3	1.83	0
GSM274999	male	41	ABC DLBCL	DEAD	6.08	CHOP-Like Regimen	0	2	1.96	0
GSM275000	male	62	GCB DLBCL	DEAD	0.71	CHOP-Like Regimen	1	4	1.01	1
GSM275001	male	74	ABC DLBCL	DEAD	0.31	CHOP-Like Regimen	2	3	1.64	0
GSM275003	female	66	ABC DLBCL	DEAD	0.33	CHOP-Like Regimen	1	4	3.59048	0
GSM275004	NA	68	GCB DLBCL	DEAD	0.1	CHOP-Like Regimen	3	3	1.86	0
GSM275005	male	65	GCB DLBCL	ALIVE	9.47	CHOP-Like Regimen	1	2	NA	0
GSM275006	female	80	GCB DLBCL	ALIVE	4.16	CHOP-Like Regimen	1	3	0.8	0
GSM275007	male	69	GCB DLBCL	ALIVE	9.7	CHOP-Like Regimen	1	1	1.01	0
GSM275008	female	34	GCB DLBCL	DEAD	1.45	CHOP-Like Regimen	2	4	1.4381	1
GSM275009	male	50	GCB DLBCL	ALIVE	6.65	CHOP-Like Regimen	1	2	0.76	0
GSM275010	male	70	ABC DLBCL	DEAD	0.69	CHOP-Like Regimen	3	2	1.68	0
GSM275011	male	73	ABC DLBCL	DEAD	1.31	CHOP-Like Regimen	2	4	0.6	1
GSM275012	male	73	GCB DLBCL	DEAD	1.1	CHOP-Like Regimen	1	3	0.68	0
GSM275013	female	76	ABC DLBCL	DEAD	0.34	CHOP-Like Regimen	2	2	1.32	0
GSM275014	male	74	ABC DLBCL	DEAD	2.59	CHOP-Like Regimen	0	2	1.87	0
GSM275015	female	72	ABC DLBCL	DEAD	2.45	CHOP-Like Regimen	1	3	1	0
GSM275016	female	66	GCB DLBCL	DEAD	0.12	CHOP-Like Regimen	2	4	10.34	0
GSM275017	female	81	ABC DLBCL	ALIVE	7.81	CHOP-Like Regimen	1	4	0.66	0
GSM275018	female	77	ABC DLBCL	DEAD	2.13	CHOP-Like Regimen	1	3	NA	0
GSM275019	NA	70	GCB DLBCL	DEAD	0.42	CHOP-Like Regimen	1	2	1.61	0
GSM275020	female	71	GCB DLBCL	ALIVE	6.45	CHOP-Like Regimen	1	4	1.92	1
GSM275021	male	67	ABC DLBCL	DEAD	2	CHOP-Like Regimen	2	4	0.92	1
GSM275022	male	74	ABC DLBCL	DEAD	1.04	CHOP-Like Regimen	1	2	1.04	0
GSM275024	NA	79	ABC DLBCL	ALIVE	2.8	CHOP-Like Regimen	1	2	0.9	0
GSM275025	male	45	ABC DLBCL	DEAD	0.6	CHOP-Like Regimen	1	4	6.13	1
GSM275026	female	58	GCB DLBCL	DEAD	1.24	CHOP-Like Regimen	1	2	0.72	0
GSM275027	male	83	ABC DLBCL	DEAD	0.16	CHOP-Like Regimen	3	4	NA	0
GSM275028	female	64	ABC DLBCL	DEAD	1	CHOP-Like Regimen	2	3	1.47	0
GSM275029	female	64	ABC DLBCL	DEAD	0.47	CHOP-Like Regimen	1	4	1.44	0
GSM275030	female	60	GCB DLBCL	DEAD	1.08	CHOP-Like Regimen	1	4	2.78	0
GSM275031	male	69	ABC DLBCL	DEAD	3.26	CHOP-Like Regimen	2	4	NA	0
GSM275032	male	78	ABC DLBCL	DEAD	0.42	CHOP-Like Regimen	1	2	4.15	0
GSM275033	female	60	GCB DLBCL	ALIVE	3.32	CHOP-Like Regimen	1	3	1.78	0
GSM275034	female	55	GCB DLBCL	DEAD	1.4	CHOP-Like Regimen	1	2	1.16	0
GSM275035	female	66	ABC DLBCL	DEAD	0.96	CHOP-Like Regimen	1	1	0.74	0
GSM275036	female	81	ABC DLBCL	ALIVE	7.62	CHOP-Like Regimen	1	2	0.82	0
GSM275037	female	81	ABC DLBCL	DEAD	6.8	CHOP-Like Regimen	2	4	NA	0
GSM275038	female	66	GCB DLBCL	ALIVE	2.48	CHOP-Like Regimen	1	4	NA	0
GSM275039	male	46	ABC DLBCL	DEAD	1.86	CHOP-Like Regimen	3	3	10.2	0
GSM275040	female	75	GCB DLBCL	DEAD	2.76	CHOP-Like Regimen	2	2	0.78	0
GSM275041	male	75	GCB DLBCL	DEAD	0.72	CHOP-Like Regimen	2	4	2.8	1
GSM275042	male	40	ABC DLBCL	DEAD	1.59	CHOP-Like Regimen	0	2	0.91	0
GSM275043	female	52	GCB DLBCL	ALIVE	3.4	CHOP-Like Regimen	0	1	0.6	0
GSM275044	female	81	ABC DLBCL	DEAD	3.58	CHOP-Like Regimen	1	2	0.85	0
GSM275045	male	50	ABC DLBCL	ALIVE	8.45	CHOP-Like Regimen	1	2	1.42	0
GSM275046	female	59	GCB DLBCL	ALIVE	9.68	CHOP-Like Regimen	1	1	0.98	1
GSM275047	NA	75	Unclassified DLBCL	ALIVE	2.69	CHOP-Like Regimen	2	3	NA	0
GSM275048	NA	55	Unclassified DLBCL	ALIVE	0.97	CHOP-Like Regimen	1	1	1.41	0
GSM275049	female	52	Unclassified DLBCL	DEAD	1.18	CHOP-Like Regimen	1	4	2.61905	1
GSM275050	male	61	Unclassified DLBCL	ALIVE	9.16	CHOP-Like Regimen	0	1	0.72	0
GSM275051	female	74	Unclassified DLBCL	ALIVE	9.02	CHOP-Like Regimen	3	2	1.4619	1
GSM275052	female	65	Unclassified DLBCL	DEAD	4.47	CHOP-Like Regimen	3	4	3.72857	0
GSM275053	male	42	Unclassified DLBCL	ALIVE	1.64	CHOP-Like Regimen	1	3	0.85	0
GSM275054	female	46	Unclassified DLBCL	ALIVE	4.94	CHOP-Like Regimen	2	3	1.24	0
GSM275055	male	45	Unclassified DLBCL	ALIVE	5.24	CHOP-Like Regimen	0	2	0.88	0
GSM275056	male	58	Unclassified DLBCL	DEAD	0.62	CHOP-Like Regimen	2	2	1.05	0
GSM275057	male	79	Unclassified DLBCL	DEAD	0.11	CHOP-Like Regimen	1	1	NA	0
GSM275058	male	67	Unclassified DLBCL	ALIVE	3.35	CHOP-Like Regimen	1	1	0.74	0
GSM275059	NA	66	Unclassified DLBCL	ALIVE	7.42	CHOP-Like Regimen	1	1	0.28	0
GSM275060	male	56	Unclassified DLBCL	DEAD	1.92	CHOP-Like Regimen	2	2	1.19	0
GSM275061	female	59	Unclassified DLBCL	DEAD	1.01	CHOP-Like Regimen	1	4	2.38	1
GSM275062	male	43	Unclassified DLBCL	ALIVE	9.99	CHOP-Like Regimen	0	3	0.72	0
GSM275063	female	65	Unclassified DLBCL	DEAD	0.37	CHOP-Like Regimen	2	4	0.05	0
GSM275064	male	61	Unclassified DLBCL	DEAD	11.02	CHOP-Like Regimen	1	4	1.41	0
GSM275065	male	77	Unclassified DLBCL	DEAD	1.64	CHOP-Like Regimen	NA	4	0.8	0
GSM275067	male	85	Unclassified DLBCL	DEAD	1.51	CHOP-Like Regimen	1	2	0.82	1
GSM275068	female	72	Unclassified DLBCL	ALIVE	1.67	CHOP-Like Regimen	1	2	1.2	0
GSM275069	male	79	Unclassified DLBCL	DEAD	0.6	CHOP-Like Regimen	2	3	1.17	0
GSM275070	male	83	Unclassified DLBCL	DEAD	0.33	CHOP-Like Regimen	2	3	0.96	0
GSM275071	female	55	Unclassified DLBCL	ALIVE	6.72	CHOP-Like Regimen	1	3	0.62	0
GSM275072	female	70	Unclassified DLBCL	DEAD	2.26	CHOP-Like Regimen	2	4	1.01	0
GSM275074	female	79	Unclassified DLBCL	ALIVE	12.34	CHOP-Like Regimen	1	1	0.52	0
GSM275075	female	59	Unclassified DLBCL	DEAD	3.13	CHOP-Like Regimen	1	4	1.82273	1
GSM275076	male	73	ABC DLBCL	ALIVE	2.52	R-CHOP-Like Regimen	0	4	0.92	1
GSM275077	female	71	GCB DLBCL	ALIVE	1.71	R-CHOP-Like Regimen	1	2	0.63	0
GSM275078	male	71	GCB DLBCL	ALIVE	4.74	R-CHOP-Like Regimen	0	3	0.74	0
GSM275079	male	69	Unclassified DLBCL	ALIVE	3.7	R-CHOP-Like Regimen	0	1	0.9	0
GSM275080	male	83	ABC DLBCL	ALIVE	3.42	R-CHOP-Like Regimen	0	1	1.13	0
GSM275081	male	63	GCB DLBCL	ALIVE	5.23	R-CHOP-Like Regimen	0	2	0.92	0
GSM275082	male	78	GCB DLBCL	ALIVE	5.12	R-CHOP-Like Regimen	0	3	1.19	0
GSM275083	male	41	GCB DLBCL	ALIVE	3.65	R-CHOP-Like Regimen	1	3	0.78	0
GSM275084	female	64	GCB DLBCL	ALIVE	6.25	R-CHOP-Like Regimen	0	2	0.97	0
GSM275085	male	59	GCB DLBCL	ALIVE	3.52	R-CHOP-Like Regimen	0	3	1.17	0
GSM275086	female	79	ABC DLBCL	ALIVE	2.71	R-CHOP-Like Regimen	1	2	3.32	0
GSM275088	female	49	ABC DLBCL	ALIVE	5.17	R-CHOP-Like Regimen	0	4	1.28	1
GSM275089	female	60	GCB DLBCL	ALIVE	4.72	R-CHOP-Like Regimen	1	1	1.32	1
GSM275090	male	72	ABC DLBCL	ALIVE	5.68	R-CHOP-Like Regimen	NA	NA	0.88	1
GSM275091	male	69	ABC DLBCL	DEAD	1.88	R-CHOP-Like Regimen	1	2	1.55	1
GSM275092	female	59	GCB DLBCL	ALIVE	5.06	R-CHOP-Like Regimen	1	2	0.73	1
GSM275093	female	63	ABC DLBCL	ALIVE	4.86	R-CHOP-Like Regimen	1	4	1.32	1
GSM275094	male	48	GCB DLBCL	ALIVE	3.5	R-CHOP-Like Regimen	NA	4	0.84	1
GSM275095	female	77	GCB DLBCL	ALIVE	5.23	R-CHOP-Like Regimen	1	2	NA	1
GSM275097	male	74	ABC DLBCL	ALIVE	3.75	R-CHOP-Like Regimen	3	2	0	1
GSM275098	male	60	Unclassified DLBCL	ALIVE	2.95	R-CHOP-Like Regimen	0	2	0.76	NA
GSM275099	female	92	GCB DLBCL	ALIVE	2.12	R-CHOP-Like Regimen	3	2	1.47	2
GSM275100	male	52	ABC DLBCL	ALIVE	1.98	R-CHOP-Like Regimen	2	2	0.78	1
GSM275101	female	17	Unclassified DLBCL	ALIVE	1.92	R-CHOP-Like Regimen	1	1	0	0
GSM275102	female	53	GCB DLBCL	ALIVE	1.63	R-CHOP-Like Regimen	0	4	0.77	1
GSM275103	male	23	GCB DLBCL	ALIVE	1.6	R-CHOP-Like Regimen	0	2	0.7	0
GSM275104	female	78	GCB DLBCL	ALIVE	0.61	R-CHOP-Like Regimen	1	1	0.76	1
GSM275105	male	59	Unclassified DLBCL	ALIVE	2.23	R-CHOP-Like Regimen	2	4	1.6	1
GSM275106	male	67	GCB DLBCL	DEAD	0.86	R-CHOP-Like Regimen	2	4	1.49	3
GSM275107	female	42	GCB DLBCL	ALIVE	2.81	R-CHOP-Like Regimen	1	3	1.34	0
GSM275108	male	54	GCB DLBCL	DEAD	1.7	R-CHOP-Like Regimen	3	4	1.5	3
GSM275109	female	74	ABC DLBCL	DEAD	1.49	R-CHOP-Like Regimen	2	4	1.6	1
GSM275110	female	79	Unclassified DLBCL	DEAD	0.19	R-CHOP-Like Regimen	2	2	2.77	0
GSM275111	male	17	Unclassified DLBCL	ALIVE	5.63	R-CHOP-Like Regimen	2	2	1.88	0
GSM275112	male	41	ABC DLBCL	ALIVE	1.91	R-CHOP-Like Regimen	1	3	1.57	0
GSM275113	male	76	GCB DLBCL	ALIVE	1.59	R-CHOP-Like Regimen	0	4	0.86	3
GSM275114	male	47	GCB DLBCL	DEAD	0.51	R-CHOP-Like Regimen	1	2	1.05	0
GSM275115	male	61	ABC DLBCL	ALIVE	2.95	R-CHOP-Like Regimen	0	4	2.17	1
GSM275117	male	61	GCB DLBCL	ALIVE	2.78	R-CHOP-Like Regimen	1	3	1.53	0
GSM275118	female	55	GCB DLBCL	ALIVE	5.34	R-CHOP-Like Regimen	1	1	1	0
GSM275119	female	26	ABC DLBCL	ALIVE	3.94	R-CHOP-Like Regimen	0	1	0.73	1
GSM275120	male	64	ABC DLBCL	ALIVE	2.49	R-CHOP-Like Regimen	2	3	1.17	0
GSM275121	female	78	ABC DLBCL	ALIVE	2.5	R-CHOP-Like Regimen	2	3	0.87	0
GSM275122	female	52	ABC DLBCL	ALIVE	2.56	R-CHOP-Like Regimen	2	2	2.3	0
GSM275123	male	48	ABC DLBCL	DEAD	0.15	R-CHOP-Like Regimen	3	4	7.06	2
GSM275124	male	62	Unclassified DLBCL	ALIVE	1.48	R-CHOP-Like Regimen	1	1	0.2	0
GSM275125	female	84	ABC DLBCL	DEAD	1.41	R-CHOP-Like Regimen	1	2	1.15	1
GSM275126	female	83	GCB DLBCL	ALIVE	4.8	R-CHOP-Like Regimen	1	1	0.96	0
GSM275127	female	58	GCB DLBCL	ALIVE	2.87	R-CHOP-Like Regimen	1	1	0.7	1
GSM275128	female	49	ABC DLBCL	DEAD	1.38	R-CHOP-Like Regimen	1	2	1.36	1
GSM275129	male	35	GCB DLBCL	ALIVE	2.43	R-CHOP-Like Regimen	0	1	0.7	1
GSM275131	male	67	Unclassified DLBCL	ALIVE	1.61	R-CHOP-Like Regimen	2	4	7.17	1
GSM275132	male	51	ABC DLBCL	ALIVE	1.3	R-CHOP-Like Regimen	1	3	1.43	0
GSM275133	male	43	GCB DLBCL	ALIVE	1.84	R-CHOP-Like Regimen	2	2	0.6	1
GSM275134	male	46	GCB DLBCL	ALIVE	1.7	R-CHOP-Like Regimen	0	2	0.36	0
GSM275135	female	54	ABC DLBCL	ALIVE	2.93	R-CHOP-Like Regimen	4	4	2.16	1
GSM275136	female	77	ABC DLBCL	DEAD	0.24	R-CHOP-Like Regimen	1	2	0.72	1
GSM275137	female	57	GCB DLBCL	ALIVE	2.85	R-CHOP-Like Regimen	2	3	1.2	1
GSM275138	female	55	GCB DLBCL	ALIVE	2.79	R-CHOP-Like Regimen	0	1	NA	1
GSM275139	male	68	ABC DLBCL	ALIVE	1.66	R-CHOP-Like Regimen	0	1	NA	0
GSM275140	female	75	ABC DLBCL	ALIVE	1.04	R-CHOP-Like Regimen	1	3	0.38	1
GSM275141	male	64	ABC DLBCL	DEAD	0.69	R-CHOP-Like Regimen	3	2	2.05	NA
GSM275142	male	64	ABC DLBCL	ALIVE	3.14	R-CHOP-Like Regimen	1	4	0.87	1
GSM275143	female	35	ABC DLBCL	ALIVE	3.93	R-CHOP-Like Regimen	1	4	0.8	5
GSM275144	male	46	GCB DLBCL	ALIVE	2.8	R-CHOP-Like Regimen	1	1	0.94	1
GSM275145	male	71	Unclassified DLBCL	ALIVE	3.27	R-CHOP-Like Regimen	0	3	1.12	0
GSM275146	female	83	GCB DLBCL	DEAD	0.38	R-CHOP-Like Regimen	2	NA	1.1	2
GSM275147	male	62	GCB DLBCL	ALIVE	4.04	R-CHOP-Like Regimen	0	2	0.78	0
GSM275148	male	49	GCB DLBCL	ALIVE	4.03	R-CHOP-Like Regimen	0	1	0.72	0
GSM275149	male	78	GCB DLBCL	ALIVE	5.37	R-CHOP-Like Regimen	1	4	0	1
GSM275150	male	23	ABC DLBCL	ALIVE	5.06	R-CHOP-Like Regimen	0	2	0.73	1
GSM275151	male	67	ABC DLBCL	ALIVE	5.11	R-CHOP-Like Regimen	1	3	1.16	0
GSM275152	male	59	ABC DLBCL	ALIVE	3.07	R-CHOP-Like Regimen	2	2	1.29	0
GSM275153	male	53	GCB DLBCL	ALIVE	5.8	R-CHOP-Like Regimen	1	2	NA	2
GSM275154	male	36	GCB DLBCL	ALIVE	2.16	R-CHOP-Like Regimen	1	2	0.67	0
GSM275155	male	92	ABC DLBCL	DEAD	0.74	R-CHOP-Like Regimen	2	1	NA	1
GSM275156	male	54	GCB DLBCL	ALIVE	3.46	R-CHOP-Like Regimen	1	3	1.24	0
GSM275157	male	79	Unclassified DLBCL	DEAD	0.23	R-CHOP-Like Regimen	0	NA	3.85	1
GSM275158	female	60	GCB DLBCL	ALIVE	5.2	R-CHOP-Like Regimen	0	NA	0.75	0
GSM275159	female	84	ABC DLBCL	ALIVE	5.51	R-CHOP-Like Regimen	0	3	1	1
GSM275160	male	57	ABC DLBCL	DEAD	0.89	R-CHOP-Like Regimen	0	4	2	1
GSM275161	female	49	ABC DLBCL	DEAD	0.3	R-CHOP-Like Regimen	1	4	30.76	4
GSM275162	female	61	ABC DLBCL	ALIVE	5.16	R-CHOP-Like Regimen	1	1	0.89	NA
GSM275163	female	77	Unclassified DLBCL	ALIVE	4.78	R-CHOP-Like Regimen	1	1	NA	NA
GSM275164	female	56	GCB DLBCL	ALIVE	3.29	R-CHOP-Like Regimen	0	1	0.99	1
GSM275165	female	86	ABC DLBCL	ALIVE	1.63	R-CHOP-Like Regimen	NA	3	1.23	1
GSM275166	male	60	GCB DLBCL	ALIVE	5.1	R-CHOP-Like Regimen	3	2	3.67	0
GSM275167	male	66	GCB DLBCL	ALIVE	2.39	R-CHOP-Like Regimen	0	3	0.9	0
GSM275168	female	35	Unclassified DLBCL	ALIVE	4.01	R-CHOP-Like Regimen	1	2	1.13	0
GSM275169	female	75	ABC DLBCL	DEAD	1.52	R-CHOP-Like Regimen	2	4	1.64	1
GSM275170	male	66	GCB DLBCL	ALIVE	3.88	R-CHOP-Like Regimen	3	4	2.88	3
GSM275171	male	79	Unclassified DLBCL	DEAD	0.61	R-CHOP-Like Regimen	3	4	1.08	3
GSM275172	male	68	ABC DLBCL	DEAD	0.94	R-CHOP-Like Regimen	0	4	1.75	2
GSM275173	male	21	Unclassified DLBCL	DEAD	0.4	R-CHOP-Like Regimen	1	4	3.08	2
GSM275175	female	53	GCB DLBCL	ALIVE	2.94	R-CHOP-Like Regimen	1	2	0.79	1
GSM275176	male	74	Unclassified DLBCL	ALIVE	2.72	R-CHOP-Like Regimen	0	3	0.76	0
GSM275177	male	49	ABC DLBCL	DEAD	0.15	R-CHOP-Like Regimen	3	3	0	1
GSM275178	male	47	GCB DLBCL	ALIVE	2.37	R-CHOP-Like Regimen	1	4	2.07	2
GSM275179	male	59	ABC DLBCL	ALIVE	3.12	R-CHOP-Like Regimen	1	4	0.47	4
GSM275180	male	77	GCB DLBCL	ALIVE	1.76	R-CHOP-Like Regimen	1	4	1.43	1
GSM275181	female	80	ABC DLBCL	ALIVE	4.55	R-CHOP-Like Regimen	1	4	1.14	1
GSM275182	male	63	GCB DLBCL	DEAD	4.36	R-CHOP-Like Regimen	1	3	2.57	0
GSM275184	female	59	GCB DLBCL	ALIVE	0.52	R-CHOP-Like Regimen	1	3	5.25	NA
GSM275185	male	85	ABC DLBCL	DEAD	0.09	R-CHOP-Like Regimen	2	2	1.01	NA
GSM275186	female	80	GCB DLBCL	ALIVE	3.12	R-CHOP-Like Regimen	1	1	0.61	1
GSM275187	female	54	GCB DLBCL	ALIVE	6.5	R-CHOP-Like Regimen	1	4	0.69	1
GSM275188	female	86	ABC DLBCL	DEAD	0.15	R-CHOP-Like Regimen	NA	NA	NA	NA
GSM275189	female	73	ABC DLBCL	DEAD	0.51	R-CHOP-Like Regimen	1	2	0.84	0
GSM275190	female	57	GCB DLBCL	ALIVE	2.44	R-CHOP-Like Regimen	1	1	0.68	1
GSM275191	male	57	Unclassified DLBCL	ALIVE	2.46	R-CHOP-Like Regimen	3	4	2.22	2
GSM275192	male	76	ABC DLBCL	ALIVE	2.38	R-CHOP-Like Regimen	2	3	0.77	2
GSM275193	female	72	GCB DLBCL	DEAD	0.38	R-CHOP-Like Regimen	1	4	NA	2
GSM275194	male	73	GCB DLBCL	ALIVE	1.22	R-CHOP-Like Regimen	1	4	4.2	1
GSM275195	male	59	ABC DLBCL	ALIVE	1.29	R-CHOP-Like Regimen	0	2	1.04	0
GSM275196	male	85	ABC DLBCL	ALIVE	2.74	R-CHOP-Like Regimen	0	3	0	0
GSM275197	male	44	GCB DLBCL	ALIVE	1.08	R-CHOP-Like Regimen	0	3	0.5	NA
GSM275198	male	72	ABC DLBCL	DEAD	2.24	R-CHOP-Like Regimen	1	4	0.9	1
GSM275199	female	54	ABC DLBCL	DEAD	0.46	R-CHOP-Like Regimen	4	4	7.65	1
GSM275200	male	40	Unclassified DLBCL	ALIVE	3.3	R-CHOP-Like Regimen	0	2	0.87	0
GSM275201	female	55	GCB DLBCL	DEAD	1.26	R-CHOP-Like Regimen	1	2	0.68	1
GSM275202	male	36	Unclassified DLBCL	ALIVE	5.06	R-CHOP-Like Regimen	0	2	0.51	0
GSM275204	female	23	Unclassified DLBCL	ALIVE	3.36	R-CHOP-Like Regimen	NA	2	0.93	NA
GSM275205	male	77	Unclassified DLBCL	ALIVE	0.61	R-CHOP-Like Regimen	1	3	NA	NA
GSM275206	male	82	ABC DLBCL	DEAD	1.27	R-CHOP-Like Regimen	1	3	0.88	0
GSM275207	female	77	ABC DLBCL	DEAD	0.36	R-CHOP-Like Regimen	1	2	0	0
GSM275208	male	80	GCB DLBCL	ALIVE	2.66	R-CHOP-Like Regimen	1	2	1.08	0
GSM275209	female	69	GCB DLBCL	ALIVE	3.96	R-CHOP-Like Regimen	3	3	0.66	0
GSM275210	male	56	Unclassified DLBCL	ALIVE	1.42	R-CHOP-Like Regimen	1	4	0.77	3
GSM275211	female	75	GCB DLBCL	ALIVE	1.88	R-CHOP-Like Regimen	1	4	1.1	2
GSM275212	female	69	GCB DLBCL	ALIVE	1.83	R-CHOP-Like Regimen	1	1	0.99	0
GSM275213	male	78	GCB DLBCL	ALIVE	1.61	R-CHOP-Like Regimen	1	1	NA	0
GSM275214	male	78	GCB DLBCL	ALIVE	2.42	R-CHOP-Like Regimen	1	3	0.85	NA
GSM275215	female	28	GCB DLBCL	ALIVE	2.12	R-CHOP-Like Regimen	1	2	NA	1
GSM275216	male	73	ABC DLBCL	ALIVE	0.24	R-CHOP-Like Regimen	2	3	NA	0
GSM275217	male	73	ABC DLBCL	DEAD	0.17	R-CHOP-Like Regimen	1	4	NA	1
GSM275218	female	75	GCB DLBCL	ALIVE	0.19	R-CHOP-Like Regimen	NA	NA	NA	NA
GSM275219	male	40	GCB DLBCL	ALIVE	5.48	R-CHOP-Like Regimen	1	2	1.95	1
GSM275220	female	24	GCB DLBCL	ALIVE	3.67	R-CHOP-Like Regimen	1	2	1.82	NA
GSM275221	male	74	ABC DLBCL	ALIVE	1.37	R-CHOP-Like Regimen	1	3	2.02	NA
GSM275222	male	52	GCB DLBCL	ALIVE	10.29	R-CHOP-Like Regimen	1	3	0.7	1
GSM275223	male	36	Unclassified DLBCL	ALIVE	8.89	R-CHOP-Like Regimen	1	4	0.79	1
GSM275224	male	58	GCB DLBCL	ALIVE	0.84	R-CHOP-Like Regimen	1	3	3.11	NA
GSM275225	male	57	Unclassified DLBCL	ALIVE	4.42	R-CHOP-Like Regimen	2	2	NA	NA
GSM275226	male	30	ABC DLBCL	DEAD	1.01	R-CHOP-Like Regimen	1	4	NA	2
GSM275227	male	43	GCB DLBCL	ALIVE	4.05	R-CHOP-Like Regimen	1	2	NA	0
GSM275228	female	70	GCB DLBCL	ALIVE	0.68	R-CHOP-Like Regimen	1	2	0.82	0
GSM275229	male	52	ABC DLBCL	ALIVE	2.03	R-CHOP-Like Regimen	NA	4	NA	1
GSM275230	male	29	GCB DLBCL	ALIVE	2.06	R-CHOP-Like Regimen	1	2	0.9	1
GSM275231	female	17	Unclassified DLBCL	ALIVE	2.12	R-CHOP-Like Regimen	1	2	0.9	0
GSM275232	male	46	GCB DLBCL	ALIVE	2.18	R-CHOP-Like Regimen	1	2	0.9	0
GSM275233	male	62	GCB DLBCL	DEAD	0.61	R-CHOP-Like Regimen	1	3	0.9	0
GSM275234	male	18	GCB DLBCL	ALIVE	2.44	R-CHOP-Like Regimen	NA	4	NA	NA
GSM275235	male	51	ABC DLBCL	DEAD	1.55	R-CHOP-Like Regimen	3	3	2	0
GSM275236	male	76	ABC DLBCL	DEAD	0.96	R-CHOP-Like Regimen	NA	2	NA	1
GSM275237	male	71	ABC DLBCL	ALIVE	2.58	R-CHOP-Like Regimen	NA	2	NA	0
GSM275238	female	64	ABC DLBCL	DEAD	0.86	R-CHOP-Like Regimen	1	1	0.9	1
GSM275239	male	48	Unclassified DLBCL	ALIVE	2.75	R-CHOP-Like Regimen	1	2	0.9	0
GSM275240	female	75	ABC DLBCL	ALIVE	2.77	R-CHOP-Like Regimen	NA	4	NA	NA
GSM275241	male	79	ABC DLBCL	ALIVE	2.98	R-CHOP-Like Regimen	1	1	0.9	1
GSM275242	female	51	ABC DLBCL	ALIVE	3.28	R-CHOP-Like Regimen	NA	3	NA	0
GSM275243	male	56	GCB DLBCL	ALIVE	3.3	R-CHOP-Like Regimen	NA	3	NA	0
GSM275244	male	23	Unclassified DLBCL	ALIVE	3.37	R-CHOP-Like Regimen	1	3	0.9	0
GSM275245	male	40	Unclassified DLBCL	ALIVE	3.44	R-CHOP-Like Regimen	1	4	0.9	NA
GSM275246	female	52	Unclassified DLBCL	ALIVE	3.96	R-CHOP-Like Regimen	NA	4	NA	1
GSM275247	male	71	ABC DLBCL	DEAD	0.5	R-CHOP-Like Regimen	NA	3	NA	0
GSM275248	female	65	GCB DLBCL	ALIVE	4.02	R-CHOP-Like Regimen	NA	4	NA	1
GSM275249	male	65	ABC DLBCL	ALIVE	4.2	R-CHOP-Like Regimen	NA	2	NA	0
GSM275250	male	40	GCB DLBCL	ALIVE	4.34	R-CHOP-Like Regimen	1	1	0.9	1
GSM275251	male	43	GCB DLBCL	ALIVE	4.36	R-CHOP-Like Regimen	NA	4	NA	1
GSM275252	female	71	Unclassified DLBCL	ALIVE	4.42	R-CHOP-Like Regimen	NA	3	NA	0
GSM275253	male	52	GCB DLBCL	DEAD	2.69	R-CHOP-Like Regimen	1	3	0.9	0
GSM275254	male	62	Unclassified DLBCL	DEAD	3.88	R-CHOP-Like Regimen	1	3	0.9	0
GSM275255	male	49	GCB DLBCL	ALIVE	4.54	R-CHOP-Like Regimen	1	3	0.9	0
GSM275256	female	63	ABC DLBCL	ALIVE	3.35	R-CHOP-Like Regimen	2	4	0.97	1
GSM275257	male	58	Unclassified DLBCL	ALIVE	3.99	R-CHOP-Like Regimen	2	3	1.02	0
GSM275258	female	77	GCB DLBCL	ALIVE	2.51	R-CHOP-Like Regimen	1	3	0.91	0
GSM275259	male	59	GCB DLBCL	ALIVE	0.3	R-CHOP-Like Regimen	NA	2	2.42	1
GSM275260	female	74	GCB DLBCL	ALIVE	2.17	R-CHOP-Like Regimen	1	2	0.75	1
GSM275261	female	74	ABC DLBCL	ALIVE	0.72	R-CHOP-Like Regimen	1	1	NA	0
GSM275262	female	58	Unclassified DLBCL	ALIVE	1.53	R-CHOP-Like Regimen	1	2	NA	1
GSM275263	male	80	GCB DLBCL	ALIVE	1.31	R-CHOP-Like Regimen	1	3	NA	0
GSM275264	female	22	GCB DLBCL	ALIVE	1.4	R-CHOP-Like Regimen	2	4	2.69	2
GSM275265	male	52	GCB DLBCL	DEAD	1.16	R-CHOP-Like Regimen	2	4	NA	2
GSM275266	female	47	GCB DLBCL	DEAD	0.55	R-CHOP-Like Regimen	3	4	NA	2
GSM275267	male	51	ABC DLBCL	ALIVE	1.47	R-CHOP-Like Regimen	0	3	1.05	0
GSM275268	female	55	ABC DLBCL	ALIVE	2.8	R-CHOP-Like Regimen	1	4	1.12	3
GSM275269	female	50	ABC DLBCL	ALIVE	1.53	R-CHOP-Like Regimen	NA	4	1.51	NA
GSM275270	female	54	GCB DLBCL	ALIVE	1.41	R-CHOP-Like Regimen	0	1	0.77	0
GSM275271	female	64	ABC DLBCL	DEAD	0.58	R-CHOP-Like Regimen	3	4	5.56	2
GSM275272	male	42	ABC DLBCL	ALIVE	3.22	R-CHOP-Like Regimen	0	1	0.7	0
GSM275273	female	56	GCB DLBCL	ALIVE	4.36	R-CHOP-Like Regimen	1	2	1.07	NA
GSM275274	male	57	ABC DLBCL	DEAD	1.05	R-CHOP-Like Regimen	2	4	1.8	1
GSM275275	male	74	ABC DLBCL	DEAD	0.41	R-CHOP-Like Regimen	3	4	0.71	2
GSM275276	female	52	GCB DLBCL	ALIVE	3.78	R-CHOP-Like Regimen	1	2	0.9	0
GSM275277	male	46	ABC DLBCL	ALIVE	3.52	R-CHOP-Like Regimen	1	3	0.75	0
GSM275278	female	76	ABC DLBCL	ALIVE	4.01	R-CHOP-Like Regimen	1	3	0.8	0
GSM275279	male	62	ABC DLBCL	DEAD	3.82	R-CHOP-Like Regimen	1	2	0.51	1
GSM275280	female	36	GCB DLBCL	ALIVE	5.15	R-CHOP-Like Regimen	1	1	0.72	1
GSM275281	female	62	GCB DLBCL	DEAD	0.8	R-CHOP-Like Regimen	NA	4	2.22	NA
GSM275282	male	54	GCB DLBCL	ALIVE	3.97	R-CHOP-Like Regimen	0	4	NA	1
GSM275283	female	43	GCB DLBCL	ALIVE	1.65	R-CHOP-Like Regimen	1	1	1.15	0
GSM275284	female	49	GCB DLBCL	ALIVE	1.69	R-CHOP-Like Regimen	1	3	0.79	0
GSM275285	female	57	GCB DLBCL	ALIVE	5.37	R-CHOP-Like Regimen	1	1	0.81	1
GSM275286	female	72	ABC DLBCL	ALIVE	4.23	R-CHOP-Like Regimen	1	1	NA	2
GSM275287	female	87	GCB DLBCL	DEAD	0.53	R-CHOP-Like Regimen	2	2	1.06	1
GSM275288	male	69	GCB DLBCL	ALIVE	0.5	R-CHOP-Like Regimen	0	1	0.7	0
GSM275289	female	51	ABC DLBCL	ALIVE	0.62	R-CHOP-Like Regimen	2	3	7.62	1
GSM275290	male	68	ABC DLBCL	ALIVE	0.67	R-CHOP-Like Regimen	0	2	0.93	1
GSM275291	male	74	ABC DLBCL	DEAD	0.21	R-CHOP-Like Regimen	1	2	1.32	0
GSM275292	male	83	GCB DLBCL	ALIVE	0.74	R-CHOP-Like Regimen	1	2	2.44	1
GSM275293	female	46	ABC DLBCL	ALIVE	0.81	R-CHOP-Like Regimen	0	3	NA	0
GSM275294	male	76	GCB DLBCL	ALIVE	0.98	R-CHOP-Like Regimen	0	1	0.52	0
GSM275295	female	49	GCB DLBCL	ALIVE	0.8	R-CHOP-Like Regimen	2	3	14.84	NA
GSM275296	female	68	GCB DLBCL	ALIVE	0.42	R-CHOP-Like Regimen	3	3	1.88	NA
GSM275297	male	45	ABC DLBCL	ALIVE	0.67	R-CHOP-Like Regimen	1	2	2.73	NA
GSM275298	female	68	GCB DLBCL	ALIVE	0.93	R-CHOP-Like Regimen	0	1	1.32	NA
GSM275299	female	63	ABC DLBCL	ALIVE	1.18	R-CHOP-Like Regimen	0	1	NA	1
GSM275300	female	75	ABC DLBCL	ALIVE	0.4	R-CHOP-Like Regimen	1	2	0	1
GSM275301	male	66	Unclassified DLBCL	ALIVE	1.6	R-CHOP-Like Regimen	0	2	0.93	0
GSM275302	male	62	GCB DLBCL	ALIVE	1.59	R-CHOP-Like Regimen	2	4	1.09	1
GSM275303	male	66	GCB DLBCL	ALIVE	0.65	R-CHOP-Like Regimen	1	2	NA	NA
GSM275304	male	56	ABC DLBCL	DEAD	0.46	R-CHOP-Like Regimen	1	4	1.69	2
GSM275305	female	42	ABC DLBCL	DEAD	1.21	R-CHOP-Like Regimen	1	3	2.85	1
GSM275306	female	61	GCB DLBCL	ALIVE	0.47	R-CHOP-Like Regimen	1	1	1.12	1
GSM275307	female	58	ABC DLBCL	DEAD	1.16	R-CHOP-Like Regimen	1	4	2.51	1
GSM275308	male	74	GCB DLBCL	DEAD	0.87	R-CHOP-Like Regimen	2	3	1.05	NA
