# Supplementary material for: Lipid metabolism-related gene signature predicts prognosis and unveils novel anti-tumor drugs in specific type of diffuse large B cell lymphoma
Source: Mol Med. 2024 Nov 13;30:210. doi: 10.1186/s10020-024-00988-4 (PMC11559131; doi:10.1186/s10020-024-00988-4)
Supplement: Supplementary file 8 — Supplementary Material 8 [file 10020_2024_988_MOESM8_ESM.csv]

	GEO Depository	GSM	Age	Gender	HIV status	AAS	AAS code	N extran	ECOG	Ecog code	IPI sco	IPI code	Bulky cod	B-sy	LDH	Respon	Date of diagn	Date of progr	Date last f/u	Date death	PFScensor	OScensor	PFS	OS	CD10	Bcl6	FOXP1	GCET	MUM1	3-markers algori	GEP
76	DLBCL GEP data N0104	GSM776058	72	F	0	3	AAS III-IV	1	1	0 or 1	3	high, int-high	nop	0	1	PR	2002-10-17	2002-11-01	2002-11-17	2002-11-17	0	0	0.493	1.018	100	100	10	90	0	GC	GCB
329	DLBCL GEP data N0427	GSM776327	92	F	0	UNK	AAS III-IV	1	3	higher	UNK	UNK	UNK	UNK	1	PD	2004-06-01	2004-06-20	2004-07-04	2004-07-04	0	0	0.624	1.084	40	50	0	60	10	GC	GCB
55	DLBCL GEP data N0070	GSM776035	60	M	0	4	AAS III-IV	1	1	0 or 1	3	high, int-high	nop	0	1	PD	2005-03-11	2005-04-01	2005-04-19	2005-04-19	0	0	0.69	1.281	0	0	0	0	100	nonGC	ABC
206	DLBCL GEP data N0278	GSM776195	79	F	0	4	AAS III-IV	1	0	0 or 1	3	high, int-high	Bulky	1	1	PD	2006-01-26	2006-02-02	2006-03-14	2006-03-14	0	0	0.23	1.544	100	100	100	20	0	GC	GCB
143	DLBCL GEP data N0194	GSM776129	75	M	0	4	AAS III-IV	3	1	0 or 1	4	high, int-high	UNK	UNK	1	PD	2005-05-11	2005-06-06	2005-07-16	2005-07-16	0	0	0.854	2.168	0	30	80	5	5	nonGC	ABC
234	DLBCL GEP data N0309	GSM776224	84	F	0	1	AAS I-II	1	4	higher	2	low, int-low	nop	0	0	CR	2003-09-04	NA	2003-11-14	NA	1	1	2.333	2.333	0	5	0	5	30	nonGC	ABC
15	DLBCL GEP data N0016	GSM775993	82	M	0	3	AAS III-IV	0	0	0 or 1	3	high, int-high	Bulky	0	1	PD	2003-01-21	2003-03-21	2003-04-05	2003-04-05	0	0	1.938	2.431	0	50	90	0	70	nonGC	ABC
268	DLBCL GEP data N0351	GSM776259	54	F	0	3	AAS III-IV	0	2	higher	3	high, int-high	nop	1	1	SD	2006-12-11	2007-06-02	2007-02-28	2007-02-28	0	0	5.684	2.595	0	0	80	0	60	nonGC	ABC
362	DLBCL GEP data N0477	GSM776363	41	F	0	UNK	AAS III-IV	1	0	0 or 1	UNK	UNK	UNK	UNK	1	PD	2008-08-25	2008-09-09	2008-11-15	2008-11-15	0	0	0.493	2.694	90	70	80	50	0	GC	GCB
47	DLBCL GEP data N0062	GSM776027	70	F	0	3	AAS III-IV	1	1	0 or 1	3	high, int-high	Bulky	0	1	PR	2007-02-06	NA	2007-05-01	2007-05-01	0	0	2.76	2.76	100	100	80	90	100	GC	GCB
289	DLBCL GEP data N0380	GSM776284	78	M	0	4	AAS III-IV	1	2	higher	4	high, int-high	nop	0	1	PD	2002-10-09	2009-11-11	2003-01-02	2003-01-02	0	0	85.092	2.793	0	90	80	5	10	nonGC	ABC
303	DLBCL GEP data N0395	GSM776298	77	F	0	1	AAS I-II	1	0	0 or 1	2	low, int-low	nop	1	1	CR	2003-09-10	NA	2003-12-04	2003-12-04	1	0	2.793	2.793	25	80	100	5	90	nonGC	ABC
393	DLBCL GEP data N0522	GSM776395	65	F	0	4	AAS III-IV	1	2	higher	4	high, int-high	nop	1	1	PR	2008-07-15	NA	2008-10-27	NA	1	1	3.417	3.417	0	70	100	5	90	nonGC	ABC
92	DLBCL GEP data N0123	GSM776074	80	F	0	4	AAS III-IV	2	4	higher	4	high, int-high	nop	0	1	PD	2001-06-19	2001-07-20	2001-10-03	2001-10-03	0	0	1.018	3.483	0	10	90	30	100	nonGC	UC
397	DLBCL GEP data N0527	GSM776399	64	M	0	1	AAS I-II	0	1	0 or 1	2	low, int-low	nop	1	1	CR	2007-08-27	NA	2007-12-11	NA	1	1	3.483	3.483	0	80	100	5	80	nonGC	ABC
379	DLBCL GEP data N0500	GSM776380	72	F	0	1	AAS I-II	1	1	0 or 1	3	high, int-high	Bulky	0	1	PD	2005-03-08	2005-04-03	2005-06-25	2005-06-25	0	0	0.854	3.581	0	20	0	5	20	nonGC	ABC
170	DLBCL GEP data N0228	GSM776158	78	F	0	4	AAS III-IV	3	3	higher	4	high, int-high	UNK	UNK	1	PD	2003-01-01	2003-02-02	2003-04-23	2003-04-23	0	0	1.051	3.68	0	10	50	5	10	nonGC	ABC
275	DLBCL GEP data N0360	GSM776267	80	F	0	3	AAS III-IV	0	1	0 or 1	3	high, int-high	nop	0	1	PD	2007-07-16	2007-08-08	2007-11-08	2007-11-08	0	0	0.756	3.778	0	50	95	10	85	nonGC	ABC
319	DLBCL GEP data N0413	GSM776314	83	F	0	3	AAS III-IV	1	0	0 or 1	4	high, int-high	Bulky	0	1	CR	2007-08-20	NA	2007-12-17	2007-12-17	1	0	3.91	3.91	0	40	80	5	50	nonGC	ABC
297	DLBCL GEP data N0388	GSM776292	70	M	0	3	AAS III-IV	0	1	0 or 1	3	high, int-high	nop	0	1	PD	2003-12-01	2004-02-02	2004-04-13	2004-04-13	0	0	2.07	4.402	10	80	80	5	80	nonGC	ABC
41	DLBCL GEP data N0056	GSM776021	55	M	0	3	AAS III-IV	0	0	0 or 1	2	low, int-low	Bulky	0	1	PD	2006-09-22	2006-11-11	2007-02-09	2007-02-09	0	0	1.643	4.6	100	100	10	90	50	GC	GCB
411	DLBCL GEP data N0546	GSM776414	69	M	0	4	AAS III-IV	1	1	0 or 1	3	high, int-high	nop	0	1	PD	2005-08-11	2005-08-12	2006-01-06	2006-01-06	0	0	0.033	4.862	0	80	30	5	10	GC	GCB
466	DLBCL GEP data N0614	GSM776472	59	M	0	4	AAS III-IV	5	2	higher	4	high, int-high	nop	1	1	PR	2005-12-22	2006-03-03	2006-05-25	2006-05-25	0	0	2.333	5.06	0	5	80	5	70	nonGC	ABC
394	DLBCL GEP data N0524	GSM776396	58	F	0	1	AAS I-II	0	0	0 or 1	1	low, int-low	nop	0	0	CR	2008-04-13	NA	2008-10-07	NA	1	1	5.815	5.815	20	90	80	90	50	nonGC	GCB
454	DLBCL GEP data N0600	GSM776460	56	M	0	4	AAS III-IV	5	2	higher	4	high, int-high	Bulky	1	1	PD	2008-10-08	2008-12-05	2009-04-04	2009-04-04	0	0	1.906	5.848	80	10	0	5	0	GC	GCB
389	DLBCL GEP data N0517	GSM776391	54	M	0	2	AAS I-II	1	0	0 or 1	1	low, int-low	UNK	0	UNK	CR	2008-05-09	NA	2008-11-04	NA	1	1	5.881	5.881	90	75	0	90	0	GC	GCB
392	DLBCL GEP data N0521	GSM776394	59	M	0	3	AAS III-IV	0	0	0 or 1	2	low, int-low	nop	0	1	SD	2008-06-28	NA	2009-01-14	NA	1	1	6.571	6.571	80	25	5	90	10	GC	GCB
208	DLBCL GEP data N0280	GSM776197	73	F	0	4	AAS III-IV	2	0	0 or 1	4	high, int-high	nop	0	1	CR	2004-11-11	2005-01-04	2005-06-02	2005-06-02	0	0	1.774	6.669	0	0	100	0	80	nonGC	ABC
395	DLBCL GEP data N0525	GSM776397	46	M	0	4	AAS III-IV	3	4	higher	4	high, int-high	Bulky	0	1	SD	2007-09-24	2008-03-03	2008-04-16	2008-04-16	0	0	5.29	6.735	80	60	80	90	100	GC	UC
24	DLBCL GEP data N0028	GSM776003	61	F	0	4	AAS III-IV	1	0	0 or 1	2	low, int-low	Bulky	1	1	PR	2004-01-26	NA	2004-08-28	2004-08-28	0	0	7.064	7.064	100	100	100	90	0	GC	GCB
7	DLBCL GEP data N0007	GSM775985	82	M	0	2	AAS I-II	0	3	higher	2	low, int-low	nop	1	0	CR	2000-06-20	NA	2001-01-24	2001-01-24	0	0	7.1	7.162	0	25	100	0	80	nonGC	ABC
169	DLBCL GEP data N0227	GSM776157	70	F	0	1	AAS I-II	0	1	0 or 1	2	low, int-low	UNK	UNK	1	SD	2005-08-01	2006-01-02	2006-03-08	2006-03-08	0	0	5.06	7.195	0	0	0	5	80	nonGC	ABC
120	DLBCL GEP data N0167	GSM776105	81	M	0	1	AAS I-II	1	2	higher	UNK	UNK	nop	1	UNK	PD	2005-06-02	2005-08-02	2006-01-10	2006-01-10	0	0	2.004	7.294	10	60	50	100	80	GC	ABC
147	DLBCL GEP data N0199	GSM776134	34	M	0	2	AAS I-II	0	3	higher	1	low, int-low	UNK	UNK	1	PD	2005-12-21	2006-02-21	2006-08-07	2006-08-07	0	0	2.037	7.524	0	60	0	5	0	GC	GCB
236	DLBCL GEP data N0311	GSM776226	77	M	0	2	AAS I-II	2	1	0 or 1	3	high, int-high	nop	0	0	PR	2003-03-19	NA	2003-11-05	2003-11-05	1	0	7.589	7.589	5	40	0	80	50	GC	GCB
12	DLBCL GEP data N0012	GSM775990	57	F	0	4	AAS III-IV	2	1	0 or 1	2	low, int-low	nop	1	0	CR	2005-04-13	2005-08-13	2005-12-02	2005-12-02	0	0	4.008	7.655	100	80	90	90	0	GC	ABC
189	DLBCL GEP data N0260	GSM776178	42	M	0	4	AAS III-IV	2	3	higher	4	high, int-high	Bulky	1	1	PD	2008-01-25	2008-03-03	2008-09-25	2008-09-25	0	0	1.248	8.016	10	60	90	5	20	nonGC	ABC
160	DLBCL GEP data N0216	GSM776147	73	F	0	2	AAS I-II	1	1	0 or 1	2	low, int-low	UNK	UNK	1	CR	2003-06-06	NA	2004-02-08	2004-02-08	1	0	8.115	8.115	100	70	10	5	0	GC	GCB
172	DLBCL GEP data N0231	GSM776161	63	F	0	2	AAS I-II	0	1	0 or 1	2	low, int-low	UNK	UNK	1	SD	2003-12-19	2004-05-05	2004-08-24	2004-08-24	0	0	4.534	8.181	95	85	95	50	0	GC	GCB
276	DLBCL GEP data N0361	GSM776268	82	F	0	3	AAS III-IV	0	1	0 or 1	3	high, int-high	nop	0	0	CR	2007-04-28	2007-12-20	2008-01-02	2008-01-02	0	0	7.754	8.181	0	70	85	0	80	nonGC	ABC
216	DLBCL GEP data N0289	GSM776205	64	M	0	4	AAS III-IV	1	0	0 or 1	3	high, int-high	nop	1	1	CR	2006-02-21	2006-10-20	2006-10-31	2006-10-31	0	0	7.918	8.279	100	100	100	0	60	GC	UC
416	DLBCL GEP data N0551	GSM776419	69	M	0	3	AAS III-IV	0	0	0 or 1	2	low, int-low	nop	0	1	PD	2005-07-12	2005-09-02	2006-03-22	2006-03-22	0	0	1.708	8.312	70	75	0	90	0	GC	GCB
328	DLBCL GEP data N0425	GSM776325	57	F	0	3	AAS III-IV	1	1	0 or 1	2	low, int-low	nop	0	0	CR	2005-11-22	NA	2006-08-04	NA	1	1	8.378	8.378	95	95	0	20	5	GC	GCB
77	DLBCL GEP data N0105	GSM776059	86	F	0	4	AAS III-IV	1	1	0 or 1	2	low, int-low	nop	0	0	SD	2002-09-13	2003-04-21	2003-05-31	2003-05-31	0	0	7.228	8.542	0	0	100	0	80	nonGC	ABC
258	DLBCL GEP data N0340	GSM776249	66	F	0	4	AAS III-IV	0	2	higher	4	high, int-high	Bulky	1	1	PR	2005-10-13	2006-04-18	2006-07-11	2006-07-11	0	0	6.144	8.903	0	85	90	10	90	nonGC	ABC
220	DLBCL GEP data N0294	GSM776209	42	F	0	4	AAS III-IV	2	3	higher	4	high, int-high	Bulky	1	1	SD	2004-02-18	2004-05-05	2004-11-16	2004-11-16	0	0	2.53	8.936	100	100	100	0	0	GC	GCB
22	DLBCL GEP data N0025	GSM776000	56	M	0	3	AAS III-IV	0	1	0 or 1	2	low, int-low	Bulky	0	UNK	PD	2002-12-15	2003-02-02	2003-09-18	2003-09-18	0	0	1.61	9.101	100	100	100	90	0	GC	GCB
8	DLBCL GEP data N0008	GSM775986	68	M	0	4	AAS III-IV	1	4	higher	3	high, int-high	Bulky	1	1	PR	2003-10-23	2004-01-01	2004-07-31	2004-07-31	0	0	2.3	9.265	0	100	100	0	100	nonGC	ABC
278	DLBCL GEP data N0363	GSM776270	70	F	0	3	AAS III-IV	2	3	higher	5	high, int-high	Bulky	0	1	PR	2007-05-12	NA	2008-02-18	2008-02-18	1	0	9.265	9.265	0	60	95	0	65	nonGC	ABC
346	DLBCL GEP data N0454	GSM776346	49	M	0	4	AAS III-IV	2	2	higher	UNK	UNK	UNK	0	UNK	CR	2007-04-25	NA	2008-02-01	NA	1	1	9.265	9.265	5	35	5	5	90	GC	UC
71	DLBCL GEP data N0095	GSM776053	77	F	0	1	AAS I-II	1	1	0 or 1	2	low, int-low	Bulky	0	1	PR	2002-10-02	2003-08-04	2003-07-13	2003-07-13	0	0	10.053	9.331	100	100	100	0	0	GC	GCB
419	DLBCL GEP data N0555	GSM776423	84	M	0	2	AAS I-II	1	1	0 or 1	2	low, int-low	nop	1	1	PR	2005-02-25	NA	2005-12-07	2005-12-07	1	0	9.363	9.363	5	80	5	5	5	GC	GCB
14	DLBCL GEP data N0014	GSM775992	62	M	0	2	AAS I-II	0	1	0 or 1	2	low, int-low	Bulky	1	1	PR	2002-09-17	2003-04-16	2003-07-04	2003-07-04	0	0	6.932	9.528	0	30	0	0	0	GC	GCB
348	DLBCL GEP data N0456	GSM776348	56	M	0	1	AAS I-II	2	2	higher	UNK	UNK	UNK	0	UNK	PD	2008-02-22	2008-04-04	2008-12-08	2008-12-08	0	0	1.38	9.528	95	90	90	5	0	GC	GCB
365	DLBCL GEP data N0481	GSM776366	40	F	0	1	AAS I-II	0	2	higher	UNK	UNK	UNK	1	0	CR	2008-09-09	NA	2009-06-29	NA	1	1	9.626	9.626	0	60	0	90	0	GC	GCB
266	DLBCL GEP data N0349	GSM776257	80	M	0	4	AAS III-IV	2	2	higher	4	high, int-high	nop	1	0	PR	2006-02-10	2006-07-05	2006-12-10	2006-12-10	0	0	4.764	9.955	0	0	90	70	90	nonGC	ABC
262	DLBCL GEP data N0345	GSM776253	76	F	0	3	AAS III-IV	2	1	0 or 1	4	high, int-high	Bulky	0	1	SD	2006-06-20	2007-01-13	2007-04-20	2007-04-20	0	0	6.801	9.988	0	10	60	10	80	nonGC	UC
427	DLBCL GEP data N0568	GSM776431	68	F	0	4	AAS III-IV	2	1	0 or 1	4	high, int-high	nop	0	1	CR	2007-05-02	2008-02-06	2008-03-07	2008-03-07	0	0	9.199	10.185	90	90	0	90	0	GC	GCB
274	DLBCL GEP data N0359	GSM776266	74	M	0	2	AAS I-II	0	0	0 or 1	1	low, int-low	nop	0	0	PR	2007-11-09	2008-06-27	2008-09-15	NA	0	1	7.589	10.218	0	80	100	0	95	nonGC	ABC
130	DLBCL GEP data N0181	GSM776116	48	M	0	4	AAS III-IV	3	0	0 or 1	3	high, int-high	UNK	UNK	1	CR	2003-12-30	2004-09-01	2004-11-06	2004-11-06	0	0	8.082	10.251	80	60	80	80	0	GC	GCB
465	DLBCL GEP data N0612	GSM776471	65	M	0	3	AAS III-IV	2	1	0 or 1	4	high, int-high	Bulky	1	1	PR	2004-04-23	2005-03-04	2005-03-13	2005-03-13	0	0	10.349	10.645	10	80	0	5	80	GC	ABC
151	DLBCL GEP data N0205	GSM776138	63	F	0	4	AAS III-IV	3	4	higher	4	high, int-high	UNK	UNK	1	CR	2006-10-06	2007-09-01	2007-09-01	NA	0	1	10.842	10.842	0	75	90	5	80	nonGC	ABC
253	DLBCL GEP data N0333	GSM776243	76	M	0	4	AAS III-IV	3	3	higher	4	high, int-high	Bulky	0	0	SD	2005-01-04	NA	2005-12-12	2005-12-12	0	0	11.236	11.236	70	75	5	60	80	GC	GCB
349	DLBCL GEP data N0458	GSM776349	25	M	0	2	AAS I-II	0	3	higher	UNK	UNK	UNK	0	UNK	PR	2008-02-12	2008-06-06	2009-01-19	2009-01-19	0	0	3.778	11.236	10	40	5	5	80	GC	ABC
399	DLBCL GEP data N0529	GSM776401	51	F	0	4	AAS III-IV	2	0	0 or 1	3	high, int-high	nop	1	1	CR	2007-07-24	NA	2008-06-30	NA	1	1	11.236	11.236	0	40	80	5	50	nonGC	ABC
181	DLBCL GEP data N0245	GSM776170	61	M	0	2	AAS I-II	0	2	higher	UNK	UNK	Bulky	0	1	PR	2004-03-25	2005-01-24	2005-03-07	2005-03-07	0	0	10.021	11.4	95	90	0	90	0	GC	GCB
257	DLBCL GEP data N0337	GSM776247	55	M	0	4	AAS III-IV	3	3	higher	4	high, int-high	nop	1	1	CR	2005-10-17	2006-08-06	2006-09-29	2006-09-29	0	0	9.626	11.4	0	85	60	5	60	GC	GCB
331	DLBCL GEP data N0431	GSM776329	63	F	0	3	AAS III-IV	2	0	0 or 1	UNK	UNK	UNK	1	1	SD	2004-03-25	NA	2005-03-07	NA	1	1	11.4	11.4	0	85	0	5	20	GC	GCB
381	DLBCL GEP data N0502	GSM776382	58	M	0	1	AAS I-II	2	1	0 or 1	2	low, int-low	nop	0	1	PR	2005-07-22	2006-02-24	2006-07-09	2006-07-09	0	0	7.129	11.565	0	40	80	5	10	nonGC	ABC
145	DLBCL GEP data N0197	GSM776132	61	M	0	3	AAS III-IV	0	1	0 or 1	2	low, int-low	UNK	UNK	1	SD	2005-10-01	2006-04-04	2006-09-26	2006-09-26	0	0	6.078	11.828	0	60	10	10	5	GC	ABC
376	DLBCL GEP data N0497	GSM776377	34	F	0	1	AAS I-II	1	0	0 or 1	3	high, int-high	Bulky	0	1	CR	2004-07-20	NA	2005-07-22	NA	1	1	12.057	12.057	80	40	0	5	0	GC	GCB
34	DLBCL GEP data N0044	GSM776014	53	M	0	3	AAS III-IV	0	0	0 or 1	0	low, int-low	nop	1	UNK	PR	2004-06-17	2005-02-11	2005-06-25	2005-06-25	0	0	7.852	12.255	0	90	80	90	90	nonGC	ABC
281	DLBCL GEP data N0367	GSM776273	51	M	0	4	AAS III-IV	2	1	0 or 1	3	high, int-high	Bulky	0	1	PR	2006-08-29	2007-09-02	2007-09-10	2007-09-10	0	0	12.123	12.386	0	80	90	5	0	nonGC	UC
27	DLBCL GEP data N0031	GSM776006	39	M	0	4	AAS III-IV	4	0	0 or 1	3	high, int-high	UNK	0	1	PR	2003-03-17	2003-05-27	2004-03-29	2004-03-29	0	0	2.333	12.419	100	50	100	0	90	GC	GCB
284	DLBCL GEP data N0374	GSM776279	61	M	0	4	AAS III-IV	2	2	higher	5	high, int-high	Bulky	1	1	PR	2003-10-10	2004-01-20	2004-10-22	2004-10-22	0	0	3.351	12.419	25	40	90	5	20	nonGC	GCB
251	DLBCL GEP data N0327	GSM776241	51	F	0	4	AAS III-IV	1	1	0 or 1	3	high, int-high	nop	1	1	CR	2008-01-02	2008-07-28	2009-01-15	2009-01-15	0	0	6.834	12.452	0	80	100	0	90	nonGC	ABC
81	DLBCL GEP data N0112	GSM776063	50	F	0	1	AAS I-II	2	1	0 or 1	3	high, int-high	Bulky	0	1	PR	2002-02-07	2002-05-12	2003-02-27	2003-02-27	0	0	3.088	12.649	0	45	90	90	80	nonGC	ABC
89	DLBCL GEP data N0120	GSM776071	61	M	0	4	AAS III-IV	2	0	0 or 1	4	high, int-high	nop	0	1	PR	2001-09-21	2002-07-23	2002-10-14	2002-10-14	0	0	10.021	12.747	100	60	80	0	40	GC	UC
176	DLBCL GEP data N0237	GSM776165	66	M	0	2	AAS I-II	1	0	0 or 1	1	low, int-low	nop	0	0	CR	2008-04-01	2008-08-02	2009-04-28	NA	0	1	4.041	12.879	5	70	100	5	10	nonGC	ABC
259	DLBCL GEP data N0341	GSM776250	73	M	0	4	AAS III-IV	2	0	0 or 1	3	high, int-high	nop	0	0	CR	2005-11-30	2006-11-07	2006-12-27	2006-12-27	0	0	11.236	12.879	60	80	90	30	75	GC	GCB
80	DLBCL GEP data N0111	GSM776062	80	M	0	3	AAS III-IV	0	1	0 or 1	2	low, int-low	nop	1	UNK	CR	2002-04-01	2003-02-27	2003-05-02	2003-05-02	0	0	10.908	13.01	20	80	90	90	90	nonGC	UC
309	DLBCL GEP data N0401	GSM776304	72	F	0	4	AAS III-IV	1	0	0 or 1	3	high, int-high	nop	0	1	PR	2005-09-12	2006-07-05	2006-10-14	2006-10-14	0	0	9.725	13.043	0	80	100	5	70	nonGC	ABC
64	DLBCL GEP data N0083	GSM776045	60	M	0	4	AAS III-IV	2	1	0 or 1	3	high, int-high	nop	0	0	CR	2003-11-26	2004-06-06	2004-12-30	2004-12-30	0	0	6.341	13.142	0	90	100	35	80	nonGC	ABC
377	DLBCL GEP data N0498	GSM776378	49	F	0	2	AAS I-II	1	0	0 or 1	0	low, int-low	nop	0	1	PR	2004-07-21	2005-03-03	2005-08-28	2005-08-28	0	0	7.392	13.24	5	60	0	5	0	GC	GCB
345	DLBCL GEP data N0452	GSM776345	59	M	0	1	AAS I-II	2	2	higher	UNK	UNK	UNK	UNK	UNK	PR	2007-06-20	2007-12-12	2008-07-30	2008-07-30	0	0	5.749	13.339	20	75	5	90	0	GC	GCB
228	DLBCL GEP data N0303	GSM776218	60	M	0	4	AAS III-IV	2	2	higher	4	high, int-high	nop	1	1	PR	2004-06-30	2005-06-07	2005-08-15	2005-08-15	0	0	11.236	13.503	15	80	100	20	40	nonGC	ABC
23	DLBCL GEP data N0027	GSM776002	72	F	0	2	AAS I-II	0	0	0 or 1	2	low, int-low	Bulky	0	UNK	CR	2002-02-11	2003-02-11	2003-04-05	2003-04-05	0	0	11.992	13.733	100	100	10	90	10	GC	GCB
132	DLBCL GEP data N0183	GSM776118	47	M	0	4	AAS III-IV	1	1	0 or 1	2	low, int-low	UNK	UNK	1	CR	2004-03-23	2004-08-01	2005-05-30	2005-05-30	0	0	4.304	14.226	10	10	80	10	25	nonGC	ABC
60	DLBCL GEP data N0077	GSM776041	62	M	0	4	AAS III-IV	4	1	0 or 1	4	high, int-high	nop	1	1	CR	2004-10-01	NA	2005-12-09	2005-12-09	0	0	14.259	14.259	20	30	90	90	90	nonGC	ABC
453	DLBCL GEP data N0598	GSM776459	80	M	0	2	AAS I-II	1	0	0 or 1	1	low, int-low	nop	0	0	CR	2008-09-26	NA	2009-12-11	NA	1	1	14.489	14.489	0	30	80	5	70	nonGC	ABC
152	DLBCL GEP data N0206	GSM776139	62	M	0	2	AAS I-II	0	0	0 or 1	1	low, int-low	UNK	UNK	1	CR	2006-05-01	NA	2007-07-19	NA	1	1	14.587	14.587	10	50	90	5	15	nonGC	ABC
178	DLBCL GEP data N0240	GSM776167	38	M	0	3	AAS III-IV	0	3	higher	UNK	UNK	Bulky	1	1	PR	2003-08-11	2004-02-26	2004-11-07	2004-11-07	0	0	6.538	14.916	90	75	0	5	80	GC	GCB
337	DLBCL GEP data N0441	GSM776336	31	M	0	1	AAS I-II	0	1	0 or 1	1	low, int-low	Bulky	1	1	CR	2008-10-06	NA	2010-01-03	NA	1	1	14.916	14.916	80	70	50	40	0	GC	GCB
115	DLBCL GEP data N0159	GSM776100	54	M	0	3	AAS III-IV	1	2	higher	0	low, int-low	UNK	1	0	PR	2003-10-23	2004-09-10	2005-01-20	2005-01-20	0	0	10.612	14.949	0	70	90	0	80	nonGC	ABC
138	DLBCL GEP data N0189	GSM776124	41	M	0	4	AAS III-IV	0	2	higher	3	high, int-high	UNK	UNK	1	SD	2004-12-01	2005-12-12	2006-03-01	2006-03-01	0	0	12.353	14.949	20	60	90	5	80	nonGC	ABC
167	DLBCL GEP data N0225	GSM776155	57	M	0	1	AAS I-II	0	0	0 or 1	1	low, int-low	UNK	UNK	1	CR	2005-02-14	NA	2006-05-15	NA	1	1	14.949	14.949	70	80	50	20	25	GC	ABC
396	DLBCL GEP data N0526	GSM776398	38	M	0	4	AAS III-IV	2	1	0 or 1	2	low, int-low	Bulky	1	1	CR	2007-08-30	NA	2008-12-04	NA	1	1	15.179	15.179	5	70	0	5	10	GC	ABC
347	DLBCL GEP data N0455	GSM776347	59	M	0	2	AAS I-II	2	0	0 or 1	UNK	UNK	UNK	0	UNK	PR	2007-11-26	2008-08-08	2009-03-09	2009-03-09	0	0	8.411	15.409	90	5	0	5	0	GC	GCB
245	DLBCL GEP data N0320	GSM776235	44	F	0	2	AAS I-II	0	1	0 or 1	0	low, int-low	nop	0	0	CR	2008-06-20	NA	2009-10-06	NA	1	1	15.54	15.54	80	70	50	60	55	GC	GCB
295	DLBCL GEP data N0386	GSM776290	66	M	0	1	AAS I-II	1	0	0 or 1	1	low, int-low	nop	0	0	PR	2008-02-12	NA	2009-06-12	NA	1	1	15.967	15.967	10	25	100	5	90	nonGC	ABC
273	DLBCL GEP data N0358	GSM776265	70	F	0	4	AAS III-IV	0	1	0 or 1	3	high, int-high	nop	1	1	PR	2007-07-07	2008-03-03	2008-11-07	2008-11-07	0	0	7.885	16.066	0	0	50	0	30	nonGC	ABC
110	DLBCL GEP data N0150	GSM776095	72	F	0	3	AAS III-IV	1	3	higher	UNK	UNK	UNK	1	UNK	PR	2002-10-30	NA	2004-03-03	2004-03-03	1	0	16.099	16.099	40	5	10	10	10	GC	ABC
391	DLBCL GEP data N0519	GSM776393	18	M	0	1	AAS I-II	1	1	0 or 1	2	low, int-low	Bulky	1	1	CR	2008-10-07	NA	2010-02-09	NA	1	1	16.099	16.099	0	75	0	90	0	GC	GCB
17	DLBCL GEP data N0019	GSM775995	39	M	0	3	AAS III-IV	1	1	0 or 1	2	low, int-low	nop	1	1	CR	2003-08-01	2004-04-15	2004-12-04	2004-12-04	0	0	8.476	16.131	0	80	80	10	0	nonGC	GCB
20	DLBCL GEP data N0023	GSM775998	60	F	0	4	AAS III-IV	2	3	higher	5	high, int-high	UNK	1	1	PR	2001-12-02	2002-05-16	2003-04-23	2003-04-23	0	0	5.421	16.657	0	50	100	0	80	nonGC	ABC
264	DLBCL GEP data N0347	GSM776255	70	F	0	4	AAS III-IV	2	3	higher	4	high, int-high	nop	1	1	PR	2006-07-13	2007-12-02	2007-12-05	2007-12-05	0	0	16.657	16.756	70	75	20	100	90	GC	GCB
388	DLBCL GEP data N0516	GSM776390	59	M	0	1	AAS I-II	1	0	0 or 1	2	low, int-low	Bulky	1	UNK	CR	2008-05-09	NA	2009-10-03	NA	1	1	16.821	16.821	10	40	5	90	0	GC	GCB
440	DLBCL GEP data N0584	GSM776446	59	M	0	2	AAS I-II	0	1	0 or 1	1	low, int-low	nop	0	0	CR	2006-11-13	NA	2008-04-09	2008-04-09	1	0	16.854	16.854	80	50	80	90	0	GC	GCB
72	DLBCL GEP data N0096	GSM776054	71	F	0	4	AAS III-IV	3	1	0 or 1	4	high, int-high	Bulky	0	1	CR	2003-02-24	2004-04-14	2004-07-22	2004-07-22	0	0	13.634	16.887	10	90	100	10	100	nonGC	ABC
326	DLBCL GEP data N0421	GSM776322	60	M	0	3	AAS III-IV	1	0	0 or 1	3	high, int-high	nop	0	1	CR	2008-07-02	NA	2009-12-01	NA	1	1	16.986	16.986	0	85	90	5	90	nonGC	ABC
116	DLBCL GEP data N0161	GSM776101	62	M	0	4	AAS III-IV	1	2	higher	1	low, int-low	UNK	0	0	PR	2004-07-30	2005-04-21	2006-01-02	2006-01-02	0	0	8.706	17.117	0	80	100	0	80	nonGC	ABC
375	DLBCL GEP data N0494	GSM776376	37	F	0	2	AAS I-II	1	0	0 or 1	1	low, int-low	Bulky	0	1	PR	2003-11-10	2004-08-08	2005-04-15	2005-04-15	0	0	8.936	17.15	60	70	0	50	0	GC	GCB
97	DLBCL GEP data N0133	GSM776081	83	F	0	1	AAS I-II	1	2	higher	3	high, int-high	nop	0	0	CR	2005-06-09	NA	2006-11-16	2006-11-16	0	0	17.248	17.248	100	100	0	100	5	GC	GCB
260	DLBCL GEP data N0342	GSM776251	60	F	0	4	AAS III-IV	4	1	0 or 1	3	high, int-high	nop	0	1	PR	2005-12-13	2006-10-09	2007-05-22	2007-05-22	0	0	9.856	17.248	5	10	95	0	90	nonGC	UC
282	DLBCL GEP data N0370	GSM776276	68	F	0	4	AAS III-IV	2	1	0 or 1	3	high, int-high	Bulky	1	0	PR	2006-05-30	2006-12-12	2007-11-09	2007-11-09	0	0	6.439	17.347	0	80	90	5	80	nonGC	ABC
247	DLBCL GEP data N0323	GSM776237	48	F	0	2	AAS I-II	1	4	higher	1	low, int-low	nop	0	0	CR	2008-07-03	NA	2009-12-17	NA	1	1	17.478	17.478	20	5	100	0	80	nonGC	ABC
190	DLBCL GEP data N0261	GSM776179	63	M	0	2	AAS I-II	1	1	0 or 1	1	low, int-low	nop	0	0	CR	2008-01-10	NA	2009-07-02	NA	1	1	17.708	17.708	5	80	100	5	100	nonGC	ABC
353	DLBCL GEP data N0466	GSM776353	72	F	0	UNK	AAS III-IV	1	1	0 or 1	UNK	UNK	UNK	0	0	SD	2007-10-08	NA	2009-03-30	NA	1	1	17.708	17.708	75	40	0	60	5	GC	GCB
248	DLBCL GEP data N0324	GSM776238	58	F	0	2	AAS I-II	1	0	0 or 1	0	low, int-low	nop	0	0	PR	2008-07-11	NA	2010-01-15	NA	1	1	18.168	18.168	90	90	95	70	5	GC	GCB
162	DLBCL GEP data N0218	GSM776149	33	F	0	2	AAS I-II	0	0	0 or 1	0	low, int-low	UNK	UNK	1	PR	2001-05-01	2002-05-01	2002-11-07	2002-11-07	0	0	11.992	18.234	90	75	0	90	0	GC	GCB
141	DLBCL GEP data N0192	GSM776127	47	F	0	4	AAS III-IV	3	1	0 or 1	2	low, int-low	UNK	UNK	1	CR	2005-01-18	2005-10-01	2006-08-02	2006-08-02	0	0	8.411	18.431	0	20	95	5	50	nonGC	ABC
287	DLBCL GEP data N0378	GSM776282	70	F	0	3	AAS III-IV	0	1	0 or 1	3	high, int-high	nop	1	1	CR	2002-06-10	2003-05-05	2003-12-29	2003-12-29	0	0	10.809	18.628	0	90	100	5	80	nonGC	ABC
249	DLBCL GEP data N0325	GSM776239	47	M	0	2	AAS I-II	1	1	0 or 1	0	low, int-low	Bulky	0	0	CR	2008-06-23	NA	2010-01-15	NA	1	1	18.76	18.76	0	90	70	30	0	nonGC	GCB
338	DLBCL GEP data N0443	GSM776338	34	F	0	2	AAS I-II	1	0	0 or 1	0	low, int-low	nop	0	0	CR	2008-07-24	NA	2010-02-17	NA	1	1	18.825	18.825	0	40	0	5	80	GC	UC
127	DLBCL GEP data N0178	GSM776113	65	F	0	3	AAS III-IV	0	1	0 or 1	3	high, int-high	UNK	0	1	CR	2005-06-24	2006-06-06	2007-01-26	2007-01-26	0	0	11.4	19.088	0	90	100	35	100	nonGC	ABC
430	DLBCL GEP data N0573	GSM776435	72	F	0	3	AAS III-IV	0	2	higher	4	high, int-high	nop	1	1	CR	2005-06-15	2006-03-09	2007-01-26	2007-01-26	0	0	8.772	19.384	3	90	100	5	100	nonGC	ABC
144	DLBCL GEP data N0196	GSM776131	54	M	0	2	AAS I-II	1	1	0 or 1	0	low, int-low	UNK	UNK	1	PR	2005-09-15	NA	2007-05-08	NA	1	1	19.713	19.713	90	80	90	90	0	GC	GCB
243	DLBCL GEP data N0318	GSM776233	42	M	0	2	AAS I-II	1	1	0 or 1	1	low, int-low	Bulky	0	1	PR	2008-05-06	NA	2010-01-06	NA	1	1	20.041	20.041	80	40	30	10	0	GC	GCB
455	DLBCL GEP data N0601	GSM776461	79	M	0	2	AAS I-II	3	0	0 or 1	3	high, int-high	nop	0	1	CR	2007-01-24	NA	2008-09-25	NA	1	1	20.041	20.041	85	70	80	90	0	GC	GCB
90	DLBCL GEP data N0121	GSM776072	53	M	0	3	AAS III-IV	0	1	0 or 1	1	low, int-low	nop	1	0	CR	2001-09-14	2002-12-12	2003-05-23	2003-05-23	0	0	14.916	20.238	100	90	100	0	30	GC	GCB
244	DLBCL GEP data N0319	GSM776234	55	F	0	4	AAS III-IV	1	1	0 or 1	3	high, int-high	nop	1	1	CR	2008-05-14	2009-08-19	2010-01-25	NA	0	1	15.179	20.402	0	70	95	30	70	nonGC	ABC
323	DLBCL GEP data N0417	GSM776318	78	M	0	1	AAS I-II	1	0	0 or 1	1	low, int-low	nop	0	1	CR	2007-12-20	NA	2009-09-01	NA	1	1	20.402	20.402	3	70	100	70	100	nonGC	ABC
366	DLBCL GEP data N0483	GSM776367	55	F	0	2	AAS I-II	0	0	0 or 1	1	low, int-low	Bulky	1	1	CR	2008-05-03	NA	2010-01-15	NA	1	1	20.435	20.435	0	15	90	90	100	nonGC	ABC
193	DLBCL GEP data N0264	GSM776182	44	M	0	4	AAS III-IV	1	1	0 or 1	3	high, int-high	nop	0	1	PR	2008-02-11	2009-01-04	2009-10-26	2009-10-26	0	0	10.776	20.468	85	75	100	30	80	GC	GCB
13	DLBCL GEP data N0013	GSM775991	83	M	0	2	AAS I-II	1	2	higher	2	low, int-low	nop	0	1	CR	2005-03-22	NA	2006-12-10	2006-12-10	0	0	20.632	20.632	100	80	100	35	0	GC	GCB
157	DLBCL GEP data N0212	GSM776144	76	F	0	1	AAS I-II	0	1	0 or 1	2	low, int-low	UNK	UNK	1	CR	2003-07-28	2005-01-01	2005-04-16	2005-04-16	0	0	17.183	20.632	10	90	0	90	5	GC	GCB
343	DLBCL GEP data N0450	GSM776343	54	M	0	3	AAS III-IV	0	1	0 or 1	UNK	UNK	UNK	0	UNK	CR	2007-05-23	NA	2009-02-17	NA	1	1	20.895	20.895	0	90	100	80	100	nonGC	ABC
390	DLBCL GEP data N0518	GSM776392	25	F	0	1	AAS I-II	0	3	higher	3	high, int-high	Bulky	0	1	CR	2008-05-21	NA	2010-02-16	NA	1	1	20.895	20.895	95	95	100	5	25	GC	GCB
280	DLBCL GEP data N0366	GSM776272	56	M	0	3	AAS III-IV	1	0	0 or 1	3	high, int-high	Bulky	0	1	CR	2008-05-05	NA	2010-02-03	NA	1	1	20.994	20.994	0	85	61	0	40	nonGC	ABC
459	DLBCL GEP data N0606	GSM776465	77	F	0	2	AAS I-II	1	0	0 or 1	2	low, int-low	nop	0	1	CR	2005-05-26	2006-01-26	2007-02-28	2007-02-28	0	0	8.049	21.125	0	10	5	5	0	nonGC	UC
250	DLBCL GEP data N0326	GSM776240	68	M	0	2	AAS I-II	1	0	0 or 1	0	low, int-low	nop	1	1	CR	2008-04-10	NA	2010-01-14	NA	1	1	21.158	21.158	95	90	90	30	10	GC	GCB
265	DLBCL GEP data N0348	GSM776256	64	F	0	4	AAS III-IV	3	2	higher	5	high, int-high	Bulky	1	1	CR	2006-08-09	2007-09-20	2008-05-18	2008-05-18	0	0	13.372	21.29	0	5	95	0	85	nonGC	ABC
325	DLBCL GEP data N0419	GSM776320	84	M	0	1	AAS I-II	0	0	0 or 1	1	low, int-low	nop	0	1	CR	2008-02-20	NA	2009-12-01	NA	1	1	21.355	21.355	75	70	0	80	10	GC	GCB
324	DLBCL GEP data N0418	GSM776319	83	M	0	1	AAS I-II	1	0	0 or 1	2	low, int-low	Bulky	0	1	CR	2008-02-15	NA	2009-12-01	NA	1	1	21.52	21.52	100	95	80	5	100	GC	UC
361	DLBCL GEP data N0476	GSM776362	66	M	0	UNK	AAS III-IV	1	3	higher	UNK	UNK	UNK	UNK	UNK	CR	2008-08-18	NA	2010-06-12	NA	1	1	21.782	21.782	95	80	0	35	0	GC	GCB
462	DLBCL GEP data N0609	GSM776468	73	F	0	3	AAS III-IV	0	0	0 or 1	2	low, int-low	Bulky	1	1	CR	2005-07-27	2007-04-02	2007-05-23	2007-05-23	0	0	20.172	21.848	0	50	90	5	50	nonGC	ABC
447	DLBCL GEP data N0592	GSM776453	56	M	0	4	AAS III-IV	1	0	0 or 1	1	low, int-low	nop	0	0	SD	2007-10-08	2008-04-04	2009-08-04	2009-08-04	0	0	5.881	21.881	80	75	0	90	0	GC	GCB
360	DLBCL GEP data N0474	GSM776361	59	F	0	UNK	AAS III-IV	2	3	higher	UNK	UNK	UNK	UNK	0	PR	2007-12-17	NA	2009-10-21	NA	1	1	22.144	22.144	30	50	0	40	30	GC	GCB
52	DLBCL GEP data N0067	GSM776032	78	M	0	3	AAS III-IV	1	1	0 or 1	1	low, int-low	nop	1	0	CR	2005-08-01	2007-01-24	2007-06-07	2007-06-07	0	0	17.774	22.177	0	60	80	10	100	nonGC	UC
188	DLBCL GEP data N0259	GSM776177	60	M	0	4	AAS III-IV	2	3	higher	3	high, int-high	nop	1	1	PR	2007-08-15	NA	2009-06-26	NA	1	1	22.374	22.374	70	70	0	90	25	GC	GCB
290	DLBCL GEP data N0381	GSM776285	78	F	0	4	AAS III-IV	1	1	0 or 1	3	high, int-high	nop	1	1	CR	2003-01-16	2004-03-25	2004-11-27	2004-11-27	0	0	14.259	22.374	0	80	100	5	10	nonGC	ABC
51	DLBCL GEP data N0066	GSM776031	72	F	0	4	AAS III-IV	4	1	0 or 1	3	high, int-high	nop	0	0	PR	2005-09-06	2006-06-12	2007-07-21	2007-07-21	0	0	9.166	22.439	0	70	100	90	80	nonGC	ABC
387	DLBCL GEP data N0514	GSM776389	51	M	0	1	AAS I-II	0	0	0 or 1	0	low, int-low	nop	0	1	CR	2008-03-14	NA	2010-02-05	NA	1	1	22.768	22.768	2	90	0	5	5	GC	GCB
26	DLBCL GEP data N0030	GSM776005	18	M	0	4	AAS III-IV	2	0	0 or 1	3	high, int-high	nop	0	1	CR	2004-10-01	2006-08-21	2006-09-02	2006-09-02	0	0	22.637	23.031	0	20	40	0	100	nonGC	ABC
270	DLBCL GEP data N0353	GSM776261	60	M	0	3	AAS III-IV	0	1	0 or 1	1	low, int-low	nop	0	1	PR	2006-01-23	2006-09-09	2007-12-25	2007-12-25	0	0	7.524	23.031	0	0	30	0	80	nonGC	UC
340	DLBCL GEP data N0447	GSM776340	19	F	0	2	AAS I-II	0	1	0 or 1	0	low, int-low	nop	0	1	CR	2008-03-12	NA	2010-02-12	NA	1	1	23.064	23.064	3	10	90	5	80	nonGC	ABC
446	DLBCL GEP data N0591	GSM776452	66	F	0	4	AAS III-IV	1	1	0 or 1	2	low, int-low	nop	0	0	CR	2007-10-23	NA	2009-10-01	NA	1	1	23.294	23.294	90	80	90	10	10	GC	GCB
293	DLBCL GEP data N0384	GSM776288	66	F	0	3	AAS III-IV	0	1	0 or 1	3	high, int-high	Bulky	0	1	CR	2004-05-10	2005-06-05	2006-04-25	2006-04-25	0	0	12.846	23.491	0	50	100	10	80	nonGC	ABC
38	DLBCL GEP data N0052	GSM776018	62	F	0	4	AAS III-IV	2	1	0 or 1	3	high, int-high	Bulky	0	0	PR	2006-12-13	2007-02-16	2008-11-29	2008-11-29	0	0	2.136	23.556	100	100	10	90	10	GC	GCB
113	DLBCL GEP data N0157	GSM776098	62	M	0	UNK	AAS III-IV	1	3	higher	UNK	UNK	UNK	UNK	UNK	CR	2003-09-30	2004-06-04	2005-09-24	2005-09-24	0	0	8.148	23.819	100	90	100	10	10	GC	ABC
342	DLBCL GEP data N0449	GSM776342	79	M	0	1	AAS I-II	0	2	higher	UNK	UNK	UNK	0	UNK	PR	2006-05-25	2007-06-06	2008-05-19	2008-05-19	0	0	12.386	23.819	5	60	90	5	80	nonGC	ABC
263	DLBCL GEP data N0346	GSM776254	83	F	0	2	AAS I-II	0	1	0 or 1	2	low, int-low	nop	0	1	SD	2006-07-28	NA	2008-07-28	NA	1	1	11.992	24.016	70	75	100	100	40	GC	GCB
83	DLBCL GEP data N0114	GSM776065	76	F	0	3	AAS III-IV	0	0	0 or 1	2	low, int-low	nop	0	0	PR	1999-11-01	2001-04-09	2001-11-06	2001-11-06	0	0	17.248	24.181	80	40	100	0	80	GC	GCB
200	DLBCL GEP data N0272	GSM776189	82	M	0	2	AAS I-II	0	1	0 or 1	1	low, int-low	Bulky	0	0	CR	2004-01-05	NA	2006-01-14	2006-01-14	1	0	24.312	24.312	100	100	100	30	70	GC	GCB
452	DLBCL GEP data N0597	GSM776458	46	M	0	4	AAS III-IV	5	2	higher	4	high, int-high	nop	1	1	CR	2008-09-19	NA	2010-10-05	NA	1	1	24.509	24.509	90	80	0	90	10	GC	GCB
358	DLBCL GEP data N0471	GSM776358	63	M	0	2	AAS I-II	2	0	0 or 1	1	low, int-low	UNK	1	0	CR	2007-09-20	NA	2009-10-15	NA	1	1	24.838	24.838	90	0	0	90	0	GC	GCB
148	DLBCL GEP data N0200	GSM776135	67	M	0	2	AAS I-II	0	1	0 or 1	2	low, int-low	UNK	UNK	1	CR	2004-02-03	NA	2006-03-01	NA	1	1	24.871	24.871	10	25	90	5	10	nonGC	ABC
436	DLBCL GEP data N0580	GSM776442	66	M	0	4	AAS III-IV	2	1	0 or 1	4	high, int-high	nop	0	1	CR	2006-04-26	2007-05-10	2008-05-25	2008-05-25	0	0	12.452	24.969	0	90	100	5	80	nonGC	ABC
298	DLBCL GEP data N0389	GSM776293	55	F	0	UNK	AAS III-IV	0	2	higher	UNK	UNK	UNK	UNK	UNK	CR	2006-01-21	NA	2008-02-21	NA	1	1	25.002	25.002	95	80	0	90	0	GC	GCB
320	DLBCL GEP data N0414	GSM776315	83	F	0	4	AAS III-IV	1	0	0 or 1	5	high, int-high	nop	1	1	CR	2007-11-01	NA	2009-12-01	NA	1	1	25.002	25.002	80	75	90	100	90	GC	GCB
429	DLBCL GEP data N0571	GSM776434	73	M	0	1	AAS I-II	0	0	0 or 1	1	low, int-low	nop	0	0	CR	2005-05-09	NA	2007-06-19	2007-06-19	1	0	25.331	25.331	75	75	0	90	0	GC	GCB
403	DLBCL GEP data N0535	GSM776406	77	M	0	1	AAS I-II	1	0	0 or 1	1	low, int-low	Bulky	0	0	CR	2006-12-03	NA	2009-01-17	NA	1	1	25.495	25.495	20	40	90	40	100	nonGC	ABC
386	DLBCL GEP data N0513	GSM776388	53	F	0	3	AAS III-IV	0	0	0 or 1	1	low, int-low	nop	1	1	CR	2007-12-19	NA	2010-02-04	NA	1	1	25.561	25.561	10	30	0	5	0	GC	GCB
350	DLBCL GEP data N0459	GSM776350	67	F	0	1	AAS I-II	1	0	0 or 1	UNK	UNK	UNK	0	UNK	CR	2008-02-19	2008-12-05	2010-04-09	NA	0	1	9.528	25.626	70	25	0	5	0	GC	UC
218	DLBCL GEP data N0291	GSM776207	78	M	0	2	AAS I-II	0	1	0 or 1	1	low, int-low	nop	1	0	CR	2003-08-27	2005-02-17	2005-10-21	2005-10-21	0	0	17.741	25.823	0	40	100	10	100	nonGC	ABC
467	DLBCL GEP data N0615	GSM776473	70	F	0	4	AAS III-IV	1	1	0 or 1	2	low, int-low	nop	0	1	CR	2001-10-18	2003-09-09	2003-12-13	2003-12-13	0	0	22.702	25.823	0	10	80	5	0	nonGC	ABC
117	DLBCL GEP data N0163	GSM776102	84	M	0	3	AAS III-IV	1	3	higher	1	low, int-low	nop	0	0	CR	2005-01-26	NA	2007-04-05	NA	1	1	26.251	26.251	100	100	0	90	5	GC	GCB
357	DLBCL GEP data N0470	GSM776357	50	M	0	4	AAS III-IV	3	3	higher	4	high, int-high	nop	UNK	UNK	CR	2007-07-05	NA	2009-09-14	NA	1	1	26.349	26.349	90	80	0	5	0	GC	GCB
272	DLBCL GEP data N0357	GSM776264	53	F	0	3	AAS III-IV	0	1	0 or 1	1	low, int-low	Bulky	0	0	CR	2007-10-04	NA	2009-12-19	NA	1	1	26.513	26.513	0	0	0	10	80	nonGC	GCB
107	DLBCL GEP data N0143	GSM776091	72	M	0	UNK	AAS III-IV	0	2	higher	UNK	UNK	UNK	UNK	UNK	CR	2002-01-11	NA	2004-04-02	2004-04-02	1	0	26.678	26.678	100	0	80	0	5	GC	GCB
180	DLBCL GEP data N0244	GSM776169	39	F	0	3	AAS III-IV	3	0	0 or 1	4	high, int-high	nop	1	1	PR	2007-10-23	2008-06-05	2010-01-14	2010-01-14	0	0	7.425	26.743	90	70	90	90	5	GC	GCB
269	DLBCL GEP data N0352	GSM776260	68	M	0	1	AAS I-II	1	0	0 or 1	2	low, int-low	nop	0	1	CR	2007-12-01	NA	2010-02-24	NA	1	1	26.809	26.809	0	40	95	0	95	nonGC	ABC
383	DLBCL GEP data N0506	GSM776384	26	M	0	UNK	AAS III-IV	1	0	0 or 1	2	low, int-low	nop	0	1	SD	2006-10-23	NA	2009-01-26	NA	1	1	27.138	27.138	80	80	5	5	5	GC	GCB
451	DLBCL GEP data N0596	GSM776457	71	M	0	1	AAS I-II	1	0	0 or 1	1	low, int-low	nop	0	0	CR	2008-09-09	NA	2010-12-14	NA	1	1	27.138	27.138	0	50	90	5	80	nonGC	ABC
122	DLBCL GEP data N0171	GSM776107	62	M	0	3	AAS III-IV	2	0	0 or 1	3	high, int-high	nop	1	1	CR	2007-04-06	NA	2009-07-14	NA	1	1	27.269	27.269	5	90	90	10	80	nonGC	ABC
123	DLBCL GEP data N0173	GSM776108	63	M	0	3	AAS III-IV	1	0	0 or 1	2	low, int-low	UNK	0	0	CR	2006-11-06	2007-05-19	2009-02-23	NA	0	1	6.374	27.598	0	90	90	0	100	nonGC	ABC
184	DLBCL GEP data N0250	GSM776173	27	M	0	4	AAS III-IV	3	0	0 or 1	3	high, int-high	nop	1	1	CR	2008-02-20	2008-10-15	2010-06-10	NA	0	1	7.819	27.63	5	70	0	5	10	GC	GCB
318	DLBCL GEP data N0412	GSM776313	85	M	0	3	AAS III-IV	1	0	0 or 1	3	high, int-high	nop	0	1	CR	2007-08-12	NA	2009-12-01	NA	1	1	27.663	27.663	8	40	100	5	90	nonGC	ABC
445	DLBCL GEP data N0590	GSM776451	73	M	0	4	AAS III-IV	2	1	0 or 1	3	high, int-high	nop	0	0	CR	2007-08-20	NA	2009-12-14	NA	1	1	27.828	27.828	20	60	90	10	100	nonGC	ABC
444	DLBCL GEP data N0589	GSM776450	85	M	0	4	AAS III-IV	2	0	0 or 1	3	high, int-high	nop	0	0	CR	2007-08-14	2008-03-24	2009-12-10	NA	0	1	7.326	27.893	5	90	100	15	100	nonGC	ABC
384	DLBCL GEP data N0510	GSM776386	67	F	0	1	AAS I-II	1	0	0 or 1	2	low, int-low	UNK	1	1	CR	2007-09-05	NA	2010-01-02	NA	1	1	27.926	27.926	2	75	100	5	10	nonGC	ABC
136	DLBCL GEP data N0187	GSM776122	64	M	0	3	AAS III-IV	2	0	0 or 1	4	high, int-high	UNK	UNK	1	CR	2004-08-09	2006-01-01	2007-03-01	2007-01-03	0	0	16.756	28.813	0	25	0	5	5	nonGC	ABC
400	DLBCL GEP data N0531	GSM776403	42	M	0	2	AAS I-II	0	1	0 or 1	1	low, int-low	nop	0	1	CR	2007-05-07	NA	2009-10-02	NA	1	1	28.879	28.879	5	60	0	5	5	GC	GCB
279	DLBCL GEP data N0364	GSM776271	65	M	0	1	AAS I-II	0	0	0 or 1	1	low, int-low	nop	0	0	CR	2008-02-20	NA	2010-07-23	NA	1	1	29.043	29.043	60	80	30	50	30	GC	GCB
317	DLBCL GEP data N0411	GSM776312	71	M	0	2	AAS I-II	0	0	0 or 1	2	low, int-low	nop	0	1	CR	2007-07-01	NA	2009-12-01	NA	1	1	29.043	29.043	5	80	80	90	80	nonGC	GCB
385	DLBCL GEP data N0511	GSM776387	83	F	0	2	AAS I-II	0	0	0 or 1	2	low, int-low	nop	0	1	CR	2007-09-11	NA	2010-02-15	NA	1	1	29.175	29.175	0	0	25	5	10	nonGC	ABC
450	DLBCL GEP data N0595	GSM776456	85	F	0	2	AAS I-II	1	0	0 or 1	1	low, int-low	nop	0	0	CR	2008-05-29	NA	2010-11-10	NA	1	1	29.405	29.405	50	80	40	15	10	GC	UC
327	DLBCL GEP data N0424	GSM776324	78	M	0	UNK	AAS III-IV	1	2	higher	UNK	UNK	UNK	UNK	UNK	CR	2005-03-31	2006-10-06	2007-09-13	2007-09-13	0	0	18.201	29.437	0	60	100	5	50	nonGC	ABC
344	DLBCL GEP data N0451	GSM776344	81	F	0	UNK	AAS III-IV	0	0	0 or 1	UNK	UNK	UNK	UNK	UNK	CR	2007-01-23	NA	2009-07-09	NA	1	1	29.503	29.503	70	60	80	50	50	GC	GCB
100	DLBCL GEP data N0136	GSM776084	75	M	0	1	AAS I-II	2	1	0 or 1	3	high, int-high	nop	0	1	PR	1999-05-03	2000-10-05	2001-10-30	2001-10-30	0	0	17.117	29.93	100	100	0	0	0	GC	GCB
404	DLBCL GEP data N0536	GSM776407	78	M	0	1	AAS I-II	0	0	0 or 1	2	low, int-low	nop	0	1	CR	2006-06-15	NA	2008-12-18	NA	1	1	30.127	30.127	5	25	0	5	25	nonGC	ABC
163	DLBCL GEP data N0221	GSM776151	74	F	0	4	AAS III-IV	1	0	0 or 1	3	high, int-high	UNK	UNK	1	CR	2004-12-17	2006-01-06	2007-07-07	2007-07-07	0	0	12.649	30.62	0	25	100	5	100	nonGC	ABC
402	DLBCL GEP data N0533	GSM776405	54	M	0	3	AAS III-IV	1	0	0 or 1	2	low, int-low	Bulky	1	1	CR	2007-04-15	NA	2009-11-18	NA	1	1	31.146	31.146	40	60	5	5	5	GC	GCB
442	DLBCL GEP data N0586	GSM776448	74	M	0	1	AAS I-II	1	1	0 or 1	1	low, int-low	nop	0	0	CR	2007-04-19	NA	2009-12-07	NA	1	1	31.639	31.639	5	80	100	5	25	nonGC	ABC
204	DLBCL GEP data N0276	GSM776193	61	F	0	4	AAS III-IV	0	3	higher	4	high, int-high	nop	0	1	PR	2005-03-16	2007-05-24	2007-11-08	2007-11-08	0	0	26.251	31.77	100	80	80	5	10	GC	GCB
119	DLBCL GEP data N0165	GSM776104	63	M	0	2	AAS I-II	0	0	0 or 1	0	low, int-low	UNK	0	1	CR	2005-03-21	2007-06-05	2007-11-16	2007-11-16	0	0	26.48	31.869	100	70	90	90	5	GC	GCB
221	DLBCL GEP data N0295	GSM776210	76	F	0	2	AAS I-II	0	0	0 or 1	1	low, int-low	nop	0	0	PD	2004-04-02	2004-06-06	2006-11-30	NA	0	1	2.136	31.934	0	30	20	0	40	GC	GCB
378	DLBCL GEP data N0499	GSM776379	56	M	0	3	AAS III-IV	1	0	0 or 1	3	high, int-high	nop	0	1	CR	2005-02-25	NA	2007-11-05	NA	1	1	32.296	32.296	80	90	0	90	0	GC	GCB
407	DLBCL GEP data N0540	GSM776410	64	F	0	1	AAS I-II	0	0	0 or 1	1	low, int-low	nop	0	0	CR	2006-03-30	NA	2008-12-17	NA	1	1	32.624	32.624	5	50	100	25	70	nonGC	ABC
409	DLBCL GEP data N0542	GSM776412	85	M	0	1	AAS I-II	1	0	0 or 1	2	low, int-low	Bulky	0	1	CR	2006-03-22	NA	2008-12-11	NA	1	1	32.69	32.69	0	10	100	5	80	nonGC	ABC
185	DLBCL GEP data N0251	GSM776174	54	M	0	1	AAS I-II	0	0	0 or 1	2	low, int-low	nop	0	0	CR	2007-08-09	NA	2010-05-07	NA	1	1	32.92	32.92	0	70	100	5	80	nonGC	ABC
283	DLBCL GEP data N0371	GSM776277	85	M	0	4	AAS III-IV	3	1	0 or 1	4	high, int-high	nop	0	0	PR	2007-04-26	NA	2010-01-23	NA	1	1	32.953	32.953	10	60	80	50	20	nonGC	UC
405	DLBCL GEP data N0538	GSM776408	68	F	0	2	AAS I-II	1	1	0 or 1	3	high, int-high	nop	1	1	CR	2006-04-08	NA	2009-01-06	NA	1	1	32.986	32.986	10	20	80	5	80	nonGC	ABC
412	DLBCL GEP data N0547	GSM776415	54	F	0	3	AAS III-IV	0	0	0 or 1	2	low, int-low	nop	1	1	CR	2005-11-20	NA	2008-08-21	NA	1	1	33.018	33.018	95	90	5	90	0	GC	GCB
267	DLBCL GEP data N0350	GSM776258	72	M	0	1	AAS I-II	1	0	0 or 1	1	low, int-low	nop	0	0	CR	2006-12-09	NA	2009-09-10	NA	1	1	33.051	33.051	0	0	60	5	50	nonGC	UC
401	DLBCL GEP data N0532	GSM776404	44	M	0	1	AAS I-II	0	0	0 or 1	1	low, int-low	nop	0	0	CR	2007-04-20	NA	2010-01-20	NA	1	1	33.051	33.051	95	80	25	90	50	GC	GCB
191	DLBCL GEP data N0262	GSM776180	68	M	0	2	AAS I-II	1	0	0 or 1	1	low, int-low	nop	1	0	PR	2008-04-10	2008-07-22	2011-01-14	NA	0	1	3.384	33.15	100	90	5	90	0	GC	GCB
448	DLBCL GEP data N0593	GSM776454	49	M	0	4	AAS III-IV	1	0	0 or 1	3	high, int-high	Bulky	0	1	CR	2007-12-19	NA	2010-09-23	NA	1	1	33.15	33.15	5	70	100	5	100	nonGC	ABC
79	DLBCL GEP data N0107	GSM776061	72	M	0	1	AAS I-II	1	1	0 or 1	2	low, int-low	nop	0	1	CR	2002-08-30	2005-05-24	2005-06-07	2005-06-07	0	0	32.789	33.248	0	100	100	10	100	nonGC	ABC
363	DLBCL GEP data N0479	GSM776364	56	F	0	2	AAS I-II	0	0	0 or 1	UNK	UNK	nop	UNK	0	CR	2008-01-25	NA	2010-11-12	NA	1	1	33.577	33.577	95	90	80	80	0	GC	GCB
186	DLBCL GEP data N0256	GSM776175	81	M	0	3	AAS III-IV	1	1	0 or 1	2	low, int-low	nop	0	0	CR	2007-10-08	NA	2010-07-27	NA	1	1	33.61	33.61	100	80	50	5	0	GC	GCB
292	DLBCL GEP data N0383	GSM776287	72	F	0	1	AAS I-II	0	1	0 or 1	1	low, int-low	nop	0	0	CR	2006-05-10	NA	2009-02-27	NA	1	1	33.643	33.643	10	10	60	30	50	nonGC	GCB
321	DLBCL GEP data N0415	GSM776316	74	M	0	1	AAS I-II	0	0	0 or 1	1	low, int-low	nop	0	1	CR	2007-02-10	NA	2009-12-01	NA	1	1	33.676	33.676	80	70	0	90	0	GC	GCB
227	DLBCL GEP data N0302	GSM776217	70	M	0	1	AAS I-II	1	1	0 or 1	1	low, int-low	nop	1	0	CR	2006-08-24	NA	2009-06-18	NA	1	1	33.807	33.807	10	90	100	5	80	nonGC	ABC
410	DLBCL GEP data N0545	GSM776413	64	M	0	3	AAS III-IV	0	1	0 or 1	3	high, int-high	nop	0	1	CR	2005-12-27	NA	2008-10-23	NA	1	1	33.873	33.873	0	80	100	5	100	nonGC	ABC
449	DLBCL GEP data N0594	GSM776455	78	F	0	2	AAS I-II	1	2	higher	2	low, int-low	nop	0	0	CR	2008-01-30	NA	2010-12-01	NA	1	1	34.037	34.037	0	40	5	90	10	GC	UC
43	DLBCL GEP data N0058	GSM776023	84	M	0	3	AAS III-IV	0	2	higher	3	high, int-high	nop	0	0	CR	2006-10-31	2008-02-12	2009-09-05	2009-09-05	0	0	15.409	34.168	90	100	80	90	50	GC	GCB
354	DLBCL GEP data N0467	GSM776354	54	F	0	2	AAS I-II	0	0	0 or 1	UNK	UNK	UNK	1	0	CR	2007-05-02	NA	2010-03-10	NA	1	1	34.267	34.267	80	80	25	10	0	GC	GCB
322	DLBCL GEP data N0416	GSM776317	80	M	0	4	AAS III-IV	2	0	0 or 1	4	high, int-high	nop	0	1	PR	2007-01-20	2008-05-02	2009-12-01	NA	0	1	15.376	34.366	0	40	100	80	90	nonGC	ABC
441	DLBCL GEP data N0585	GSM776447	56	F	0	2	AAS I-II	0	1	0 or 1	0	low, int-low	nop	1	0	CR	2007-01-30	NA	2009-12-14	NA	1	1	34.464	34.464	0	100	90	5	90	nonGC	ABC
155	DLBCL GEP data N0210	GSM776142	71	F	0	2	AAS I-II	1	1	0 or 1	1	low, int-low	UNK	UNK	1	PR	2007-02-28	NA	2010-01-29	NA	1	1	35.023	35.023	0	0	0	5	80	nonGC	ABC
372	DLBCL GEP data N0489	GSM776373	70	F	0	1	AAS I-II	0	0	0 or 1	1	low, int-low	Bulky	0	1	CR	2006-12-20	NA	2009-11-20	NA	1	1	35.023	35.023	0	80	100	5	90	nonGC	ABC
118	DLBCL GEP data N0164	GSM776103	27	M	0	2	AAS I-II	0	0	0 or 1	0	low, int-low	UNK	0	0	CR	2005-02-23	2006-06-10	2008-02-01	NA	0	1	15.507	35.253	10	80	100	10	90	nonGC	ABC
219	DLBCL GEP data N0293	GSM776208	75	F	0	4	AAS III-IV	0	0	0 or 1	3	high, int-high	nop	1	1	CR	2004-09-07	2007-08-03	2007-08-24	2007-08-24	0	0	34.825	35.515	0	100	100	0	90	nonGC	ABC
460	DLBCL GEP data N0607	GSM776466	74	M	0	3	AAS III-IV	1	1	0 or 1	3	high, int-high	nop	0	1	CR	2002-05-27	NA	2005-05-16	2005-05-16	1	0	35.647	35.647	5	90	90	5	40	nonGC	ABC
425	DLBCL GEP data N0566	GSM776429	80	F	0	2	AAS I-II	0	1	0 or 1	2	low, int-low	nop	0	1	CR	2003-04-24	2006-03-28	2006-04-14	2006-04-14	0	0	35.121	35.68	30	60	0	5	10	GC	GCB
398	DLBCL GEP data N0528	GSM776400	77	F	0	1	AAS I-II	0	0	0 or 1	1	low, int-low	nop	1	1	CR	2007-08-22	NA	2010-08-20	NA	1	1	35.943	35.943	10	60	5	5	50	GC	GCB
458	DLBCL GEP data N0605	GSM776464	74	M	0	3	AAS III-IV	1	2	higher	2	low, int-low	nop	0	0	CR	2005-09-05	NA	2008-09-04	NA	1	1	35.975	35.975	10	100	80	5	80	nonGC	ABC
195	DLBCL GEP data N0266	GSM776184	62	F	0	4	AAS III-IV	1	4	higher	4	high, int-high	Bulky	1	1	CR	2007-04-06	NA	2010-04-07	NA	1	1	36.041	36.041	0	90	90	5	80	nonGC	ABC
443	DLBCL GEP data N0588	GSM776449	75	F	0	1	AAS I-II	1	1	0 or 1	1	low, int-low	nop	0	0	CR	2007-07-06	NA	2010-07-08	NA	1	1	36.074	36.074	40	50	5	90	20	GC	GCB
461	DLBCL GEP data N0608	GSM776467	47	M	0	4	AAS III-IV	0	0	0 or 1	1	low, int-low	nop	0	1	CR	2005-12-08	2008-04-03	2008-12-23	NA	0	1	27.828	36.501	10	20	90	5	80	nonGC	ABC
111	DLBCL GEP data N0151	GSM776096	77	M	0	1	AAS I-II	1	2	higher	1	low, int-low	UNK	0	0	CR	2002-12-11	2005-06-06	2005-12-27	2005-12-27	0	0	29.832	36.534	0	0	90	0	80	nonGC	ABC
45	DLBCL GEP data N0060	GSM776025	72	M	0	1	AAS I-II	0	0	0 or 1	1	low, int-low	nop	0	0	CR	2006-11-07	NA	2009-11-24	NA	1	1	36.567	36.567	0	70	100	0	100	nonGC	ABC
311	DLBCL GEP data N0404	GSM776306	81	F	0	3	AAS III-IV	1	0	0 or 1	2	low, int-low	nop	0	0	CR	2006-11-12	NA	2009-12-01	NA	1	1	36.632	36.632	90	60	80	5	0	GC	GCB
316	DLBCL GEP data N0410	GSM776311	53	M	0	1	AAS I-II	0	0	0 or 1	1	low, int-low	nop	0	1	CR	2006-11-12	NA	2009-12-01	NA	1	1	36.632	36.632	90	60	0	5	25	GC	GCB
413	DLBCL GEP data N0548	GSM776416	68	F	0	2	AAS I-II	0	0	0 or 1	1	low, int-low	nop	0	0	CR	2005-10-15	NA	2008-11-06	NA	1	1	36.731	36.731	0	5	90	5	0	nonGC	ABC
312	DLBCL GEP data N0405	GSM776307	36	M	0	2	AAS I-II	1	0	0 or 1	1	low, int-low	nop	0	1	CR	2006-11-01	NA	2009-12-01	NA	1	1	36.994	36.994	5	50	100	5	80	nonGC	ABC
368	DLBCL GEP data N0485	GSM776369	61	F	0	3	AAS III-IV	1	1	0 or 1	3	high, int-high	Bulky	1	1	CR	2006-11-17	NA	2009-12-18	NA	1	1	37.027	37.027	80	80	100	5	90	GC	ABC
173	DLBCL GEP data N0233	GSM776162	88	M	0	UNK	AAS III-IV	0	3	higher	UNK	UNK	nop	1	1	CR	2002-12-26	NA	2006-02-03	NA	1	1	25.298	37.29	40	60	90	5	80	GC	ABC
314	DLBCL GEP data N0407	GSM776309	74	M	0	3	AAS III-IV	0	0	0 or 1	2	low, int-low	nop	0	1	CR	2006-10-20	NA	2009-12-01	NA	1	1	37.388	37.388	5	40	90	5	10	nonGC	ABC
439	DLBCL GEP data N0583	GSM776445	76	F	0	2	AAS I-II	1	1	0 or 1	2	low, int-low	nop	0	1	CR	2006-10-19	NA	2009-11-30	NA	1	1	37.388	37.388	95	70	5	90	10	GC	GCB
168	DLBCL GEP data N0226	GSM776156	76	M	0	1	AAS I-II	0	0	0 or 1	1	low, int-low	UNK	UNK	1	CR	2006-05-08	NA	2009-07-05	NA	1	1	37.914	37.914	80	60	100	50	10	GC	GCB
48	DLBCL GEP data N0063	GSM776028	50	M	0	1	AAS I-II	1	1	0 or 1	1	low, int-low	Bulky	1	1	CR	2007-02-11	NA	2010-04-15	NA	1	1	26.086	38.078	0	30	20	0	100	GC	UC
121	DLBCL GEP data N0170	GSM776106	50	M	0	1	AAS I-II	0	1	0 or 1	1	low, int-low	Bulky	0	1	CR	2007-02-11	NA	2010-04-15	NA	1	1	38.078	38.078	0	80	50	10	10	GC	GCB
356	DLBCL GEP data N0469	GSM776356	58	F	0	3	AAS III-IV	3	3	higher	UNK	UNK	Bulky	1	1	CR	2007-04-06	NA	2010-06-08	NA	1	1	38.078	38.078	3	80	100	5	90	nonGC	ABC
335	DLBCL GEP data N0439	GSM776334	71	F	0	1	AAS I-II	0	0	0 or 1	UNK	UNK	UNK	0	0	CR	2006-04-20	NA	2009-06-23	NA	1	1	38.111	38.111	0	25	0	5	80	nonGC	ABC
10	DLBCL GEP data N0010	GSM775988	88	M	0	1	AAS I-II	1	1	0 or 1	1	low, int-low	Bulky	0	UNK	CR	2003-11-28	NA	2007-02-08	2007-02-08	1	0	38.374	38.374	0	50	100	0	80	nonGC	ABC
166	DLBCL GEP data N0224	GSM776154	57	M	0	4	AAS III-IV	2	3	higher	3	high, int-high	UNK	UNK	1	PR	2003-02-19	NA	2006-05-03	2006-05-03	1	0	38.407	38.407	5	40	5	5	70	GC	GCB
382	DLBCL GEP data N0505	GSM776383	54	F	0	3	AAS III-IV	0	0	0 or 1	2	low, int-low	Bulky	1	1	CR	2006-09-07	NA	2009-11-24	NA	1	1	38.571	38.571	95	70	25	0	0	GC	GCB
370	DLBCL GEP data N0487	GSM776371	64	M	0	1	AAS I-II	0	0	0 or 1	1	low, int-low	nop	0	0	CR	2006-12-06	NA	2010-03-02	NA	1	1	38.834	38.834	20	60	80	10	80	nonGC	ABC
126	DLBCL GEP data N0176	GSM776111	64	M	0	3	AAS III-IV	0	0	0 or 1	3	high, int-high	nop	0	1	CR	2007-06-27	NA	2010-10-06	NA	1	1	27.335	39.326	70	100	100	0	40	GC	UC
271	DLBCL GEP data N0356	GSM776263	67	F	0	4	AAS III-IV	2	3	higher	5	high, int-high	nop	0	1	CR	2007-06-13	2008-06-13	2010-10-05	NA	0	1	12.025	39.754	90	90	90	60	0	GC	GCB
355	DLBCL GEP data N0468	GSM776355	65	M	0	UNK	AAS III-IV	0	2	higher	UNK	UNK	UNK	0	1	CR	2007-02-12	NA	2010-06-12	NA	1	1	39.951	39.951	90	95	0	5	80	GC	GCB
456	DLBCL GEP data N0602	GSM776462	76	M	0	2	AAS I-II	0	0	0 or 1	1	low, int-low	nop	0	0	CR	2005-07-13	NA	2008-11-10	NA	1	1	39.951	39.951	20	60	90	5	90	nonGC	ABC
187	DLBCL GEP data N0258	GSM776176	50	M	0	1	AAS I-II	1	1	0 or 1	1	low, int-low	Bulky	0	1	CR	2007-02-11	2009-04-15	2010-06-12	NA	0	1	26.086	39.984	0	60	0	5	5	GC	GCB
294	DLBCL GEP data N0385	GSM776289	75	M	0	1	AAS I-II	0	1	0 or 1	1	low, int-low	Bulky	1	0	CR	2004-10-21	NA	2008-02-21	NA	1	1	40.016	40.016	10	40	60	0	60	GC	ABC
103	DLBCL GEP data N0139	GSM776087	50	M	0	2	AAS I-II	1	1	0 or 1	1	low, int-low	nop	0	1	PR	1999-07-15	2000-08-18	2002-11-18	2002-11-18	0	0	13.142	40.148	0	90	80	20	80	nonGC	UC
418	DLBCL GEP data N0553	GSM776421	81	F	0	2	AAS I-II	0	1	0 or 1	1	low, int-low	nop	1	0	CR	2005-07-01	NA	2008-11-04	NA	1	1	40.148	40.148	20	20	5	90	0	nonGC	GCB
25	DLBCL GEP data N0029	GSM776004	74	M	0	4	AAS III-IV	2	0	0 or 1	3	high, int-high	UNK	0	UNK	SD	2001-04-09	2003-07-01	2004-08-16	2004-08-16	0	0	26.71	40.246	90	90	30	90	0	GC	GCB
313	DLBCL GEP data N0406	GSM776308	72	F	0	3	AAS III-IV	0	0	0 or 1	3	high, int-high	Bulky	1	1	CR	2006-07-12	NA	2009-12-01	NA	1	1	40.674	40.674	3	25	90	5	55	nonGC	ABC
336	DLBCL GEP data N0440	GSM776335	73	M	0	UNK	AAS III-IV	2	2	higher	UNK	UNK	UNK	0	UNK	CR	2006-05-05	NA	2009-10-02	NA	1	1	40.936	40.936	80	70	0	5	0	GC	GCB
128	DLBCL GEP data N0179	GSM776114	66	F	0	1	AAS I-II	0	0	0 or 1	1	low, int-low	nop	0	0	CR	2006-05-19	NA	2009-10-19	NA	1	1	41.035	41.035	100	80	50	100	60	GC	GCB
435	DLBCL GEP data N0579	GSM776441	47	F	0	3	AAS III-IV	0	1	0 or 1	2	low, int-low	nop	0	1	CR	2006-01-31	NA	2009-07-06	NA	1	1	41.133	41.133	0	90	90	5	10	nonGC	ABC
437	DLBCL GEP data N0581	GSM776443	81	M	0	4	AAS III-IV	1	1	0 or 1	2	low, int-low	nop	0	0	CR	2006-05-01	NA	2009-10-06	NA	1	1	41.199	41.199	60	80	0	90	50	GC	GCB
125	DLBCL GEP data N0175	GSM776110	61	F	0	2	AAS I-II	0	1	0 or 1	2	low, int-low	nop	1	1	CR	2007-04-24	NA	2010-10-15	NA	1	1	29.733	41.725	100	80	80	0	10	GC	GCB
310	DLBCL GEP data N0403	GSM776305	54	F	0	2	AAS I-II	2	0	0 or 1	2	low, int-low	nop	0	1	CR	2006-06-05	NA	2009-12-01	NA	1	1	41.889	41.889	60	60	80	5	10	GC	GCB
150	DLBCL GEP data N0204	GSM776137	50	F	0	4	AAS III-IV	4	2	higher	3	high, int-high	UNK	UNK	1	CR	2006-07-04	NA	2010-01-01	NA	1	1	41.955	41.955	3	10	90	30	5	nonGC	UC
417	DLBCL GEP data N0552	GSM776420	35	M	0	2	AAS I-II	1	1	0 or 1	2	low, int-low	nop	0	1	CR	2005-06-28	2006-12-06	2009-01-06	NA	0	1	17.281	42.316	5	5	10	5	5	nonGC	ABC
198	DLBCL GEP data N0270	GSM776187	54	F	0	3	AAS III-IV	0	1	0 or 1	2	low, int-low	nop	1	0	CR	2005-09-26	NA	2009-04-27	NA	1	1	43.006	43.006	0	0	10	0	10	nonGC	ABC
156	DLBCL GEP data N0211	GSM776143	73	M	0	1	AAS I-II	0	0	0 or 1	1	low, int-low	UNK	UNK	1	CR	2007-01-01	NA	2010-08-19	NA	1	1	43.565	43.565	90	80	90	90	5	GC	UC
469	DLBCL GEP data N0617	GSM776475	72	F	0	4	AAS III-IV	0	0	0 or 1	2	low, int-low	nop	0	1	CR	2001-05-23	2003-07-28	2005-01-19	2005-01-19	0	0	26.152	43.926	0	30	0	5	10	GC	UC
153	DLBCL GEP data N0208	GSM776140	30	M	0	4	AAS III-IV	4	0	0 or 1	3	high, int-high	UNK	UNK	1	PR	2006-11-21	NA	2010-07-23	NA	1	1	8.016	44.025	50	75	100	5	80	GC	UC
371	DLBCL GEP data N0488	GSM776372	57	F	0	1	AAS I-II	1	1	0 or 1	1	low, int-low	Bulky	0	1	CR	2006-09-20	NA	2010-05-25	NA	1	1	44.123	44.123	0	90	100	5	80	nonGC	ABC
197	DLBCL GEP data N0269	GSM776186	62	M	0	3	AAS III-IV	1	0	0 or 1	3	high, int-high	Bulky	1	1	CR	2006-12-06	NA	2010-08-13	NA	1	1	44.222	44.222	0	90	100	0	100	nonGC	ABC
223	DLBCL GEP data N0298	GSM776213	64	M	0	4	AAS III-IV	1	0	0 or 1	4	high, int-high	nop	1	1	CR	2005-07-13	NA	2009-03-23	NA	1	1	44.32	44.32	10	40	80	5	10	nonGC	ABC
114	DLBCL GEP data N0158	GSM776099	52	M	0	3	AAS III-IV	2	2	higher	UNK	UNK	UNK	UNK	UNK	CR	2003-10-13	NA	2007-06-28	NA	1	1	44.485	44.485	90	100	90	90	30	GC	GCB
192	DLBCL GEP data N0263	GSM776181	53	F	0	4	AAS III-IV	1	3	higher	4	high, int-high	nop	1	1	CR	2006-04-28	2006-11-15	2010-01-13	NA	0	1	6.604	44.55	0	5	70	0	60	nonGC	ABC
315	DLBCL GEP data N0408	GSM776310	57	F	0	1	AAS I-II	1	0	0 or 1	1	low, int-low	nop	0	1	CR	2006-03-07	NA	2009-12-01	NA	1	1	44.846	44.846	90	90	0	90	0	GC	GCB
406	DLBCL GEP data N0539	GSM776409	77	M	0	4	AAS III-IV	1	1	0 or 1	3	high, int-high	Bulky	1	0	CR	2006-04-20	NA	2010-01-15	NA	1	1	44.879	44.879	95	70	80	5	0	GC	GCB
112	DLBCL GEP data N0153	GSM776097	54	M	0	UNK	AAS III-IV	0	2	higher	UNK	UNK	UNK	UNK	UNK	CR	2002-11-05	2004-05-08	2006-08-05	2006-08-05	0	0	18.07	44.977	0	90	100	60	100	nonGC	ABC
124	DLBCL GEP data N0174	GSM776109	76	M	0	3	AAS III-IV	0	0	0 or 1	2	low, int-low	nop	0	0	CR	2006-12-02	NA	2010-09-02	NA	1	1	45.01	45.01	5	100	90	0	5	nonGC	UC
205	DLBCL GEP data N0277	GSM776194	80	F	0	1	AAS I-II	1	1	0 or 1	1	low, int-low	NA	0	0	CR	2005-06-02	NA	2009-03-04	NA	1	1	45.043	45.043	100	100	0	40	5	GC	GCB
230	DLBCL GEP data N0305	GSM776220	50	M	0	1	AAS I-II	0	0	0 or 1	0	low, int-low	Bulky	1	0	CR	2005-07-05	NA	2009-04-08	NA	1	1	45.109	45.109	10	20	0	5	50	nonGC	UC
94	DLBCL GEP data N0126	GSM776077	74	M	0	4	AAS III-IV	2	1	0 or 1	4	high, int-high	nop	0	1	CR	2001-04-25	2003-04-04	2005-01-29	2005-01-29	0	0	23.294	45.175	5	100	100	90	100	nonGC	ABC
194	DLBCL GEP data N0265	GSM776183	60	M	0	3	AAS III-IV	0	3	higher	3	high, int-high	nop	0	1	CR	2008-02-21	NA	2011-12-05	NA	1	1	46.456	45.437	100	95	80	0	75	GC	GCB
296	DLBCL GEP data N0387	GSM776291	70	F	0	UNK	AAS III-IV	0	1	0 or 1	UNK	UNK	UNK	UNK	UNK	CR	2006-05-10	NA	2010-02-21	NA	1	1	45.437	45.437	15	60	100	5	10	nonGC	ABC
199	DLBCL GEP data N0271	GSM776188	56	F	0	3	AAS III-IV	0	0	0 or 1	1	low, int-low	nop	0	0	PD	2006-05-17	NA	2010-03-17	NA	1	1	1.676	45.996	100	100	100	0	90	GC	GCB
39	DLBCL GEP data N0054	GSM776019	64	M	0	4	AAS III-IV	0	0	0 or 1	3	high, int-high	Bulky	UNK	1	PR	2006-09-05	NA	2010-07-14	NA	1	1	34.267	46.259	90	90	10	90	30	GC	GCB
203	DLBCL GEP data N0275	GSM776192	69	F	0	2	AAS I-II	0	0	0 or 1	2	low, int-low	nop	0	1	CR	2005-04-08	NA	2009-02-20	NA	1	1	46.456	46.456	100	100	0	20	5	GC	GCB
369	DLBCL GEP data N0486	GSM776370	42	F	0	3	AAS III-IV	0	0	0 or 1	1	low, int-low	Bulky	0	0	CR	2006-01-25	NA	2009-12-10	NA	1	1	46.489	46.489	80	70	0	5	80	GC	GCB
46	DLBCL GEP data N0061	GSM776026	74	F	0	4	AAS III-IV	1	1	0 or 1	2	low, int-low	nop	1	1	CR	2004-10-27	2005-08-29	2008-09-20	2008-09-20	0	0	10.053	46.784	100	100	50	35	10	GC	GCB
301	DLBCL GEP data N0392	GSM776296	75	M	0	3	AAS III-IV	1	0	0 or 1	2	low, int-low	nop	1	0	PR	2002-10-01	2006-05-08	2006-09-10	2006-09-10	0	0	43.203	47.31	10	50	80	5	80	nonGC	ABC
44	DLBCL GEP data N0059	GSM776024	62	M	0	1	AAS I-II	0	1	0 or 1	1	low, int-low	Bulky	0	1	CR	2006-08-28	NA	2010-08-11	NA	1	1	47.441	47.441	100	90	100	60	50	GC	GCB
36	DLBCL GEP data N0047	GSM776016	53	M	0	1	AAS I-II	1	1	0 or 1	0	low, int-low	nop	0	0	CR	2006-01-20	NA	2010-01-04	NA	1	1	47.474	47.474	100	100	0	90	20	GC	GCB
85	DLBCL GEP data N0116	GSM776067	69	M	0	4	AAS III-IV	1	1	0 or 1	3	high, int-high	nop	0	1	PR	2002-01-25	2003-10-29	2006-01-17	2006-01-17	0	0	21.092	47.737	5	30	90	0	10	nonGC	ABC
352	DLBCL GEP data N0464	GSM776352	77	F	0	4	AAS III-IV	2	2	higher	4	high, int-high	nop	0	UNK	CR	2006-08-28	NA	2010-08-27	NA	1	1	47.967	47.967	95	90	0	90	0	GC	GCB
256	DLBCL GEP data N0336	GSM776246	70	F	0	1	AAS I-II	0	0	0 or 1	1	low, int-low	nop	0	0	CR	2005-07-06	NA	2009-07-08	NA	1	1	48.066	48.066	0	85	100	20	0	nonGC	GCB
408	DLBCL GEP data N0541	GSM776411	75	M	0	2	AAS I-II	2	1	0 or 1	2	low, int-low	Bulky	0	1	CR	2006-04-03	NA	2010-04-07	NA	1	1	48.131	48.131	0	70	100	90	90	nonGC	ABC
433	DLBCL GEP data N0576	GSM776438	74	F	0	4	AAS III-IV	2	0	0 or 1	3	high, int-high	nop	0	1	CR	2005-11-10	NA	2009-11-18	NA	1	1	48.263	48.263	0	80	80	50	80	nonGC	UC
364	DLBCL GEP data N0480	GSM776365	80	M	0	2	AAS I-II	2	0	0 or 1	2	low, int-low	nop	0	1	CR	2004-12-06	NA	2008-12-15	NA	1	1	48.296	48.296	0	90	100	90	90	nonGC	ABC
420	DLBCL GEP data N0556	GSM776424	57	F	0	1	AAS I-II	0	0	0 or 1	1	low, int-low	nop	0	0	CR	2004-11-10	2006-12-10	2008-11-20	2008-11-20	0	0	24.969	48.329	0	75	100	20	50	nonGC	ABC
40	DLBCL GEP data N0055	GSM776020	68	M	0	1	AAS I-II	1	1	0 or 1	0	low, int-low	nop	1	0	CR	2006-10-03	NA	2010-10-18	NA	1	1	24.509	48.493	80	80	0	90	5	GC	GCB
334	DLBCL GEP data N0437	GSM776333	28	M	0	UNK	AAS III-IV	3	0	0 or 1	UNK	UNK	UNK	0	1	PR	2005-04-29	NA	2009-05-15	NA	1	1	48.526	48.526	80	0	0	5	0	GC	GCB
171	DLBCL GEP data N0230	GSM776160	69	M	0	2	AAS I-II	0	0	0 or 1	1	low, int-low	UNK	UNK	1	CR	2005-02-07	NA	2009-02-27	NA	1	1	48.657	48.657	95	95	80	90	10	GC	GCB
67	DLBCL GEP data N0088	GSM776048	52	M	0	1	AAS I-II	1	3	higher	2	low, int-low	nop	0	1	CR	2003-09-29	2005-12-10	2007-10-20	2007-10-20	0	0	26.382	48.69	10	0	5	10	80	nonGC	ABC
95	DLBCL GEP data N0127	GSM776078	62	F	0	3	AAS III-IV	0	1	0 or 1	1	low, int-low	nop	1	0	SD	2001-03-30	2003-03-03	2005-04-28	2005-04-28	0	0	23.097	48.953	100	90	100	90	5	GC	GCB
50	DLBCL GEP data N0065	GSM776030	62	M	0	3	AAS III-IV	1	4	higher	4	high, int-high	nop	1	1	CR	2005-09-07	NA	2009-10-08	NA	1	1	49.018	49.018	0	40	100	100	100	nonGC	ABC
149	DLBCL GEP data N0202	GSM776136	61	F	0	1	AAS I-II	1	0	0 or 1	1	low, int-low	UNK	UNK	1	CR	2005-08-01	NA	2009-09-06	NA	1	1	25.166	49.183	80	75	5	90	0	GC	GCB
255	DLBCL GEP data N0335	GSM776245	67	F	0	4	AAS III-IV	2	1	0 or 1	2	low, int-low	nop	1	0	CR	2005-07-04	NA	2009-08-09	NA	1	1	49.183	49.183	0	0	90	0	60	nonGC	ABC
137	DLBCL GEP data N0188	GSM776123	65	M	0	2	AAS I-II	3	0	0 or 1	1	low, int-low	UNK	UNK	1	CR	2002-02-14	2004-10-01	2006-04-09	2006-04-09	0	0	31.54	49.774	10	5	80	5	5	nonGC	ABC
161	DLBCL GEP data N0217	GSM776148	58	F	0	2	AAS I-II	1	0	0 or 1	0	low, int-low	UNK	UNK	1	CR	2005-10-11	NA	2009-12-11	NA	1	1	50.004	50.004	90	20	0	90	0	GC	GCB
422	DLBCL GEP data N0559	GSM776426	75	M	0	2	AAS I-II	0	0	0 or 1	1	low, int-low	nop	1	0	CR	2004-11-08	NA	2009-01-20	NA	1	1	50.398	50.398	100	20	90	5	80	GC	GCB
6	DLBCL GEP data N0006	GSM775984	84	M	0	4	AAS III-IV	2	1	0 or 1	3	high, int-high	nop	0	1	CR	2004-12-22	NA	2009-03-10	2009-03-10	1	0	50.563	50.563	0	100	100	0	100	nonGC	ABC
414	DLBCL GEP data N0549	GSM776417	58	F	0	2	AAS I-II	1	0	0 or 1	1	low, int-low	nop	1	0	CR	2005-09-01	NA	2009-11-19	NA	1	1	50.595	50.595	2	25	30	5	80	nonGC	ABC
415	DLBCL GEP data N0550	GSM776418	72	F	0	1	AAS I-II	0	0	0 or 1	2	low, int-low	nop	0	1	CR	2005-07-12	NA	2009-10-07	NA	1	1	50.858	50.858	0	5	100	5	0	nonGC	ABC
226	DLBCL GEP data N0301	GSM776216	87	M	0	3	AAS III-IV	1	1	0 or 1	3	high, int-high	Bulky	0	1	CR	2004-12-03	2009-01-30	2009-03-01	2009-03-01	0	0	49.906	50.891	10	20	100	5	50	nonGC	ABC
291	DLBCL GEP data N0382	GSM776286	79	F	0	3	AAS III-IV	0	1	0 or 1	3	high, int-high	nop	1	1	CR	2003-04-17	2005-04-28	2007-07-18	2007-07-18	0	0	24.378	51.023	0	60	100	90	40	nonGC	ABC
37	DLBCL GEP data N0048	GSM776017	35	M	0	1	AAS I-II	1	1	0 or 1	0	low, int-low	nop	0	0	CR	2006-02-17	NA	2010-05-21	NA	1	1	51.055	51.055	100	100	40	90	30	GC	GCB
212	DLBCL GEP data N0284	GSM776201	64	M	0	4	AAS III-IV	3	1	0 or 1	4	high, int-high	nop	0	1	CR	2005-05-27	2007-11-07	2009-06-30	2009-09-11	0	0	29.372	51.515	0	50	100	0	100	nonGC	ABC
42	DLBCL GEP data N0057	GSM776022	76	M	0	2	AAS I-II	1	0	0 or 1	1	low, int-low	Bulky	0	0	CR	2002-08-15	2006-07-13	2006-12-12	2006-12-12	0	0	46.916	51.91	20	90	80	0	40	nonGC	UC
426	DLBCL GEP data N0567	GSM776430	59	F	0	3	AAS III-IV	0	0	0 or 1	1	low, int-low	nop	1	0	CR	2005-11-21	NA	2010-03-26	NA	1	1	52.107	52.107	95	95	0	90	0	GC	GCB
53	DLBCL GEP data N0068	GSM776033	69	M	0	4	AAS III-IV	1	1	0 or 1	2	low, int-low	nop	0	0	CR	2005-07-12	NA	2009-11-16	NA	1	1	52.172	52.172	0	100	100	0	100	nonGC	ABC
134	DLBCL GEP data N0185	GSM776120	75	M	0	4	AAS III-IV	0	0	0 or 1	3	high, int-high	UNK	UNK	1	CR	2004-04-26	NA	2008-09-07	NA	1	1	16.394	52.402	75	60	50	5	10	GC	GCB
299	DLBCL GEP data N0390	GSM776294	76	F	0	UNK	AAS III-IV	1	2	higher	UNK	UNK	UNK	UNK	UNK	CR	2004-05-04	NA	2008-09-15	NA	1	1	52.402	52.402	0	30	100	25	100	nonGC	ABC
431	DLBCL GEP data N0574	GSM776436	69	M	0	3	AAS III-IV	0	3	higher	4	high, int-high	nop	1	1	CR	2005-07-26	NA	2009-12-07	NA	1	1	52.402	52.402	95	85	5	90	10	GC	GCB
233	DLBCL GEP data N0308	GSM776223	61	F	0	4	AAS III-IV	1	0	0 or 1	2	low, int-low	nop	0	1	CR	2002-08-23	2003-10-10	2007-01-18	2007-01-18	0	0	13.569	52.862	5	0	100	5	0	nonGC	GCB
341	DLBCL GEP data N0448	GSM776341	73	F	0	4	AAS III-IV	0	0	0 or 1	UNK	UNK	UNK	0	UNK	CR	2005-05-01	NA	2009-09-28	NA	1	1	52.928	52.928	5	25	5	5	50	nonGC	ABC
159	DLBCL GEP data N0214	GSM776146	45	M	0	3	AAS III-IV	3	2	higher	3	high, int-high	UNK	UNK	1	PR	2005-06-03	NA	2009-11-03	NA	1	1	53.027	53.027	15	5	100	5	80	nonGC	ABC
307	DLBCL GEP data N0399	GSM776302	82	F	0	1	AAS I-II	1	0	0 or 1	2	low, int-low	nop	1	1	CR	2005-06-20	NA	2009-12-01	NA	1	1	53.388	53.388	3	90	0	90	0	GC	GCB
142	DLBCL GEP data N0193	GSM776128	70	F	0	4	AAS III-IV	3	0	0 or 1	3	high, int-high	UNK	UNK	1	PR	2005-05-01	NA	2009-11-03	NA	1	1	54.111	54.111	100	60	100	90	0	GC	GCB
308	DLBCL GEP data N0400	GSM776303	64	F	0	4	AAS III-IV	1	0	0 or 1	3	high, int-high	Bulky	0	1	CR	2005-05-20	NA	2009-12-01	NA	1	1	54.407	54.407	30	0	0	20	0	nonGC	GCB
261	DLBCL GEP data N0343	GSM776252	73	F	0	2	AAS I-II	0	0	0 or 1	2	low, int-low	nop	0	1	CR	2006-01-02	2009-06-17	2010-07-24	NA	0	1	41.462	54.669	0	30	85	0	95	nonGC	ABC
434	DLBCL GEP data N0578	GSM776440	57	F	0	2	AAS I-II	1	0	0 or 1	0	low, int-low	nop	0	0	CR	2006-01-06	NA	2010-07-31	NA	1	1	54.768	54.768	95	90	80	90	50	GC	GCB
222	DLBCL GEP data N0296	GSM776211	67	F	0	1	AAS I-II	0	0	0 or 1	1	low, int-low	nop	0	0	CR	2004-07-14	NA	2009-02-18	NA	1	1	55.195	55.195	0	80	90	0	60	nonGC	ABC
432	DLBCL GEP data N0575	GSM776437	75	M	0	4	AAS III-IV	2	0	0 or 1	3	high, int-high	nop	0	0	CR	2005-11-17	NA	2010-07-03	NA	1	1	55.491	55.491	80	85	0	5	40	GC	GCB
211	DLBCL GEP data N0283	GSM776200	63	M	0	2	AAS I-II	0	0	0 or 1	1	low, int-low	nop	0	0	CR	2004-12-09	NA	2009-08-06	NA	1	1	55.885	55.885	80	100	100	0	80	GC	GCB
254	DLBCL GEP data N0334	GSM776244	47	F	0	1	AAS I-II	0	0	0 or 1	1	low, int-low	nop	0	0	CR	2005-04-04	NA	2009-11-30	NA	1	1	55.885	55.885	70	60	98	90	0	GC	GCB
225	DLBCL GEP data N0300	GSM776215	58	F	0	1	AAS I-II	0	1	0 or 1	0	low, int-low	nop	0	0	CR	2003-10-28	NA	2008-06-25	NA	1	1	55.918	55.918	80	80	5	40	5	GC	GCB
333	DLBCL GEP data N0435	GSM776332	42	F	0	UNK	AAS III-IV	0	2	higher	UNK	UNK	UNK	0	0	PR	2005-01-14	NA	2009-10-03	NA	1	1	56.608	56.608	0	20	0	90	0	nonGC	UC
306	DLBCL GEP data N0398	GSM776301	29	F	0	3	AAS III-IV	0	0	0 or 1	1	low, int-low	nop	0	1	CR	2005-03-10	2006-09-09	2009-12-01	NA	0	1	18.004	56.739	3	5	40	5	10	nonGC	ABC
175	DLBCL GEP data N0235	GSM776164	18	M	0	1	AAS I-II	0	2	higher	UNK	UNK	nop	0	1	CR	2003-03-26	NA	2007-12-18	NA	1	1	56.772	56.772	0	80	0	100	0	GC	GCB
146	DLBCL GEP data N0198	GSM776133	23	M	0	3	AAS III-IV	0	0	0 or 1	1	low, int-low	UNK	UNK	1	CR	2005-10-10	NA	2010-07-06	NA	1	1	56.838	56.838	70	90	0	90	0	GC	GCB
31	DLBCL GEP data N0038	GSM776011	79	M	0	4	AAS III-IV	2	1	0 or 1	3	high, int-high	Bulky	0	0	CR	2004-04-01	NA	2008-12-27	2008-12-27	1	0	56.871	56.871	70	90	100	60	100	GC	UC
54	DLBCL GEP data N0069	GSM776034	65	F	0	3	AAS III-IV	1	1	0 or 1	2	low, int-low	Bulky	0	0	CR	2005-05-31	NA	2010-02-26	NA	1	1	56.903	56.903	100	50	80	90	0	GC	GCB
428	DLBCL GEP data N0569	GSM776432	70	F	0	1	AAS I-II	1	1	0 or 1	1	low, int-low	nop	1	0	CR	2005-02-01	NA	2009-11-16	NA	1	1	57.462	57.462	0	85	0	90	5	GC	GCB
56	DLBCL GEP data N0071	GSM776036	74	M	0	1	AAS I-II	0	1	0 or 1	1	low, int-low	nop	0	0	CR	2004-12-30	NA	2009-11-02	NA	1	1	58.086	58.086	80	80	90	90	10	GC	GCB
210	DLBCL GEP data N0282	GSM776199	67	M	0	1	AAS I-II	0	0	0 or 1	1	low, int-low	nop	0	0	CR	2003-05-20	NA	2008-03-27	NA	1	1	58.251	58.251	0	90	0	5	5	GC	GCB
139	DLBCL GEP data N0190	GSM776125	49	M	0	3	AAS III-IV	1	0	0 or 1	1	low, int-low	UNK	UNK	0	CR	2004-12-30	NA	2009-11-10	NA	1	1	58.349	58.349	0	25	80	5	10	nonGC	ABC
330	DLBCL GEP data N0428	GSM776328	39	F	0	UNK	AAS III-IV	1	2	higher	UNK	UNK	UNK	0	1	CR	2004-01-26	NA	2008-12-12	NA	1	1	58.546	58.546	40	40	0	5	5	GC	GCB
332	DLBCL GEP data N0434	GSM776331	52	F	0	1	AAS I-II	1	0	0 or 1	0	low, int-low	NA	0	0	CR	2004-12-16	NA	2009-11-08	NA	1	1	58.743	58.743	20	10	20	5	40	nonGC	UC
438	DLBCL GEP data N0582	GSM776444	31	F	0	4	AAS III-IV	2	0	0 or 1	2	low, int-low	nop	0	1	CR	2005-12-11	2006-07-28	2010-11-04	NA	0	1	7.524	58.776	75	70	0	90	10	GC	GCB
209	DLBCL GEP data N0281	GSM776198	52	F	0	3	AAS III-IV	0	0	0 or 1	2	low, int-low	Bulky	1	1	CR	2004-04-23	NA	2009-03-18	NA	1	1	58.809	58.809	0	80	100	0	70	nonGC	ABC
57	DLBCL GEP data N0073	GSM776037	39	M	0	1	AAS I-II	1	1	0 or 1	1	low, int-low	Bulky	0	1	CR	2004-12-09	NA	2009-11-10	NA	1	1	59.039	59.039	0	20	0	0	50	nonGC	ABC
215	DLBCL GEP data N0288	GSM776204	20	F	0	1	AAS I-II	0	1	0 or 1	0	low, int-low	nop	0	0	CR	2004-04-22	NA	2009-03-26	NA	1	1	59.105	59.105	100	100	90	80	100	GC	GCB
217	DLBCL GEP data N0290	GSM776206	66	M	0	1	AAS I-II	1	0	0 or 1	1	low, int-low	Bulky	0	0	CR	2005-01-19	NA	2009-12-29	NA	1	1	59.302	59.302	0	90	100	10	100	nonGC	ABC
421	DLBCL GEP data N0557	GSM776425	46	M	0	3	AAS III-IV	0	1	0 or 1	2	low, int-low	nop	1	1	CR	2004-11-17	NA	2009-11-06	NA	1	1	59.63	59.63	70	5	0	5	0	GC	UC
58	DLBCL GEP data N0074	GSM776038	75	M	0	1	AAS I-II	1	1	0 or 1	2	low, int-low	Bulky	0	UNK	CR	2004-12-07	NA	2009-12-01	NA	1	1	59.795	59.795	0	40	5	90	30	GC	GCB
62	DLBCL GEP data N0081	GSM776043	42	M	0	1	AAS I-II	0	1	0 or 1	0	low, int-low	UNK	0	UNK	CR	2003-12-19	NA	2008-12-20	NA	1	1	36.041	60.057	100	30	100	90	100	GC	ABC
288	DLBCL GEP data N0379	GSM776283	68	M	0	1	AAS I-II	0	0	0 or 1	2	low, int-low	nop	0	1	CR	2002-06-19	2004-08-23	2007-06-21	2007-06-21	0	0	26.152	60.057	0	80	100	5	100	nonGC	ABC
213	DLBCL GEP data N0285	GSM776202	54	M	0	1	AAS I-II	1	0	0 or 1	1	low, int-low	nop	1	1	CR	2004-03-25	NA	2009-04-01	NA	1	1	60.222	60.222	0	90	100	40	80	nonGC	ABC
201	DLBCL GEP data N0273	GSM776190	44	M	0	2	AAS I-II	0	0	0 or 1	0	low, int-low	nop	0	0	CR	2004-03-16	NA	2009-03-24	NA	1	1	60.255	60.255	90	100	0	50	70	GC	GCB
423	DLBCL GEP data N0560	GSM776427	46	M	0	1	AAS I-II	1	0	0 or 1	1	low, int-low	Bulky	0	1	CR	2004-11-10	NA	2009-11-25	NA	1	1	60.485	60.485	75	60	50	5	70	GC	GCB
109	DLBCL GEP data N0148	GSM776094	64	M	0	4	AAS III-IV	0	2	higher	0	low, int-low	UNK	0	1	CR	2002-10-18	NA	2007-11-09	NA	1	1	60.715	60.715	65	30	90	10	10	GC	ABC
98	DLBCL GEP data N0134	GSM776082	47	F	0	1	AAS I-II	1	1	0 or 1	0	low, int-low	nop	0	UNK	CR	2002-09-06	NA	2007-10-02	NA	1	1	60.846	60.846	10	30	60	100	0	GC	GCB
140	DLBCL GEP data N0191	GSM776126	31	M	0	3	AAS III-IV	4	0	0 or 1	1	low, int-low	UNK	UNK	1	CR	2005-01-04	NA	2010-02-01	NA	1	1	60.912	60.912	0	80	0	90	0	GC	GCB
158	DLBCL GEP data N0213	GSM776145	66	M	0	1	AAS I-II	1	1	0 or 1	1	low, int-low	UNK	UNK	1	CR	2004-12-29	NA	2010-01-26	NA	1	1	60.912	60.912	100	100	90	0	10	GC	GCB
179	DLBCL GEP data N0243	GSM776168	69	M	0	UNK	AAS III-IV	2	2	higher	UNK	UNK	Bulky	0	1	CR	2003-10-16	NA	2008-11-13	NA	1	1	60.945	60.945	10	60	0	5	0	GC	UC
229	DLBCL GEP data N0304	GSM776219	62	M	0	2	AAS I-II	0	0	0 or 1	2	low, int-low	nop	0	1	CR	2005-05-24	NA	2010-06-24	NA	1	1	61.01	61.01	0	70	0	80	0	GC	GCB
135	DLBCL GEP data N0186	GSM776121	37	M	0	3	AAS III-IV	0	0	0 or 1	2	low, int-low	UNK	UNK	1	CR	2004-08-20	NA	2009-09-29	NA	1	1	61.306	61.306	30	80	100	5	80	nonGC	ABC
232	DLBCL GEP data N0307	GSM776222	71	F	0	2	AAS I-II	0	0	0 or 1	1	low, int-low	nop	0	0	CR	2004-01-27	NA	2009-03-09	NA	1	1	61.372	61.372	0	0	0	5	100	nonGC	UC
69	DLBCL GEP data N0093	GSM776051	75	F	0	1	AAS I-II	1	1	0 or 1	1	low, int-low	nop	0	1	CR	2003-05-02	NA	2008-06-14	2008-06-14	1	0	61.437	61.437	100	100	100	0	50	GC	GCB
59	DLBCL GEP data N0076	GSM776040	37	M	0	4	AAS III-IV	2	1	0 or 1	1	low, int-low	nop	0	0	CR	2004-10-12	NA	2009-12-01	NA	1	1	61.634	61.634	0	80	50	90	25	GC	GCB
1	DLBCL GEP data N0001	GSM775979	58	M	0	3	AAS III-IV	0	0	0 or 1	2	low, int-low	nop	1	1	CR	2005-04-20	2007-09-21	2010-06-17	NA	0	1	29.043	61.897	100	70	20	70	5	GC	GCB
32	DLBCL GEP data N0039	GSM776012	55	M	0	1	AAS I-II	0	0	0 or 1	0	low, int-low	nop	0	0	CR	2004-08-04	NA	2009-11-17	NA	1	1	63.441	63.441	0	100	30	60	5	GC	GCB
131	DLBCL GEP data N0182	GSM776117	51	F	0	1	AAS I-II	1	0	0 or 1	0	low, int-low	UNK	UNK	0	CR	2004-03-02	NA	2009-06-21	NA	1	1	63.639	63.639	10	90	100	50	80	nonGC	ABC
182	DLBCL GEP data N0246	GSM776171	47	M	0	3	AAS III-IV	1	1	0 or 1	UNK	UNK	nop	1	1	CR	2004-06-29	NA	2009-10-28	NA	1	1	63.967	63.967	60	80	80	90	10	GC	GCB
339	DLBCL GEP data N0446	GSM776339	29	F	0	4	AAS III-IV	3	2	higher	4	high, int-high	nop	1	1	CR	2004-03-11	NA	2009-07-31	NA	1	1	64.657	64.657	0	90	0	80	10	GC	GCB
240	DLBCL GEP data N0315	GSM776230	74	M	0	1	AAS I-II	1	1	0 or 1	1	low, int-low	Bulky	0	0	CR	2004-03-24	NA	2009-08-26	NA	1	1	65.084	65.084	80	90	0	90	0	GC	GCB
183	DLBCL GEP data N0248	GSM776172	47	M	0	1	AAS I-II	0	1	0 or 1	1	low, int-low	Bulky	0	1	CR	2004-08-24	NA	2010-02-09	NA	1	1	65.544	65.544	60	20	80	5	80	GC	GCB
380	DLBCL GEP data N0501	GSM776381	58	F	0	3	AAS III-IV	1	1	0 or 1	4	high, int-high	nop	0	1	CR	2005-04-19	NA	2010-10-06	NA	1	1	65.577	65.577	0	60	0	20	80	GC	GCB
305	DLBCL GEP data N0397	GSM776300	65	M	0	4	AAS III-IV	1	0	0 or 1	3	high, int-high	nop	0	1	CR	2004-06-12	NA	2009-12-01	NA	1	1	65.643	65.643	0	60	80	5	10	nonGC	ABC
224	DLBCL GEP data N0299	GSM776214	64	F	0	2	AAS I-II	1	0	0 or 1	2	low, int-low	Bulky	1	1	CR	2004-01-27	NA	2009-08-03	NA	1	1	66.201	66.201	80	45	70	90	0	GC	GCB
239	DLBCL GEP data N0314	GSM776229	51	M	0	1	AAS I-II	0	0	0 or 1	0	low, int-low	nop	0	0	CR	2003-08-06	NA	2009-02-26	NA	1	1	66.727	66.727	50	70	30	100	0	GC	GCB
129	DLBCL GEP data N0180	GSM776115	58	F	0	4	AAS III-IV	3	0	0 or 1	2	low, int-low	UNK	UNK	1	CR	2004-06-15	NA	2010-01-22	NA	1	1	67.253	67.253	30	10	95	10	80	nonGC	ABC
202	DLBCL GEP data N0274	GSM776191	56	M	0	1	AAS I-II	0	0	0 or 1	2	low, int-low	Bulky	0	1	CR	2004-07-09	NA	2010-03-05	NA	1	1	55.852	67.844	100	100	30	0	50	GC	GCB
63	DLBCL GEP data N0082	GSM776044	33	M	0	4	AAS III-IV	1	1	0 or 1	1	low, int-low	Bulky	0	1	CR	2003-12-08	NA	2009-08-11	NA	1	1	68.107	68.107	10	50	50	0	90	GC	UC
65	DLBCL GEP data N0085	GSM776046	60	M	0	4	AAS III-IV	1	1	0 or 1	3	high, int-high	nop	0	1	CR	2003-11-04	NA	2009-07-15	NA	1	1	68.337	68.337	0	80	100	0	100	nonGC	ABC
286	DLBCL GEP data N0377	GSM776281	74	M	0	4	AAS III-IV	1	1	0 or 1	2	low, int-low	nop	0	1	CR	2002-09-30	NA	2008-06-17	NA	1	1	68.567	68.567	0	40	90	5	20	nonGC	UC
88	DLBCL GEP data N0119	GSM776070	71	M	0	3	AAS III-IV	3	3	higher	4	high, int-high	nop	1	1	CR	2001-09-26	NA	2007-06-20	2007-06-20	1	0	68.764	68.764	0	40	40	90	10	GC	GCB
30	DLBCL GEP data N0037	GSM776010	54	M	0	2	AAS I-II	0	0	0 or 1	0	low, int-low	nop	0	0	CR	2004-01-16	NA	2009-10-14	NA	1	1	68.928	68.928	10	10	100	60	90	nonGC	ABC
61	DLBCL GEP data N0080	GSM776042	61	F	0	2	AAS I-II	0	1	0 or 1	0	low, int-low	Bulky	0	0	CR	2004-01-06	2006-02-02	2009-10-29	NA	0	1	24.903	69.749	0	30	90	10	100	nonGC	ABC
207	DLBCL GEP data N0279	GSM776196	57	M	0	2	AAS I-II	0	1	0 or 1	0	low, int-low	nop	0	0	CR	2005-05-20	NA	2011-03-24	NA	1	1	70.111	70.111	100	80	100	0	5	GC	GCB
101	DLBCL GEP data N0137	GSM776085	60	F	0	3	AAS III-IV	0	1	0 or 1	1	low, int-low	nop	0	0	CR	1998-08-05	2003-10-02	2004-07-04	2004-07-04	0	0	61.897	70.965	50	50	80	0	30	GC	ABC
19	DLBCL GEP data N0021	GSM775997	76	M	0	1	AAS I-II	1	1	0 or 1	1	low, int-low	UNK	0	UNK	CR	2003-11-03	2005-04-01	2009-10-15	NA	0	1	16.92	71.392	0	80	90	90	5	nonGC	ABC
285	DLBCL GEP data N0376	GSM776280	62	F	0	4	AAS III-IV	1	2	higher	4	high, int-high	nop	1	1	CR	2003-01-22	NA	2009-01-13	NA	1	1	71.721	71.721	5	25	90	5	80	nonGC	ABC
105	DLBCL GEP data N0141	GSM776089	71	M	0	4	AAS III-IV	0	2	higher	2	low, int-low	UNK	0	1	CR	2001-03-26	NA	2007-03-19	NA	1	1	71.754	71.754	5	80	0	0	0	GC	GCB
11	DLBCL GEP data N0011	GSM775989	65	M	0	4	AAS III-IV	2	0	0 or 1	4	high, int-high	Bulky	1	1	CR	2004-07-23	NA	2010-08-05	NA	1	1	72.411	72.411	0	80	100	0	60	nonGC	UC
68	DLBCL GEP data N0089	GSM776049	80	F	0	3	AAS III-IV	0	1	0 or 1	3	high, int-high	nop	1	1	CR	2003-09-24	NA	2009-10-10	NA	1	1	72.542	72.542	0	80	100	10	50	nonGC	ABC
304	DLBCL GEP data N0396	GSM776299	45	M	0	2	AAS I-II	1	0	0 or 1	1	low, int-low	nop	0	1	CR	2003-08-10	NA	2009-09-02	2009-09-02	1	0	72.772	72.772	10	15	80	5	20	nonGC	UC
104	DLBCL GEP data N0140	GSM776088	67	M	0	4	AAS III-IV	1	2	higher	2	low, int-low	Bulky	1	UNK	CR	2001-02-13	NA	2007-03-16	2007-03-16	1	0	73.002	73.002	5	80	0	100	0	GC	GCB
33	DLBCL GEP data N0042	GSM776013	77	M	0	1	AAS I-II	1	1	0 or 1	2	low, int-low	nop	0	0	CR	2003-10-17	NA	2009-11-24	NA	1	1	73.265	73.265	0	50	100	60	90	nonGC	ABC
82	DLBCL GEP data N0113	GSM776064	69	M	0	1	AAS I-II	1	1	0 or 1	2	low, int-low	nop	0	1	CR	1999-04-22	2002-08-30	2005-06-07	2005-06-07	0	0	40.279	73.528	0	40	100	0	100	nonGC	ABC
242	DLBCL GEP data N0317	GSM776232	51	M	0	3	AAS III-IV	0	0	0 or 1	1	low, int-low	Bulky	1	0	CR	2003-11-18	NA	2010-01-14	NA	1	1	73.889	73.889	80	80	50	90	5	GC	GCB
464	DLBCL GEP data N0611	GSM776470	59	M	0	4	AAS III-IV	1	3	higher	2	low, int-low	nop	1	0	PR	2004-03-30	NA	2010-06-19	NA	1	1	74.645	74.645	50	60	0	10	0	GC	GCB
70	DLBCL GEP data N0094	GSM776052	69	M	0	1	AAS I-II	0	0	0 or 1	1	low, int-low	nop	0	0	CR	2003-04-23	2008-11-19	2009-07-30	2009-07-30	0	0	66.924	75.236	100	100	100	10	100	GC	ABC
196	DLBCL GEP data N0267	GSM776185	60	M	0	3	AAS III-IV	0	0	0 or 1	2	low, int-low	nop	0	1	CR	2005-01-20	2007-09-21	2011-05-07	NA	0	1	32	75.499	85	90	80	0	0	GC	GCB
367	DLBCL GEP data N0484	GSM776368	42	M	0	1	AAS I-II	0	0	0 or 1	0	low, int-low	nop	1	0	CR	2004-03-16	NA	2010-07-04	NA	1	1	75.598	75.598	90	90	0	90	0	GC	GCB
177	DLBCL GEP data N0239	GSM776166	60	F	0	3	AAS III-IV	2	2	higher	UNK	UNK	nop	0	1	CR	2003-08-08	2006-02-17	2009-12-01	NA	0	1	30.357	75.795	5	0	0	5	0	nonGC	UC
29	DLBCL GEP data N0036	GSM776009	62	F	0	4	AAS III-IV	1	2	higher	4	high, int-high	nop	0	1	CR	2003-07-16	NA	2009-12-09	NA	1	1	76.813	76.813	0	20	90	60	10	nonGC	GCB
35	DLBCL GEP data N0045	GSM776015	18	M	0	4	AAS III-IV	2	0	0 or 1	3	high, int-high	UNK	1	1	CR	2004-02-20	2005-04-01	2010-07-20	NA	0	1	13.339	76.945	0	90	10	30	70	GC	GCB
463	DLBCL GEP data N0610	GSM776469	53	F	0	2	AAS I-II	0	0	0 or 1	1	low, int-low	nop	1	1	CR	2004-01-28	NA	2010-06-30	NA	1	1	77.043	77.043	0	60	0	90	0	GC	GCB
241	DLBCL GEP data N0316	GSM776231	72	F	0	3	AAS III-IV	0	0	0 or 1	3	high, int-high	nop	1	1	CR	2002-07-25	NA	2009-01-03	NA	1	1	77.339	77.339	10	75	60	80	0	GC	GCB
133	DLBCL GEP data N0184	GSM776119	58	M	0	3	AAS III-IV	0	0	0 or 1	2	low, int-low	UNK	UNK	1	CR	2004-05-01	NA	2010-10-15	NA	1	1	77.47	77.47	0	25	100	80	5	nonGC	GCB
231	DLBCL GEP data N0306	GSM776221	59	F	0	2	AAS I-II	0	1	0 or 1	0	low, int-low	Bulky	0	0	CR	2003-10-30	NA	2010-04-14	NA	1	1	77.47	77.47	100	90	90	80	0	GC	GCB
374	DLBCL GEP data N0492	GSM776375	59	F	0	3	AAS III-IV	0	1	0 or 1	2	low, int-low	Bulky	1	1	PR	2003-07-31	NA	2010-02-17	NA	1	1	78.62	78.62	8	50	100	5	100	nonGC	ABC
74	DLBCL GEP data N0101	GSM776056	61	M	0	4	AAS III-IV	2	1	0 or 1	2	low, int-low	nop	1	1	CR	2002-12-24	2006-04-12	2009-07-20	NA	0	1	39.589	78.85	5	10	10	20	80	nonGC	ABC
28	DLBCL GEP data N0034	GSM776007	71	F	0	4	AAS III-IV	2	1	0 or 1	3	high, int-high	nop	0	0	CR	2002-09-22	NA	2009-05-06	NA	1	1	79.441	79.441	0	50	90	10	100	nonGC	ABC
99	DLBCL GEP data N0135	GSM776083	52	M	0	1	AAS I-II	1	1	0 or 1	0	low, int-low	nop	0	0	CR	2002-05-23	NA	2009-01-13	NA	1	1	79.737	79.737	90	80	80	0	0	GC	GCB
66	DLBCL GEP data N0087	GSM776047	83	M	0	1	AAS I-II	2	1	0 or 1	4	high, int-high	UNK	1	1	CR	2003-10-27	NA	2010-06-23	NA	1	1	79.869	79.869	5	5	100	0	30	nonGC	ABC
73	DLBCL GEP data N0099	GSM776055	57	F	0	4	AAS III-IV	1	1	0 or 1	1	low, int-low	nop	1	UNK	CR	1999-04-30	2000-01-12	2006-01-16	2006-01-16	0	0	8.444	80.591	100	100	100	90	0	GC	GCB
424	DLBCL GEP data N0562	GSM776428	65	M	0	1	AAS I-II	1	0	0 or 1	1	low, int-low	UNK	0	0	CR	2004-02-10	2005-05-08	2010-11-18	NA	0	1	14.883	81.248	100	80	100	15	0	GC	GCB
91	DLBCL GEP data N0122	GSM776073	45	M	0	3	AAS III-IV	0	1	0 or 1	2	low, int-low	nop	1	1	CR	2001-08-31	NA	2008-07-01	2008-07-01	1	0	82.004	82.004	0	31	0	0	90	GC	GCB
300	DLBCL GEP data N0391	GSM776295	70	M	0	2	AAS I-II	0	0	0 or 1	1	low, int-low	Bulky	1	1	CR	2002-03-20	NA	2009-01-27	2009-01-27	1	0	82.3	82.3	10	75	90	17	40	nonGC	ABC
246	DLBCL GEP data N0321	GSM776236	45	M	0	1	AAS I-II	0	0	0 or 1	0	low, int-low	nop	0	1	CR	2002-08-15	2008-05-02	2009-07-07	NA	0	1	68.567	82.727	0	80	90	40	15	nonGC	ABC
5	DLBCL GEP data N0005	GSM775983	39	F	0	1	AAS I-II	0	0	0 or 1	1	low, int-low	Bulky	1	UNK	CR	2001-04-10	NA	2008-03-10	NA	1	1	82.99	82.99	0	70	10	35	5	GC	GCB
21	DLBCL GEP data N0024	GSM775999	34	F	0	1	AAS I-II	0	1	0 or 1	1	low, int-low	Bulky	0	UNK	CR	2004-01-22	NA	2010-12-22	NA	1	1	70.998	82.99	0	80	50	90	5	GC	GCB
78	DLBCL GEP data N0106	GSM776060	84	M	0	2	AAS I-II	0	0	0 or 1	3	high, int-high	nop	0	UNK	CR	2002-09-05	NA	2009-08-17	2009-08-17	1	0	83.384	83.384	0	100	100	10	100	nonGC	ABC
238	DLBCL GEP data N0313	GSM776228	74	F	0	5	AAS III-IV	3	0	0 or 1	4	high, int-high	nop	1	1	CR	2003-06-18	NA	2010-06-04	NA	1	1	83.548	83.548	70	50	0	80	0	GC	GCB
108	DLBCL GEP data N0147	GSM776093	56	F	0	1	AAS I-II	1	1	0 or 1	UNK	UNK	UNK	UNK	UNK	CR	2002-10-08	NA	2009-10-09	NA	1	1	84.041	84.041	100	100	0	90	50	GC	GCB
174	DLBCL GEP data N0234	GSM776163	76	F	0	1	AAS I-II	0	2	higher	UNK	UNK	nop	0	1	CR	2003-02-20	2003-11-13	2010-03-02	NA	0	1	8.739	84.337	80	50	5	5	0	GC	GCB
164	DLBCL GEP data N0222	GSM776152	30	M	0	2	AAS I-II	1	0	0 or 1	1	low, int-low	UNK	UNK	1	CR	2003-06-02	NA	2010-07-06	NA	1	1	85.125	85.125	5	100	100	5	100	nonGC	ABC
165	DLBCL GEP data N0223	GSM776153	54	M	0	2	AAS I-II	0	1	0 or 1	0	low, int-low	UNK	UNK	0	CR	2002-10-07	NA	2009-12-02	NA	1	1	85.848	85.848	0	30	100	5	25	nonGC	ABC
252	DLBCL GEP data N0330	GSM776242	29	M	0	4	AAS III-IV	3	1	0 or 1	3	high, int-high	Bulky	0	1	CR	2003-08-11	NA	2010-11-02	NA	1	1	86.735	86.735	80	60	90	0	5	GC	GCB
75	DLBCL GEP data N0102	GSM776057	20	M	0	1	AAS I-II	0	0	0 or 1	0	low, int-low	nop	0	0	CR	2002-12-10	NA	2010-03-11	NA	1	1	86.998	86.998	0	100	10	90	5	GC	GCB
468	DLBCL GEP data N0616	GSM776474	56	M	0	1	AAS I-II	0	0	0 or 1	1	low, int-low	nop	0	1	CR	2001-06-26	NA	2008-09-25	NA	1	1	86.998	86.998	90	90	5	5	0	GC	GCB
49	DLBCL GEP data N0064	GSM776029	79	M	0	1	AAS I-II	1	1	0 or 1	1	low, int-low	Bulky	0	0	CR	1999-03-10	2005-02-12	2006-06-19	2006-06-19	0	0	71.162	87.326	0	10	100	0	0	nonGC	GCB
235	DLBCL GEP data N0310	GSM776225	54	M	0	1	AAS I-II	0	1	0 or 1	0	low, int-low	nop	0	0	CR	2002-08-16	NA	2009-11-30	NA	1	1	87.491	87.491	5	70	45	5	10	GC	UC
106	DLBCL GEP data N0142	GSM776090	48	F	0	2	AAS I-II	0	3	higher	2	low, int-low	UNK	0	0	CR	2001-04-25	NA	2008-08-12	NA	1	1	87.589	87.589	80	80	5	10	10	GC	GCB
302	DLBCL GEP data N0393	GSM776297	42	M	0	2	AAS I-II	1	0	0 or 1	1	low, int-low	nop	1	1	CR	2002-07-01	NA	2009-12-01	NA	1	1	89.035	89.035	3	25	90	5	80	nonGC	ABC
84	DLBCL GEP data N0115	GSM776066	68	M	0	1	AAS I-II	1	1	0 or 1	1	low, int-low	nop	0	0	CR	2002-06-09	NA	2009-12-17	NA	1	1	90.283	90.283	0	5	100	0	100	nonGC	ABC
2	DLBCL GEP data N0002	GSM775980	89	F	0	3	AAS III-IV	1	1	0 or 1	1	low, int-low	Bulky	0	1	CR	2003-02-03	NA	2010-08-27	NA	1	1	90.743	90.743	0	80	10	5	0	GC	GCB
96	DLBCL GEP data N0132	GSM776080	58	M	0	1	AAS I-II	0	1	0 or 1	0	low, int-low	nop	0	0	CR	2001-06-10	2003-12-21	2009-01-17	2009-01-17	0	0	30.357	91.269	10	25	10	10	100	nonGC	ABC
214	DLBCL GEP data N0287	GSM776203	55	M	0	1	AAS I-II	0	0	0 or 1	0	low, int-low	nop	0	0	CR	2004-01-07	NA	2011-08-19	NA	1	1	91.368	91.368	100	100	100	80	0	GC	GCB
102	DLBCL GEP data N0138	GSM776086	50	M	0	4	AAS III-IV	2	1	0 or 1	3	high, int-high	Bulky	0	1	CR	2002-01-09	NA	2009-11-05	NA	1	1	93.864	93.864	100	80	10	100	50	GC	GCB
86	DLBCL GEP data N0117	GSM776068	65	M	0	2	AAS I-II	0	0	0 or 1	2	low, int-low	nop	1	0	CR	2002-01-11	NA	2009-11-10	NA	1	1	93.963	93.963	90	90	100	30	90	GC	GCB
9	DLBCL GEP data N0009	GSM775987	59	M	0	3	AAS III-IV	0	1	0 or 1	1	low, int-low	nop	0	0	CR	2002-03-19	NA	2010-02-10	NA	1	1	94.784	94.784	0	10	10	10	30	nonGC	ABC
87	DLBCL GEP data N0118	GSM776069	64	F	0	2	AAS I-II	0	2	higher	3	high, int-high	nop	0	1	CR	2001-11-09	NA	2009-11-20	NA	1	1	96.361	96.361	0	90	90	0	5	nonGC	GCB
18	DLBCL GEP data N0020	GSM775996	67	F	0	4	AAS III-IV	1	0	0 or 1	3	high, int-high	UNK	0	1	PR	2002-08-20	2004-10-27	2010-11-27	NA	0	1	26.251	99.253	100	80	10	90	0	GC	GCB
373	DLBCL GEP data N0491	GSM776374	59	F	0	1	AAS I-II	0	1	0 or 1	1	low, int-low	nop	0	1	CR	2001-10-30	NA	2010-02-10	NA	1	1	99.384	99.384	90	25	0	90	5	GC	GCB
237	DLBCL GEP data N0312	GSM776227	62	M	0	1	AAS I-II	0	0	0 or 1	1	low, int-low	nop	0	0	CR	2003-01-17	NA	2011-06-02	NA	1	1	100.468	100.468	50	50	30	5	90	GC	UC
16	DLBCL GEP data N0018	GSM775994	46	M	0	3	AAS III-IV	0	0	0 or 1	1	low, int-low	nop	0	0	CR	2001-04-11	NA	2009-09-22	NA	1	1	101.388	101.388	0	80	100	0	80	nonGC	ABC
457	DLBCL GEP data N0603	GSM776463	38	F	0	3	AAS III-IV	0	0	0 or 1	2	low, int-low	nop	0	1	CR	2001-03-21	NA	2009-09-09	NA	1	1	101.651	101.651	0	50	100	5	90	nonGC	ABC
3	DLBCL GEP data N0003	GSM775981	32	F	0	1	AAS I-II	0	0	0 or 1	0	low, int-low	UNK	0	UNK	CR	2001-03-01	NA	2009-09-08	NA	1	1	102.275	102.275	100	100	20	90	20	GC	GCB
4	DLBCL GEP data N0004	GSM775982	61	M	0	2	AAS I-II	0	2	higher	3	high, int-high	nop	1	1	CR	2000-06-16	2001-11-09	2009-01-10	NA	0	1	16.789	102.834	60	60	60	90	5	GC	GCB
93	DLBCL GEP data N0125	GSM776076	60	F	0	4	AAS III-IV	1	1	0 or 1	3	high, int-high	nop	1	1	CR	2001-06-08	2002-05-06	2010-01-11	NA	0	1	10.908	103.129	10	90	0	10	80	GC	GCB
359	DLBCL GEP data N0473	GSM776360	52	F	0	2	AAS I-II	0	0	0 or 1	1	low, int-low	nop	0	1	CR	2001-04-09	NA	2010-02-23	NA	1	1	106.513	106.513	90	80	5	90	0	GC	GCB
