# Supplementary material for: Lipid metabolism-related gene signature predicts prognosis and unveils novel anti-tumor drugs in specific type of diffuse large B cell lymphoma
Source: Mol Med. 2024 Nov 13;30:210. doi: 10.1186/s10020-024-00988-4 (PMC11559131; doi:10.1186/s10020-024-00988-4)
Supplement: Supplementary file 9 — Supplementary Material 9 [file 10020_2024_988_MOESM9_ESM.xlsx]

## Sheet: Sheet1
!Sample_geo_accession	!Sample_characteristics_ch1	!Sample_characteristics_ch1	!Sample_characteristics_ch1	!Sample_characteristics_ch1	!Sample_characteristics_ch1	time
GSM814938	predicted class: ABC	age: 72.68	Sex: female	treated status: 1	follow-up status: Dead	0.0821
GSM815029	predicted class: GCB	age: 76.42	Sex: male	treated status: 1	follow-up status: Dead	0.0821
GSM814965	predicted class: GCB	age: 75.99	Sex: male	treated status: 1	follow-up status: Dead	0.0986
GSM814990	predicted class: ABC	age: 77.42	Sex: male	treated status: 0	follow-up status: Dead	0.104038
GSM814867	predicted class: GCB	age: 87.61	Sex: female	treated status: 0	follow-up status: Dead	0.106776
GSM814918	predicted class: GCB	age: 82.7	Sex: male	treated status: 0	follow-up status: Dead	0.120465
GSM814937	predicted class: ABC	age: 68.44	Sex: male	treated status: 1	follow-up status: Dead	0.164271
GSM814873	predicted class: ABC	age: 96.35	Sex: male	treated status: 0	follow-up status: Dead	0.175223
GSM815078	predicted class: ABC	age: 79.73	Sex: female	treated status: 1	follow-up status: Dead	0.21629
GSM814886	predicted class: TypeIII	age: 80.7	Sex: male	treated status: 0	follow-up status: Dead	0.238193
GSM814890	predicted class: GCB	age: 68.1	Sex: male	treated status: 1	follow-up status: Dead	0.238193
GSM814997	predicted class: ABC	age: 71.46	Sex: male	treated status: 1	follow-up status: Dead	0.265572
GSM814952	predicted class: GCB	age: 70.33	Sex: male	treated status: 1	follow-up status: Dead	0.290212
GSM815072	predicted class: TypeIII	age: 92.79	Sex: male	treated status: 0	follow-up status: Dead	0.290212
GSM814989	predicted class: GCB	age: 75.95	Sex: male	treated status: 1	follow-up status: Dead	0.295688
GSM814972	predicted class: ABC	age: 94.1	Sex: female	treated status: 0	follow-up status: Dead	0.301164
GSM814986	predicted class: ABC	age: 71.01	Sex: female	treated status: 1	follow-up status: Dead	0.317591
GSM814957	predicted class: ABC	age: 77.64	Sex: male	treated status: 1	follow-up status: Dead	0.342231
GSM815020	predicted class: TypeIII	age: 73.59	Sex: male	treated status: 1	follow-up status: Dead	0.342231
GSM815021	predicted class: GCB	age: 77.42	Sex: male	treated status: 1	follow-up status: Dead	0.36961
GSM814919	predicted class: GCB	age: 63.29	Sex: male	treated status: 1	follow-up status: Dead	0.377823
GSM814996	predicted class: ABC	age: 80.42	Sex: male	treated status: 1	follow-up status: Dead	0.388775
GSM814909	predicted class: ABC	age: 69.46	Sex: male	treated status: 1	follow-up status: Dead	0.44627
GSM815030	predicted class: ABC	age: 69.05	Sex: male	treated status: 1	follow-up status: Dead	0.52293
GSM814880	predicted class: GCB	age: 58.73	Sex: male	treated status: 1	follow-up status: Dead	0.542095
GSM814934	predicted class: GCB	age: 71.89	Sex: male	treated status: 1	follow-up status: Dead	0.558522
GSM815006	predicted class: ABC	age: 77.94	Sex: male	treated status: 1	follow-up status: Dead	0.596851
GSM814999	predicted class: GCB	age: 62.04	Sex: female	treated status: 1	follow-up status: Dead	0.629706
GSM814877	predicted class: GCB	age: 54.9	Sex: male	treated status: 1	follow-up status: Dead	0.646133
GSM815070	predicted class: ABC	age: 82.79	Sex: male	treated status: 1	follow-up status: Dead	0.654346
GSM814968	predicted class: TypeIII	age: 77.86	Sex: female	treated status: 1	follow-up status: Dead	0.66256
GSM815083	predicted class: GCB	age: 81.37	Sex: male	treated status: 1	follow-up status: Dead	0.673511
GSM815053	predicted class: GCB	age: 65.69	Sex: female	treated status: 1	follow-up status: Dead	0.692676
GSM814917	predicted class: TypeIII	age: 73.04	Sex: male	treated status: 1	follow-up status: Dead	0.706365
GSM814962	predicted class: ABC	age: 65.63	Sex: male	treated status: 1	follow-up status: Dead	0.717317
GSM814960	predicted class: GCB	age: 90.52	Sex: female	treated status: 0	follow-up status: Dead	0.728268
GSM815032	predicted class: ABC	age: 77.8	Sex: male	treated status: 0	follow-up status: Dead	0.788501
GSM815060	predicted class: TypeIII	age: 81.02	Sex: male	treated status: 1	follow-up status: Dead	0.791239
GSM814879	predicted class: TypeIII	age: 62.55	Sex: female	treated status: 1	follow-up status: Dead	0.950034
GSM815080	predicted class: ABC	age: 76.67	Sex: male	treated status: 1	follow-up status: Dead	1.21287
GSM814967	predicted class: GCB	age: 73.38	Sex: female	treated status: 1	follow-up status: Dead	1.2512
GSM814912	predicted class: ABC	age: 56.2	Sex: female	treated status: 1	follow-up status: Dead	1.28405
GSM814995	predicted class: ABC	age: 73.63	Sex: male	treated status: 1	follow-up status: Dead	1.41273
GSM814907	predicted class: TypeIII	age: 75.49	Sex: male	treated status: 1	follow-up status: Dead	1.50856
GSM814950	predicted class: GCB	age: 81.31	Sex: male	treated status: 1	follow-up status: Dead	1.59617
GSM814984	predicted class: GCB	age: 74.26	Sex: male	treated status: 1	follow-up status: Dead	1.70842
GSM814982	predicted class: GCB	age: 56.59	Sex: male	treated status: 1	follow-up status: Dead	1.7577
GSM814985	predicted class: GCB	age: 73.1	Sex: female	treated status: 1	follow-up status: Dead	1.87543
GSM815065	predicted class: GCB	age: 90.95	Sex: female	treated status: 1	follow-up status: Alive	1.91376
GSM814921	predicted class: GCB	age: 80.73	Sex: male	treated status: 1	follow-up status: Dead	1.93019
GSM814956	predicted class: GCB	age: 54.19	Sex: female	treated status: 1	follow-up status: Dead	2.13826
GSM815041	predicted class: GCB	age: 69.03	Sex: male	treated status: 1	follow-up status: Dead	2.19849
GSM814978	predicted class: ABC	age: 59.16	Sex: male	treated status: 1	follow-up status: Dead	2.26146
GSM815067	predicted class: GCB	age: 59.95	Sex: female	treated status: 1	follow-up status: Dead	2.4449
GSM815019	predicted class: ABC	age: 85.53	Sex: female	treated status: 0	follow-up status: Dead	2.5462
GSM814908	predicted class: GCB	age: 77.34	Sex: male	treated status: 1	follow-up status: Dead	2.70226
GSM814920	predicted class: ABC	age: 57.52	Sex: male	treated status: 1	follow-up status: Alive	2.81451
GSM815073	predicted class: TypeIII	age: 75.71	Sex: female	treated status: 1	follow-up status: Dead	2.99521
GSM815003	predicted class: ABC	age: 72.92	Sex: male	treated status: 1	follow-up status: Dead	3.03628
GSM814914	predicted class: ABC	age: 85.98	Sex: female	treated status: 0	follow-up status: Dead	3.1102
GSM814904	predicted class: ABC	age: 64.63	Sex: female	treated status: 1	follow-up status: Alive	3.3128
GSM814901	predicted class: GCB	age: 48.78	Sex: female	treated status: 1	follow-up status: Alive	3.55099
GSM815063	predicted class: ABC	age: 71.34	Sex: female	treated status: 1	follow-up status: Alive	3.60301
GSM814974	predicted class: ABC	age: 60.38	Sex: male	treated status: 1	follow-up status: Dead	3.77823
GSM814992	predicted class: GCB	age: 73.55	Sex: male	treated status: 1	follow-up status: Dead	3.84394
GSM814963	predicted class: ABC	age: 77.9	Sex: female	treated status: 1	follow-up status: Dead	3.87406
GSM815026	predicted class: ABC	age: 34.97	Sex: male	treated status: 1	follow-up status: Dead	4.01095
GSM814988	predicted class: TypeIII	age: 84.05	Sex: male	treated status: 1	follow-up status: Dead	4.0794
GSM815042	predicted class: ABC	age: 86.12	Sex: male	treated status: 0	follow-up status: Dead	4.20534
GSM815059	predicted class: GCB	age: 77.6	Sex: female	treated status: 1	follow-up status: Dead	4.34223
GSM814993	predicted class: ABC	age: 76.41	Sex: male	treated status: 1	follow-up status: Dead	4.37235
GSM814944	predicted class: GCB	age: 65.34	Sex: male	treated status: 1	follow-up status: Alive	4.4627
GSM814998	predicted class: GCB	age: 57.44	Sex: male	treated status: 1	follow-up status: Alive	4.54757
GSM815084	predicted class: TypeIII	age: 58.89	Sex: female	treated status: 1	follow-up status: Alive	4.62697
GSM814936	predicted class: GCB	age: 67.6	Sex: male	treated status: 1	follow-up status: Alive	4.67899
GSM815079	predicted class: TypeIII	age: 77.13	Sex: female	treated status: 1	follow-up status: Alive	4.67899
GSM815071	predicted class: ABC	age: 66.07	Sex: female	treated status: 1	follow-up status: Dead	4.69815
GSM815007	predicted class: GCB	age: 65.46	Sex: male	treated status: 1	follow-up status: Dead	4.70363
GSM814947	predicted class: GCB	age: 55.46	Sex: male	treated status: 1	follow-up status: Alive	4.76934
GSM815076	predicted class: GCB	age: 56.54	Sex: male	treated status: 1	follow-up status: Alive	4.76934
GSM814899	predicted class: GCB	age: 71.91	Sex: male	treated status: 1	follow-up status: Alive	4.81588
GSM815069	predicted class: TypeIII	age: 75.23	Sex: female	treated status: 1	follow-up status: Alive	4.81862
GSM815068	predicted class: GCB	age: 75.95	Sex: male	treated status: 1	follow-up status: Alive	4.82957
GSM814945	predicted class: GCB	age: 55.55	Sex: male	treated status: 1	follow-up status: Alive	4.85147
GSM815061	predicted class: GCB	age: 58.39	Sex: male	treated status: 1	follow-up status: Alive	4.8679
GSM815028	predicted class: TypeIII	age: 41.79	Sex: female	treated status: 1	follow-up status: Alive	4.87064
GSM815110	predicted class: TypeIII	age: 81.22	Sex: female	treated status: 1	follow-up status: Alive	4.89254
GSM815023	predicted class: GCB	age: 42.29	Sex: male	treated status: 1	follow-up status: Alive	4.94456
GSM815022	predicted class: ABC	age: 58.54	Sex: male	treated status: 1	follow-up status: Alive	4.96372
GSM814961	predicted class: ABC	age: 66.28	Sex: male	treated status: 1	follow-up status: Dead	4.97194
GSM815017	predicted class: ABC	age: 68.23	Sex: male	treated status: 1	follow-up status: Alive	5.01027
GSM814935	predicted class: GCB	age: 23.6	Sex: male	treated status: 1	follow-up status: Alive	5.02669
GSM815013	predicted class: TypeIII	age: 52.86	Sex: male	treated status: 1	follow-up status: Alive	5.07597
GSM815012	predicted class: GCB	age: 61.93	Sex: male	treated status: 1	follow-up status: Alive	5.08419
GSM814922	predicted class: GCB	age: 69.25	Sex: female	treated status: 1	follow-up status: Alive	5.16085
GSM814994	predicted class: GCB	age: 68.47	Sex: female	treated status: 1	follow-up status: Dead	5.16085
GSM814940	predicted class: ABC	age: 81.97	Sex: female	treated status: 0	follow-up status: Alive	5.17728
GSM815016	predicted class: TypeIII	age: 33.33	Sex: male	treated status: 1	follow-up status: Alive	5.21287
GSM814983	predicted class: TypeIII	age: 63.35	Sex: female	treated status: 1	follow-up status: Alive	5.21561
GSM814942	predicted class: TypeIII	age: 70.18	Sex: female	treated status: 1	follow-up status: Alive	5.22929
GSM814987	predicted class: TypeIII	age: 47.82	Sex: male	treated status: 1	follow-up status: Alive	5.23751
GSM815008	predicted class: ABC	age: 73.87	Sex: male	treated status: 1	follow-up status: Alive	5.28953
GSM815082	predicted class: GCB	age: 81.22	Sex: female	treated status: 1	follow-up status: Dead	5.3525
GSM815005	predicted class: ABC	age: 66.31	Sex: male	treated status: 1	follow-up status: Alive	5.3744
GSM815002	predicted class: ABC	age: 76.57	Sex: male	treated status: 1	follow-up status: Alive	5.38262
GSM814888	predicted class: TypeIII	age: 73.09	Sex: female	treated status: 1	follow-up status: Alive	5.54141
GSM815085	predicted class: TypeIII	age: 76.12	Sex: male	treated status: 1	follow-up status: Alive	5.54415
GSM814916	predicted class: GCB	age: 71.06	Sex: male	treated status: 1	follow-up status: Alive	5.59343
GSM814932	predicted class: GCB	age: 86.6	Sex: male	treated status: 0	follow-up status: Dead	5.60712
GSM815077	predicted class: ABC	age: 76.42	Sex: female	treated status: 1	follow-up status: Alive	5.63724
GSM814970	predicted class: TypeIII	age: 26.62	Sex: female	treated status: 1	follow-up status: Alive	5.71663
GSM815064	predicted class: GCB	age: 67.69	Sex: male	treated status: 1	follow-up status: Alive	5.78508
GSM815066	predicted class: ABC	age: 74.61	Sex: male	treated status: 1	follow-up status: Alive	5.78508
GSM815031	predicted class: GCB	age: 61.56	Sex: female	treated status: 1	follow-up status: Alive	5.80972
GSM814991	predicted class: GCB	age: 71.49	Sex: female	treated status: 1	follow-up status: Dead	5.82888
GSM815027	predicted class: GCB	age: 65.89	Sex: male	treated status: 1	follow-up status: Alive	5.84531
GSM814973	predicted class: GCB	age: 67.23	Sex: male	treated status: 1	follow-up status: Alive	5.85353
GSM814906	predicted class: GCB	age: 51.42	Sex: male	treated status: 1	follow-up status: Alive	5.90007
GSM815018	predicted class: ABC	age: 66.12	Sex: male	treated status: 1	follow-up status: Alive	5.96304
GSM814884	predicted class: TypeIII	age: 74.19	Sex: female	treated status: 1	follow-up status: Alive	5.96578
GSM814882	predicted class: TypeIII	age: 48.77	Sex: male	treated status: 1	follow-up status: Alive	5.99589
GSM814948	predicted class: GCB	age: 71.54	Sex: male	treated status: 1	follow-up status: Alive	6.00137
GSM815015	predicted class: GCB	age: 73.96	Sex: male	treated status: 1	follow-up status: Alive	6.02053
GSM814971	predicted class: GCB	age: 69.04	Sex: female	treated status: 1	follow-up status: Alive	6.02327
GSM815014	predicted class: ABC	age: 64.47	Sex: male	treated status: 1	follow-up status: Alive	6.0397
GSM814969	predicted class: GCB	age: 40.8	Sex: female	treated status: 1	follow-up status: Alive	6.05339
GSM814941	predicted class: GCB	age: 70.42	Sex: female	treated status: 1	follow-up status: Dead	6.05886
GSM814964	predicted class: GCB	age: 57.17	Sex: female	treated status: 1	follow-up status: Alive	6.07529
GSM814966	predicted class: GCB	age: 74.85	Sex: male	treated status: 1	follow-up status: Dead	6.19576
GSM814875	predicted class: GCB	age: 80.48	Sex: male	treated status: 1	follow-up status: Alive	6.26694
GSM814871	predicted class: TypeIII	age: 71.28	Sex: male	treated status: 1	follow-up status: Alive	6.27242
GSM814863	predicted class: ABC	age: 57.28	Sex: female	treated status: 1	follow-up status: Alive	6.28611
GSM815004	predicted class: GCB	age: 68.46	Sex: male	treated status: 1	follow-up status: Alive	6.30527
GSM814943	predicted class: TypeIII	age: 60.99	Sex: male	treated status: 1	follow-up status: Alive	6.3217
GSM814959	predicted class: GCB	age: 71.08	Sex: female	treated status: 1	follow-up status: Alive	6.34908
GSM814939	predicted class: ABC	age: 65.73	Sex: male	treated status: 1	follow-up status: Alive	6.40383
GSM814954	predicted class: TypeIII	age: 40.81	Sex: male	treated status: 1	follow-up status: Alive	6.40383
GSM814955	predicted class: TypeIII	age: 51.07	Sex: female	treated status: 1	follow-up status: Alive	6.40383
GSM814953	predicted class: GCB	age: 71.75	Sex: female	treated status: 1	follow-up status: Alive	6.41752
GSM814958	predicted class: GCB	age: 66.92	Sex: female	treated status: 1	follow-up status: Alive	6.43121
GSM814931	predicted class: GCB	age: 68.26	Sex: female	treated status: 1	follow-up status: Alive	6.43942
GSM814905	predicted class: GCB	age: 69.33	Sex: male	treated status: 1	follow-up status: Alive	6.50513
GSM814903	predicted class: GCB	age: 59.28	Sex: male	treated status: 1	follow-up status: Alive	6.60096
GSM814910	predicted class: TypeIII	age: 45.86	Sex: male	treated status: 1	follow-up status: Alive	6.65298
GSM814913	predicted class: GCB	age: 69.79	Sex: male	treated status: 1	follow-up status: Alive	6.66941
GSM814979	predicted class: ABC	age: 71.19	Sex: female	treated status: 1	follow-up status: Alive	6.86379
GSM815024	predicted class: GCB	age: 64.64	Sex: female	treated status: 1	follow-up status: Alive	6.86379
GSM814975	predicted class: GCB	age: 71.03	Sex: female	treated status: 1	follow-up status: Alive	6.90212
GSM814981	predicted class: TypeIII	age: 55.61	Sex: female	treated status: 1	follow-up status: Alive	6.91581
GSM814980	predicted class: GCB	age: 82.47	Sex: male	treated status: 1	follow-up status: Alive	6.98152
GSM815011	predicted class: GCB	age: 68.91	Sex: male	treated status: 1	follow-up status: Alive	7.07461
GSM814900	predicted class: GCB	age: 63.71	Sex: male	treated status: 1	follow-up status: Alive	7.21424
GSM814911	predicted class: TypeIII	age: 64.52	Sex: female	treated status: 1	follow-up status: Alive	7.24162
GSM815081	predicted class: TypeIII	age: 73.44	Sex: female	treated status: 1	follow-up status: Alive	7.44148
