# Supplementary material for: Lipid metabolism-related gene signature predicts prognosis and unveils novel anti-tumor drugs in specific type of diffuse large B cell lymphoma
Source: Mol Med. 2024 Nov 13;30:210. doi: 10.1186/s10020-024-00988-4 (PMC11559131; doi:10.1186/s10020-024-00988-4)
Supplement: Supplementary file 10 — Supplementary Material 10 [file 10020_2024_988_MOESM10_ESM.xlsx]

## Sheet: Sheet1
GSM	time	event
GSM274896	0.82	1
GSM274898	9.67	0
GSM274899	4.83	0
GSM274901	0.05	1
GSM274904	15.41	0
GSM274909	14.24	0
GSM274914	5	0
GSM274917	5.57	1
GSM274919	0.25	1
GSM274931	11.29	0
GSM274932	2.05	1
GSM274936	5.77	0
GSM274937	6.46	0
GSM274942	6.44	0
GSM274946	11.72	0
GSM274962	3.03	1
GSM274966	2.43	0
GSM274967	1.22	1
GSM274971	1.27	1
GSM274972	0.2	1
GSM274977	21.78	0
GSM274985	4.13	1
GSM275001	0.31	1
GSM275002	0.01	1
GSM275006	4.16	0
GSM275013	0.34	1
GSM275016	0.12	1
GSM275019	0.42	1
GSM275021	2	1
GSM275029	0.47	1
GSM275039	1.86	1
GSM275041	0.72	1
GSM275047	2.69	0
GSM275055	5.24	0
GSM275056	0.62	1
GSM275058	3.35	0
GSM275060	1.92	1
GSM275062	9.99	0
GSM275064	11.02	1
GSM275065	1.64	1
GSM275071	6.72	0
GSM275072	2.26	1
GSM275073	0.03	1
GSM275074	12.34	0
GSM275076	2.52	0
GSM275077	1.71	0
GSM275078	4.74	0
GSM275081	5.23	0
GSM275088	5.17	0
GSM275093	4.86	0
GSM275094	3.5	0
GSM275096	0.03	1
GSM275097	3.75	0
GSM275098	2.95	0
GSM275100	1.98	0
GSM275101	1.92	0
GSM275108	1.7	1
GSM275111	5.63	0
GSM275112	1.91	0
GSM275117	2.78	0
GSM275122	2.56	0
GSM275124	1.48	0
GSM275125	1.41	1
GSM275135	2.93	0
GSM275137	2.85	0
GSM275138	2.79	0
GSM275139	1.66	0
GSM275140	1.04	0
GSM275142	3.14	0
GSM275144	2.8	0
GSM275148	4.03	0
GSM275149	5.37	0
GSM275152	3.07	0
GSM275153	5.8	0
GSM275154	2.16	0
GSM275160	0.89	1
GSM275165	1.63	0
GSM275168	4.01	0
GSM275171	0.61	1
GSM275172	0.94	1
GSM275173	0.4	1
GSM275174	0.03	1
GSM275175	2.94	0
GSM275176	2.72	0
GSM275177	0.15	1
GSM275180	1.76	0
GSM275185	0.09	1
GSM275188	0.15	1
GSM275192	2.38	0
GSM275194	1.22	0
GSM275206	1.27	1
GSM275208	2.66	0
GSM275209	3.96	0
GSM275218	0.19	0
GSM275225	4.42	0
GSM275258	2.51	0
GSM275259	0.3	0
GSM275266	0.55	1
GSM275267	1.47	0
GSM275269	1.53	0
GSM275270	1.41	0
GSM275275	0.41	1
GSM275285	5.37	0
GSM275288	0.5	0
GSM275289	0.62	0
GSM275292	0.74	0
GSM275293	0.81	0
GSM275295	0.8	0
GSM275296	0.42	0
GSM275297	0.67	0
GSM275299	1.18	0
GSM275301	1.6	0
GSM275303	0.65	0
GSM275305	1.21	1
GSM1300747	2.37	1
GSM1300748	0.92	1
GSM1300749	1.17	1
GSM1300750	1.12	0
GSM1300751	3.67	1
