# Supplementary material for: Lipid metabolism-related gene signature predicts prognosis and unveils novel anti-tumor drugs in specific type of diffuse large B cell lymphoma
Source: Mol Med. 2024 Nov 13;30:210. doi: 10.1186/s10020-024-00988-4 (PMC11559131; doi:10.1186/s10020-024-00988-4)
Supplement: Supplementary file 11 — Supplementary Material 11 [file 10020_2024_988_MOESM11_ESM.xlsx]

## Sheet: Sheet1
STANDARD_NAME	COATED_MEMBRANE
GENE_SYMBOLS	AFTPH,AP1G2,SYNRG,AP1S1,AP2S1,AP3S1,ARCN1,COPA,COPB1,COPB2,COPE,COPG1,COPG2,COPZ1,EGFR,LDLRAP1,NECAP2
GENE_SYMBOLS	ABCC4,AFTPH,AP1G2,SYNRG,AP1S1,AP2S1,ARCN1,COPA,COPB1,COPB2,COPE,COPG1,COPG2,COPZ1,CSPG5,CUZD1,DMBT1,ECE2,EGFR,ICA1,KIF1B,LAMP2,LDLRAP1,NECAP2,RASSF9,SELP,TMED10,TMED2
GENE_SYMBOLS	AASS,PMVK,ACOT12,DLAT,DLD,DLST,DIP2A,MLYCD,NUDT8,MPC2,NUDT7,ACACA,HMGCS1,HMGCS2,ACACB,ACAT1,MVD,MVK,ACLY,AADAT,PIPOX,PDHA1,PDHA2,PDHB,PDK1,PDK2,PDK3,PDK4,ACSS2,TDO2,PPCS,PDHX,ACSS1
GENE_SYMBOLS	CD1A,CD1B,CD1C,CD1D,CD1E
GENE_SYMBOLS	AP3B1,AP3D1,CD1A,CD1B,CD1C,CD1D,CD1E
GENE_SYMBOLS	SLC25A13,SLC7A13,GFAP,NTSR1,LRRC8D,LRRC8A,SLC1A1,SLC1A2,SLC1A3,SLC1A4,SLC1A5,SLC1A6,SLC3A1,UCP2,SLC25A22,LRRC8E,SLC25A18,LRRC8C,SLC25A12
GENE_SYMBOLS	SLC19A2,SLC38A3,SLC15A4,SLC25A29,SLC47A1,SLC25A19,SLC7A1,SLC22A1,SLC22A2,SLC19A3,SLC44A4,SLC28A2,SLC28A1,SLC38A5
GENE_SYMBOLS	ATG7,IRGM,ATG16L1,ATG12,ATG5
GENE_SYMBOLS	NR2E3,HDAC6,HDAC5,BCL2L11,KLRC4-KLRK1,NR1H3,CDK4,TRIB1,MIR6869,RAMP3,AKAP8,LILRB2,TNIP1,YAP1,SPON2,PGRMC2,TADA3,CARM1,DDX17,KAT5,CEBPE,CXCL13,PRPF8,CES1,ADCY1,PTGES3,ADCY2,CFTR,RUVBL2,LILRB1,ARID5A,MALT1,ADCY3,IL24,LILRA2,ABHD2,AKR1C4,ADAMTS13,ADCY5,FAM107A,MAP4K1,ADCY6,FZD10,IRAK3,EGLN2,PADI2,PARK7,PHB2,TWF2,ADCY8,NLRP3,CARD16,OSBPL7,FBXO32,GBP5,FAM210B,DEFB118,CCR5,COL1A1,CMPK2,OSR1,PPARGC1B,CP…
GENE_SYMBOLS	CERT1,ABCA13,ABCA2,ABCA12,GLTPD2,MTTP,OSBP,PLEKHA8P1,GLTP,ABCB1,ABCB4,PLTP,PSAP,CPTP,SGPP1,PLEKHA8,VAPA
GENE_SYMBOLS	CERT1,PLEKHA8P1,GLTP,SGPP1,PLEKHA8
GENE_SYMBOLS	CLDN3,CTNNB1,ADGRA2,LRP5,NDP,FOXP3,LSR,MXRA8,BPGM,TTPA,TRPV1,WNT7A,FZD4,RECK,MFSD2A,VPS4B
GENE_SYMBOLS	SLC7A11,GPX4,SLC39A7,TMEM164,AIFM2
GENE_SYMBOLS	SLC45A1,SLC2A2,SLC2A3,SLC5A1,SLC2A10
GENE_SYMBOLS	PIGK,MIR548P,NR1H3,LPCAT3,BPNT1,CEPT1,CDS1,PEMT,CDIPT,KAT5,AGPAT1,AGPAT2,AVIL,P3R3URF,CHAT,CHKA,CHKB,PTPMT1,CISH,MOGAT1,IP6K3,CLN3,SOCS4,SLC44A3,FITM2,PIGU,TMEM150A,TAMM41,GPAT4,PIP5KL1,TTC7B,LIPI,SIK1,GPAT2,AWAT2,DGKA,DGKB,DGKG,DGKH,DGKQ,ABHD3,PIKFYVE,LIPH,SLC44A5,FABP3,FABP5,ACSL1,ACSL3,FGF2,ATG14,INPP5F,SACM1L,EFR3B,SMG1,EFR3A,LPIN1,PIP5K1C,CTDNEP1,SIRT1,SLC44A1,PIGN,PLA2G15,RAB38,PISD,ALOX15,…
GENE_SYMBOLS	PLA2G4B,PNPLA6,ABHD2,LYPLA2,MGLL,APOA5,PLA2G4E,AADAC,ENPP6,CPS1,ABHD16B,ABHD12B,PNPLA5,PLB1,FAAH,DAGLB,INPP5F,PLCB1,DDHD2,PLA2G15,PLA2G4F,ABHD12,FGF21,GPLD1,PLA2G4D,GDPD1,PNPLA1,APOA2,APOA4,APOB,GPIHBP1,APOC1,APOC2,APOC3,PNPLA7,LDLR,LIPC,LIPE,LPL,PLIN5,PNPLA8,ABHD5,GDE1,ENPP2,PIK3CG,PLA2G4A,PLA2G5,PNLIPRP2,SMPD4,GPCPD1,PNPLA2,ABHD6,SORL1,DAGLA,GDPD3,ABHD16A,PLA2G7,PNPLA3,PNPLA4,PLA2G6,PLA2G10,PLA…
GENE_SYMBOLS	PLA2G4B,PIGK,MIR548P,NR1H3,LPCAT3,BPNT1,CEPT1,CDS1,PEMT,CDIPT,KAT5,AGPAT1,AGPAT2,AVIL,CETP,PNPLA6,SLC27A5,P3R3URF,CHAT,ABHD2,PLAAT3,CHKA,CHKB,LYPLA2,CHRM5,PHB2,MGLL,OSBPL5,OSBPL8,OSBPL10,PTPMT1,CISH,MOGAT1,APOA5,PLAAT5,IP6K3,CLN3,SOCS4,PLA2G4E,SLC44A3,FITM2,PIGU,TMEM150A,MBOAT2,AADAC,DNAJC19,TAMM41,ENPP6,CPS1,CPT1A,GPAT4,PIP5KL1,DGKK,ABHD16B,SERPINA12,ABHD12B,TTC7B,LIPI,SIK1,PNPLA5,GPAT2,PLB1,MBO…
GENE_SYMBOLS	RAB12,RAB8A,RAB8B,RAB13,NKD2
GENE_SYMBOLS	PIGK,PIGU,PIGN,PGAP2,GPLD1,PIGW,PIGP,PIGT,PIGA,PIGC,PIGF,PIGH,DPM3,PIGG,PIGV,SLC30A5,MPPE1,PGAP1,CWH43,PIGZ,PGAP4,PIGO,PIGY,GPAA1,DPM1,DPM2,PIGQ,PIGM,PGAP3,PIGS,PIGL,PIGB
GENE_SYMBOLS	ADA,ZMPSTE24,CDKN2B,CITED2,PRMT5,CEBPA,CEBPB,CEBPG,SEC63,DNAAF1,CPB2,CPS1,CPT1A,ATF2,E2F7,CSNK2A2,CYP1A1,DUT,ELK1,EZH2,FGF1,FGL1,COBL,RPGRIP1L,FPGS,CADM1,FRZB,PCSK9,RHBDD3,NIPBL,UPF2,NKX2-8,GATA6,GFER,NPHP3,GLI1,ANXA1,HFE,HGF,HLX,HMGCS2,ONECUT1,HNRNPD,HPN,HES1,CCDC39,ACADM,IGF2R,IHH,IL6,IL10,PDX1,ITGA2,JARID2,ACAT1,ARF6,LIPA,SMAD3,MAN2A1,MDK,MET,MPST,ASS1,NAGLU,NF1,NODAL,NOTCH1,NOTCH2,NPC1,ACO2,O…
GENE_SYMBOLS	CETP,ABCA5,APOA1,APOA2,APOA4,APOC1,APOC3,APOE,LCAT,LIPC,PLA2G3,PLTP,APOM,LIPG,SCARB1,ABCG1
GENE_SYMBOLS	CERT1,NPC2,PRELID3A,CETP,STARD3,OSBPL5,OSBPL8,CIDEA,STARD4,PRELID2,ABCA1,ABCA3,BLTP3B,ATG2A,ESYT1,PITPNB,PITPNC1,CIDEB,PRELID1,APOA1,APOA2,APOA4,APOB,APOE,TNFAIP8L3,GLTPD2,MTTP,OSBP,PRELID3B,PLEKHA8P1,GLTP,TRIAP1,PITPNA,PLTP,GRAMD1C,ATG2B,GRAMD1B,PITPNM2,GRAMD1A,CIDEC,ABCG5,ABCG8,STAR,TSPO,TTPA,STARD5,CPTP,PITPNM3,BLTP1,PLEKHA8,PITPNM1,ABCG1,C2CD2L,OSBPL2
GENE_SYMBOLS	PLIN3,KAT5,PLIN2,PRKAA1,PRKAA2,PNPLA2
GENE_SYMBOLS	CDS1,FITM2,MOSPD2,FITM1,PISD,BSCL2,SMIM22,ZFYVE1,AUP1,LDAF1,RNF213,SQLE,PLA2G4C,CDS2
GENE_SYMBOLS	PLIN3,CDS1,KAT5,CIDEA,PLIN2,FITM2,TBC1D20,MOSPD2,FITM1,TSPO2,RAB3GAP1,RAB18,SPART,FAF2,DDHD2,PISD,BSCL2,CIDEB,SMIM22,PLIN5,ZFYVE1,PPIA,PPID,AUP1,PRKAA1,PRKAA2,PNPLA2,LDAF1,PTGFRN,RNF213,CIDEC,SQLE,PNPLA3,PLA2G4C,CDS2
GENE_SYMBOLS	ABCC4,KDM5B,C1QTNF1,CRH,CRHR1,SELENOM,CRY1,CRY2,CYP19A1,DAB2,AGT,AGTR1,EDN1,GALR1,GDF9,IL1A,IL1B,INHBA,KCNQ1,LEP,MIF,MYB,NKX3-1,NMB,NOS2,P2RX4,P2RX7,PLA2G3,GAL,GHRL,PLA2G4A,POMC,MAP2K6,RETN,PTGS2,PTPN11,REN,WNK4,BMP6,SPP1,TSPO,TMF1,FZD4,PLA2G10,TNFSF11,TNFRSF11A,PTGES
GENE_SYMBOLS	B4GALNT2,A3GALT2,B4GALNT1,GBA1,GBGT1,ABO,GLT6D1,SLC35C1,GBA2,ST3GAL2,ST3GAL4,B3GALT1
GENE_SYMBOLS	MINAR2,CD24,NR1H3,CERT1,CEBPA,NPC2,CES1,CETP,SEC24A,EHD1,C1QTNF3,NUS1,TLCD1,ACSM1,APOA5,ACSM2A,OR10J5,FITM2,ADORA1,TLCD4,PNPLA5,CYP7A1,TTC39B,AKR1C1,DDX3X,ABCA1,ABCA2,MTLN,EPHX2,CLN8,ABCA3,ABCD1,FABP4,FABP3,FGFR4,RALY,ATP13A2,SIRT1,ABCA5,MTCH2,NR5A2,G6PC1,PCSK9,TSKU,LDLRAP1,ZBTB20,ABCA12,GCKR,GIP,ANGPTL3,TMEM97,GOT1,PNPLA1,ORMDL2,COMMD9,MYLIP,NPC1L1,ACACA,HNF4A,APOA1,APOA2,APOA4,APOB,GPIHBP1,ENPP…
GENE_SYMBOLS	SLC27A5,SLC27A4,SLC27A2,EPRS1,AKT1,AKT2,FABP3,ACSL1,ACSL3,SLC27A1,LIPA,ACSL5,RPS6KB1,STRA6,SLC2A1,THBS1,SPX,IRS2,CD36,PLPPR4
GENE_SYMBOLS	MIR301B,NR1H3,ATP9A,CERT1,LPCAT3,PLIN3,ABCC4,SIGMAR1,ABCA7,ABCA10,ABCA9,ABCA8,ATP8A1,CDS1,LYPLA1,SLC25A17,CEL,NPC2,SLCO1B1,PRELID3A,CES1,CETP,KDM5B,CFTR,SEC24A,STARD10,SLC22A7,CFHR4,EHD1,STARD3,SLC27A5,SLC27A4,SLC27A3,SLC27A2,AKR1C4,CHKA,SLCO2B1,SLC22A9,XKR4,OSBPL1A,OSBPL5,OSBPL6,OSBPL7,OSBPL8,OSBPL9,OSBPL10,OSBPL11,C1QTNF1,CIDEA,SLCO1B3-SLCO1B7,NUS1,RBP7,APOA5,PRAP1,PDZD8,CLU,CLN3,ANO4,PLIN2,SLC…
GENE_SYMBOLS	DGKK,DGKA,DGKB,DGKG,DGKH,DGKQ,AGK,DGKZ,DGKE,DGKD,DGKI
GENE_SYMBOLS	NR1H3,PLIN3,CDS1,NPC2,CES1,EHD1,OSBPL8,OSBPL11,CIDEA,PLIN2,FITM2,ACVR1C,STARD4,CPT1A,CRP,CRY1,CRY2,TTC39B,MOSPD2,FITM1,ABCA1,VSTM2A,SIRT1,PISD,B4GALNT1,GBA1,BSCL2,CIDEB,ANGPTL3,GM2A,FFAR2,HILPDA,HEXA,HEXB,ACACB,APOA1,APOB,APOC4,APOE,IL1B,IL6,ITGAV,ITGB3,LEP,LIPA,LPL,MIR10B,MIR144,MIR146A,MIR34A,SMIM22,PLIN5,MSR1,NFKB1,NFKBIA,NPC1,ABHD5,ENPP1,ZFYVE1,TREM2,PPARA,PPARD,PPARG,AUP1,FBXW7,PNPLA2,LDAF1,…
GENE_SYMBOLS	SLC27A4,FABP5,APOE,SLC27A1,MFSD2A,CD36
GENE_SYMBOLS	SPTLC1,ADRB2,HTT,AUP1,RAB7A,SESN2,SPTLC2
GENE_SYMBOLS	PIGK,ATG7,WDR45,PIGU,ZDHHC19,ZDHHC15,DBI,ABCA1,RAB3GAP1,ZDHHC17,PIGN,ALOX12B,ZDHHC20,ZDHHC24,ZDHHC23,RAB3GAP2,SVIP,ZDHHC5,CLIP3,WIPI2,GBA1,PGAP2,GLUL,ZDHHC22,PIGW,RABL3,ZDHHC1,ZDHHC8,APOA1,APOB,APOBEC1,ZDHHC21,IRGM,APOE,LCAT,GOLGA7B,NMT1,ZDHHC9,GOLGA7,ZDHHC2,PIGP,ZDHHC3,PIGT,PIGA,PIGC,PIGF,PIGH,PIK3C3,DPM3,ZDHHC13,PIGG,PPM1A,PPM1B,ATG16L1,WIPI1,ZDHHC4,ZDHHC7,PIGV,HHAT,WDR45B,HHATL,SELENOK,ATG101,…
GENE_SYMBOLS	LYPLA1,LYPLA2,LYPLAL1,NOTUM,CTSD,APOB,APOE,LDLR,LIPA,ATM,ABHD17B,ABHD10,PPT1,ABHD17C,ABHD17A
GENE_SYMBOLS	PIGK,LYPLA1,ATG7,WDR45,LYPLA2,APOA5,LYPLAL1,PIGU,ZDHHC19,NOTUM,CTSD,ZDHHC15,DBI,ABCA1,RAB3GAP1,ZDHHC17,PIGN,APOL2,ALOX12B,ZDHHC20,ZDHHC24,ZDHHC23,PCSK9,RAB3GAP2,SVIP,ZDHHC5,CLIP3,WIPI2,GBA1,PGAP2,GLUL,ZDHHC22,PIGW,RABL3,ZDHHC1,ZDHHC8,NPC1L1,APOA1,APOA2,APOA4,APOB,APOBEC1,ZDHHC21,APOC1,APOC3,IRGM,APOD,APOE,ITGAV,ITGB3,LCAT,LDLR,LEP,LIPA,GOLGA7B,MTTP,ATM,NMT1,OLR1,ABHD17B,ZDHHC9,GOLGA7,ZDHHC2,PIGP,…
GENE_SYMBOLS	CETP,AGT,AGTR1,PLA2G2E,APOA2,APOB,APOE,LIPC,MPO,MTTP,PLA2G3,PLA2G2A,PLA2G5,PLA2G7,PLA2G10,ABCG1
GENE_SYMBOLS	CHMP4B,ATP10B,CHMP2B,CHMP2A,CHMP4A,CHMP1A,CHMP5,CHMP3,LAPTM4B,CHMP1B,LAPTM5,CHMP6,CHMP7,CHMP4C
GENE_SYMBOLS	TOM1,DNM1L,HUWE1,MYMX,STX6,BET1,VAV3,VTI1B,YKT6,CPLX2,CPLX1,SOX30,CORO1A,PRRT2,CHP1,STX1B,SNAP47,CLN3,SPACA3,DCST2,CHMP4B,LYZL4,LLCFC1,UBXN2B,VTI1A,SYT9,FREY1,C16orf92,SPACA6,DCST1,CTSL,ROPN1B,SPPL2C,UBXN2A,CRISP1,DPP4,PIKFYVE,RAB12,TSNARE1,STX2,AKT2,RIMS1,SEPTIN8,SYT11,VPS39,VPS8,ATP13A2,FOLR1,FOLR2,FOLR3,SNAPIN,STX12,SPESP1,ADAM2,GLIPR1L1,GCA,CHMP2B,ERC2,GAS6,BLOC1S6,VPS33B,SEC22A,VPS41,VPS4A,C…
GENE_SYMBOLS	PIGK,ABCA8,PEMT,ST3GAL6,SPTLC1,FUT9,CERS1,DEGS2,SPNS2,ACER1,CYP4F22,A3GALT2,PIGU,SGPP2,C20orf173,SAMD8,CSNK1G2,PPM1L,SPTSSB,SGMS2,SPTSSA,ABCA2,HACD2,CERS3,CLN8,ALDH3B1,ALDH3B2,SIRT3,PIGN,PRKD3,ALOX12B,FUT6,KDSR,CERS6,ST6GALNAC3,B4GALNT1,PRKD2,SGMS1,GBA1,GBGT1,ST6GALNAC4,PGAP2,PIGW,PNPLA1,ORMDL2,ST8SIA5,CERS2,ST6GALNAC6,ST8SIA6,ENPP7,ACER2,CCN1,CERKL,HACD4,ASAH1,OSBP,P2RX1,P2RX7,ST8SIA3,SCCPDH,PIG…
GENE_SYMBOLS	CEL,NEU3,SMPDL3A,ZPBP2,ACER1,NEU4,CYP1B1,FUCA1,GALC,GBA1,GLA,SMPDL3B,GM2A,HEXA,HEXB,ENPP7,ACER2,LCT,MGST2,ASAH1,NAGA,NEU1,NEU2,VPS54,ENPP2,PNLIPRP2,ACER3,PPT1,SMPD3,SMPD4,PRKCD,ASAH2,GBA2,GBA3,ASAH2B,SMPD1,SMPD2,SPHK1,SGPL1
GENE_SYMBOLS	PIGK,CERT1,ABCA8,PEMT,ST3GAL6,SPTLC1,CEL,FUT9,CERS1,NEU3,SMPDL3A,DEGS2,ZPBP2,SPNS2,ACER1,CYP4F22,A3GALT2,PIGU,NEU4,SGPP2,CREM,C20orf173,SAMD8,CSNK1G2,PPM1L,CYP1B1,SPTSSB,SGMS2,SPTSSA,ABCA2,HACD2,CERS3,CLN8,ALDH3B1,ALDH3B2,SIRT3,PIGN,PLA2G15,PRKD3,ALOX12B,FUCA1,FUT2,FUT3,FUT5,FUT6,FUT7,KDSR,CERS6,ST6GALNAC3,GALC,B4GALNT1,PRKD2,SGMS1,ABCA12,GBA1,GBGT1,ST6GALNAC4,NAAA,GLA,GLB1,SMPDL3B,PGAP2,HTRA2,GM…
GENE_SYMBOLS	CDH2,CD24,PDCD6IP,PDCD6,BCL2L11,TOMM6,CHMP4BP1,TOM1,,DNM1L,HUWE1,ATP9A,CERT1,PPIF,KIF20A,PREB,LPCAT3,MYMX,FLOT1,STX6,AP3S2,GPHN,STAM2,ZMPSTE24,BET1,EMC8,TFG,TRDN,ABCA7,ATP8A1,NDRG1,SEC24B,TMEM147,ACAA2,VAV3,TOMM40,BAIAP2,SEC23B,SEC23A,VTI1B,NPC2,TRAPPC2B,EXOC5,PRELID3A,MTX2,YKT6,CETP,NEK6,SEC24A,CPLX2,CPLX1,AFG3L2,AP3M2,STARD3,TMED2,TMED10,IMMT,RAB31,RCC1,SOX30,RER1,CRYZL2P-SEC16B,IL1RAPL1,PLAAT3…
GENE_SYMBOLS	BCL2L11,TOMM6,,PPIF,ACAA2,TOMM40,MTX2,AFG3L2,IMMT,OMA1,THEM4,MICOS13,CNP,CIBAR1,ATF2,APOOL,ROMO1,TRMT10B,TIMM8A,NAIF1,CLN8,EYA2,MTCH1,MTCH2,MPV17L,SAMM50,TIMM10B,TIMM13,TIMM10,TIMM9,TIMM8B,GHITM,BBC3,GCLC,BLOC1S2,TMEM102,COX18,TMEM14A,SLC25A4,SLC25A5,SLC25A6,GSK3A,GSK3B,TIMM22,GZMB,HK2,HSPA1A,HSPA4,HSPA9,HSP90AA1,MTX3,LETM1,CHCHD10,TOMM5,MIR17,MIR29A,MIR29B1,MIR29C,MICOS10,MTX1,NMT1,OPA1,OXA1L,ND…
GENE_SYMBOLS	NMT1,PPM1A,PPM1B,HHAT,HHATL,NMT2
GENE_SYMBOLS	PLA2R1,ABL1,ANGPTL3,ANXA1,APOA2,APOC1,APOC3,MIR138-1,PLIN5,ANGPTL4,RGS2,SORT1,BICD1,ANXA8,MIR590,ANXA8L1,HDAC9
GENE_SYMBOLS	MIR301B,NR1H3,CES1,OSBPL8,CRP,CRY1,CRY2,TTC39B,ABCA1,EGF,ABCA2,AKT1,AKT2,PLA2R1,PCSK9,APOA2,APOC1,APOC2,APOC3,IL6,ITGAV,ITGB3,LEP,MIR128-1,MIR130B,MIR144,MIR145,MIR146A,MIR148A,MIR17,MIR19B1,MIR206,MIR26A1,MIR27A,MIR27B,MIR302A,MIR30C1,MIR33A,MIR34A,MIR9-1,NFKB1,NFKBIA,FIS1,ABHD5,TREM2,PPARA,PPARD,PPARG,PNPLA2,PTPN2,PTPN11,ABCG5,ABCG8,SHH,SREBF2,MIR33B,MIR613,THBS1,TSPO,TNF,NR1H2,MIR758,PLA2G10,C…
GENE_SYMBOLS	NR1H3,CES1,OSBPL8,CRP,TTC39B,ABCA1,IL6,ITGAV,ITGB3,LEP,MIR146A,NFKBIA,ABHD5,TREM2,PPARA,PPARD,PPARG,PNPLA2,PTPN2,TNF,NR1H2,ABCG1
GENE_SYMBOLS	DBI,APOD,ITGAV,ITGB3,HHATL
GENE_SYMBOLS	TOM1,STX6,BET1,VAV3,VTI1B,CPLX2,CPLX1,SOX30,CORO1A,PRRT2,STX1B,SNAP47,CLN3,CHMP4B,VTI1A,SYT9,PIKFYVE,RAB12,TSNARE1,STX2,AKT2,SEPTIN8,SYT11,VPS39,VPS8,ATP13A2,SNAPIN,STX12,CHMP2B,ERC2,VPS33B,VPS41,VPS4A,CHMP2A,YIPF7,TRARG1,GRIK5,CHMP4A,STXBP6,ANXA1,ANXA2,RAB7B,IRAG2,STX19,RAB8A,CHMP1A,ANKFY1,CHMP5,CHMP3,RAB8B,PIP4K2A,PLA2G5,RAB39A,SAMD9,STX17,ARL8B,RAB20,VPS11,CHMP1B,CLTRN,VPS18,RAB3A,RAB13,CPLX3,…
GENE_SYMBOLS	PIGK,LPCAT3,ABCA8,BPNT1,CEPT1,CDS1,PEMT,CDIPT,AGPAT1,AGPAT2,SPTLC1,PMVK,P3R3URF,CHAT,PLAAT3,CHKA,CHKB,CHP1,PTPMT1,CISH,NUS1,IP6K3,CLN3,SOCS4,SLC44A3,FITM2,PIGU,TMEM150A,MBOAT2,TAMM41,GPAT4,PIP5KL1,SAMD8,TTC7B,LIPI,GPAT2,MBOAT1,DGKA,DGKB,DGKG,DGKH,DGKQ,FITM1,SGMS2,ABHD3,ABCA2,PIKFYVE,LIPH,SLC44A5,FABP3,FABP5,ACSL3,ADGRF5,FDPS,FGF2,DOLK,ATG14,INPP5F,SACM1L,EFR3B,SMG1,EFR3A,LPIN1,PIP5K1C,SLC44A1,PIG…
GENE_SYMBOLS	PLA2G4B,PNPLA6,SMPDL3A,PLA2G4E,ENPP6,ABHD16B,ABHD12B,PLB1,PLBD2,NAPEPLD,INPP5F,PLCB1,PLA2G15,PLA2G4F,ABHD12,SMPDL3B,ANGPTL3,PLA2G4D,GDPD1,APOA2,ENPP7,APOC1,IDH1,APOC2,PNPLA7,LDLR,LIPC,PLPP6,PNPLA8,GDE1,ENPP2,PLA2G4A,PLA2G5,PLCG1,PLCG2,PLD1,PLD2,PNLIPRP2,SMPD3,SMPD4,PRKCD,GPCPD1,ABHD6,SMPD1,SMPD2,GDPD3,ABHD16A,PLA2G7,PLBD1,PLA2G6,PLA2G10,PLA2G4C,LIPG,SCARB1,PRDX6
GENE_SYMBOLS	CHRM5,SGPP2,PLPPR5,PLPP4,EPHX2,INPP5F,SACM1L,INPP5J,INPP5A,INPP5B,INPP5D,INPPL1,PLPP6,MTM1,OCRL,INPP5K,PLPPR1,PIP4P2,MTMR8,INPP5E,PTEN,PLPPR2,MTMR9,PLPPR3,SGPP1,PLPP5,PLPP1,PLPP2,PLPP3,MTMR1,INPP4B,SYNJ1,SYNJ2,MTMR3,MTMR2,PIP4P1,MTMR6,MTMR7,MTMR4,PLPPR4,FIG4
GENE_SYMBOLS	PLA2G4B,PIGK,NR1H3,LPCAT3,ABCA8,BPNT1,CEPT1,CDS1,PEMT,CDIPT,AGPAT1,AGPAT2,SPTLC1,PMVK,CETP,PNPLA6,SMPDL3A,P3R3URF,CHAT,PLAAT3,CHKA,CHKB,CHP1,CHRM5,PHB2,OSBPL5,OSBPL8,OSBPL10,PTPMT1,CISH,NUS1,PLAAT5,IP6K3,CLN3,SOCS4,PLA2G4E,SLC44A3,FITM2,PIGU,TMEM150A,MBOAT2,DNAJC19,TAMM41,ENPP6,GPAT4,PIP5KL1,ABHD16B,SAMD8,ABHD12B,TTC7B,PROCA1,LIPI,GPAT2,PLB1,MBOAT1,DGKA,DGKB,DGKG,DGKH,DGKQ,FITM1,DBI,PLPPR5,SGMS2,…
GENE_SYMBOLS	MYMX,SPACA3,DCST2,LYZL4,LLCFC1,FREY1,C16orf92,SPACA6,DCST1,ROPN1B,SPPL2C,CRISP1,FOLR1,FOLR2,FOLR3,SPESP1,ADAM2,GLIPR1L1,IZUMO1,SPATA46,TMEM95,MYMK,SPACA5,IZUMO1R,NSF,SERPINA5,EQTN,LYZL6,SPAM1,TIE1,SPACA5B,NOX5,CD9
GENE_SYMBOLS	XKR4,ANO4,ANO6,ATG9B,XKR6,ANO9,XKR7,FASLG,PLSCR5,XKR5,XKR9,TMEM41B,P2RX7,ANO7,PLSCR1,XKR8,PLSCR2,PLSCR3,PLSCR4,ANO3,SLC4A1,TRPC5,ATG9A,CLPTM1L,VMP1
GENE_SYMBOLS	NR1H3,NMUR1,GNA13,PHB2,RASGRP4,APOA5,ADRA1A,AGTR1,LPAR1,EDNRA,EGFR,ESR1,FGF2,FGFR1,FGFR3,FGFR2,FLT1,ABL2,GNA15,GNAQ,ANG,HRAS,HTR2A,HTR2B,APOA4,GPIHBP1,APOC2,APOH,ITK,ARF4,KIT,RHOA,RHOC,ARHGAP6,ARL1,MIR182,PLIN5,P2RY6,PDGFRA,PDGFRB,PDPK1,PHB1,PLA2G1B,PLA2G5,PLCB2,PNLIP,AVPR1A,AVPR1B,PTH,CCL5,SELE,P2RY12,C5AR1,TXK,NR1H2,S1PR4,LPAR2,GPR55,PLAA,CD86
GENE_SYMBOLS	AGAP2,CCR7,EEF1A2,EPHA8,F2,FGF2,FGFR3,FGR,ATG14,FLT1,FLT3,IRS1,KIT,MAPT,PDGFRA,PDGFRB,AMBRA1,PRKD1,CCL19,CCL21,NOD2,P2RY12,TEK,TGFB1,DGKZ,CD19
GENE_SYMBOLS	NR1H3,LPCAT3,PLIN3,ABCA7,ABCA8,ATP8A1,CES1,CETP,EHD1,OSBPL11,C1QTNF1,CIDEA,PRAP1,PLIN2,FITM2,CRH,ERFE,ABCA13,CYP4A11,CYP8B1,CYP19A1,DAB2,DENND5B,FITM1,DBI,ABCA1,EDN1,ABCA3,FABP3,ACSL1,VSTM2A,PLA2R1,SIRT1,ABCA5,GALR1,LDLRAP1,ABCA12,PRELID1,GPS2,ZDHHC8,HILPDA,ANXA2,ACACB,APOA1,APOB,ENPP7,APOC4,APOE,IL1A,IL1B,FASLG,LPL,LRP1,MIR10B,MIR144,MIR206,MIR34A,MIF,PLIN5,MSR1,MYB,NFKB1,NFKBIA,NKX3-1,NMB,NTSR1…
GENE_SYMBOLS	PLIN3,EHD1,OSBPL11,CIDEA,PLIN2,FITM2,FITM1,VSTM2A,HILPDA,ACACB,APOB,APOC4,LPL,MIR10B,MIR144,MIR34A,PLIN5,MSR1,NFKB1,SREBF2,C3,NR1H2,ZC3H12A,PLA2G10,CD36,SCARB1,IKBKE
GENE_SYMBOLS	ATG4A,ATG4B,SIRT6,ATG4C,ATG4D
GENE_SYMBOLS	CD24,RILPL2,RFTN1,RILPL1,ATP1B1,REEP2,UMOD
GENE_SYMBOLS	LPCAT3,PRAP1,CYP8B1,APOA1,APOA2,APOA4,ENPP7,LEP,ABCG5,ABCG8
GENE_SYMBOLS	NR1H3,RASGRP1,NMUR1,GNA13,PHB2,RASGRP4,APOA5,ADRA1A,AGTR1,LPAR1,EDNRA,EGFR,ESR1,FGF2,FGFR1,FGFR3,FGFR2,PLA2R1,FLT1,ABL1,ABL2,ANGPTL3,GNA15,GNAQ,ANG,ANXA1,HRAS,HTR2A,HTR2B,APOA2,APOA4,GPIHBP1,APOC1,APOC2,APOC3,APOH,ITK,ARF4,KIT,RHOA,RHOC,ARHGAP6,ARL1,LRP1,MIR138-1,MIR182,PLIN5,P2RY6,ANGPTL4,PDGFRA,PDGFRB,PDPK1,PHB1,PLA2G1B,PLA2G5,PLCB2,PNLIP,AVPR1A,AVPR1B,PTH,RGS2,SORT1,CCL5,BICD1,SELE,P2RY12,ANXA…
GENE_SYMBOLS	WASHC1,PIK3IP1,AGAP2,CCR7,WDR81,EEF1A1,EEF1A2,EPHA8,F2,FGF2,FGFR3,FGR,ATG14,FLT1,FLT3,WDR91,IRS1,KIT,MAPT,PDGFRA,PDGFRB,PIK3R1,PIK3R2,PPP2R5A,AMBRA1,PRKD1,RB1,RBL1,RBL2,CCL19,CCL21,NOD2,P2RY12,TEK,TGFB1,PIK3R3,DGKZ,CD19,RUBCN
GENE_SYMBOLS	MIR301B,NR1H3,LPCAT3,PLIN3,ABCA7,ABCA8,ATP8A1,CES1,CETP,KDM5B,SEC24A,EHD1,OSBPL6,OSBPL8,OSBPL11,C1QTNF1,CIDEA,NUS1,PRAP1,PLIN2,NAXE,FITM2,CRH,CRHR1,CRP,CRY1,CRY2,ERFE,ABCA13,CYP4A11,CYP8B1,TTC39B,CYP19A1,DAB2,DENND5B,FITM1,DBI,AGT,AGTR1,ABCA1,EDN1,EGF,ABCA2,EPRS1,AKT1,AKT2,ABCA3,FABP3,ACSL1,VSTM2A,PLA2R1,SIRT1,ABCA5,PCSK9,GALR1,LDLRAP1,ABCA12,GDF9,PRELID1,GPS2,ZDHHC8,HILPDA,ANXA2,ACACB,APOA1,APOA…
GENE_SYMBOLS	NR1H3,PLIN3,CES1,EHD1,OSBPL8,OSBPL11,CIDEA,PLIN2,FITM2,CPT1A,CRP,TTC39B,FITM1,ABCA1,VSTM2A,SIRT1,HILPDA,ACACB,APOB,APOC4,IL6,ITGAV,ITGB3,LEP,LPL,MIR10B,MIR144,MIR146A,MIR34A,PLIN5,MSR1,NFKB1,NFKBIA,ABHD5,TREM2,PPARA,PPARD,PPARG,FBXW7,PNPLA2,PTPN2,SREBF1,SREBF2,TNF,C3,NR1H2,FTO,ZC3H12A,PLA2G10,ALKBH7,CD36,SCARB1,ABCG1,IKBKE
GENE_SYMBOLS	APOA2,MIR30C1,MIR34A,PPARG,PRKCD,ADIPOQ
GENE_SYMBOLS	DBI,RAB3GAP1,RAB3GAP2,SVIP,GBA1,RABL3,APOD,ITGAV,ITGB3,LEP,ANGPTL8,HHATL,ATG101,ULK1,LIPG,ATG13,RB1CC1
GENE_SYMBOLS	WASHC1,PIK3IP1,AGAP2,WDR81,WDR91,PIK3R1,PIK3R2,PIK3R3,RUBCN
GENE_SYMBOLS	ENPP7,APOC1,IDH1,APOC2,LDLR,PRKCD,SCARB1
GENE_SYMBOLS	APOA5,APOA1,APOA2,APOC2,APOC3,NR1H4
GENE_SYMBOLS	NR2E3,HDAC6,HDAC5,BCL2L11,KLRC4-KLRK1,NR1H3,IL18BP,PTPRU,PDCD7,ARPC1B,CDK4,TRIB1,CD96,MIR6869,CDKN1A,RAMP3,CDKN1B,AKAP8,LILRB2,TNIP1,CDKN2D,CDO1,YAP1,SPON2,PGRMC2,TADA3,HOXB13,CARM1,NCOA2,CEBPB,DDX17,KAT5,CEBPE,CXCL13,PRPF8,TRIM16,TXNIP,POSTN,PMVK,CES1,ADCY1,PTGES3,ADCY2,CFTR,GJB6,RUVBL2,LILRB1,ARID5A,GPR83,MALT1,ADCY3,PRDX3,HNRNPA0,IL24,LIAS,LILRA2,ABHD2,SOX30,AKR1C4,ADAMTS13,ADCY5,FAM107A,MAP4K…
GENE_SYMBOLS	CNR1,FABP5,PLCB1,ABHD6,DAGLA
GENE_SYMBOLS	KCNE3,MIR873,MIR208B,GJE1,SLC9B1P1,UQCRFS1P1,KCNJ18,HCN4,TIMM23,SLC17A4,OCLN,STRIT1,AQP7B,GJC1,ABCC5,ABCB6,ABCC9,COX17,TIMM23B,KCNK7,PPIF,AKAP9,CDH17,ATP6AP2,SLC25A13,SLC25A15,MFSD10,SLC35B1,KCNMB2,TIMM17B,SLC17A2,ABCC4,RAMP3,TCIRG1,PKDREJ,TRDN,ABCA7,ABCA10,ABCA9,ABCA8,MICU1,CACNG3,CACNG2,ATP8A1,TIMM17A,TOMM40,SLC30A9,TIMM44,ATP5PD,SLC25A17,SLC9A6,CHERP,ARL6IP5,SLC35A1,SLC19A2,SLC34A2,SORBS1,SLCO…
GENE_SYMBOLS	CETP,APOA5,APOA1,APOA2,APOA4,APOC2,APOC3,APOE,LCAT,LIPC,LPL,NR1H4
GENE_SYMBOLS	BET1,VTI1B,VTI1A,YIPF7,STX5,YIPF5,YIPF4,USO1,SEC22B
GENE_SYMBOLS	CD24,GPC6,CDH13,LY6L,MSLN,GPHN,NOD1,CD52,CEACAM5,CEACAM7,CEACAM8,PRSS21,RAB35,CD160,TREH,RAB3C,LYPD1,NRN1L,CNTFR,CNTN1,LYPD6,LYPD6B,ZFAND2B,CPO,ENPP6,CD109,CPM,LYPD2,OTOA,RTN4RL1,LYPD4,HJV,CNTN4,RAET1L,CD55,MDGA2,SPACA4,DLG4,DPEP1,EFNA1,EFNA2,EFNA3,EFNA4,EFNA5,PRSS55,FCGR3B,GPC2,GPC4,GPC5,NTNG1,FOLR1,FOLR2,FOLR3,PRND,ALPI,ALPL,ALPP,ALPG,GLIPR1L1,NEGR1,GAD2,SVIP,RAB26,GAS1,MDGA1,GFRA1,GFRA2,GFRA3,…
GENE_SYMBOLS	CD24,GPC6,GPHN,NOD1,CD160,TREH,NRN1L,CNTN1,CPO,RTN4RL1,LYPD4,DLG4,EFNA1,EFNA5,GPC2,GPC4,GPC5,NTNG1,FOLR1,FOLR2,FOLR3,PRND,GAS1,MDGA1,LYPD3,GPC3,CNTN6,GP1BA,GP2,GPC1,RGMB,GPIHBP1,RTN4RL2,IZUMO1R,RGS7BP,MELTF,NRN1,PKHD1,CNTN5,PRNP,PRMT8,CD177,RHBG,CPLX3,NOD2,RTN4R,CNTN2,THY1,CA4,ULBP3,ULBP2,ULBP1,EEPD1,ABHD17A,RTBDN,TEX101,NTNG2,IGSF21,HYAL2,CD2,CD14,CD59
GENE_SYMBOLS	CHMP4BP1,ATP6AP2,CALCOCO2,TM9SF1,GABARAP,GABARAPL2,WDR81,CHMP4B,JMY,TMEM74,ATG14,WDFY3,ATG4B,ATP13A2,GABARAPL1,GABARAPL3,TECPR1,CHMP2B,CHMP2A,TMEM150B,CHMP4A,STING1,IRGM,LAMP1,LAMP2,MAP1LC3C,SH3GLB1,CHMP1A,TEX264,CHMP5,CHMP3,STX17,ATG16L1,WIPI1,MCOLN3,PRKD1,CHMP1B,MAP1LC3B2,UVRAG,RAB7A,ATG9A,CHMP6,RUBCNL,MAP1LC3B,VMP1,ULK1,MAP1LC3A,ATG16L2,CHMP7,CHMP4C,SNAP29,ENTPD4,RB1CC1
GENE_SYMBOLS	TOM1,ATP8A1,CEACAM8,CKAP4,GLIPR1,ARL8A,NFAM1,ABCA13,DDOST,STOM,ATP11B,DNAJC13,NCSTN,FPR1,GAA,BRI3,B4GALT1,HLA-H,RAB37,SLCO4C1,TMEM179B,LAMP1,LAMP2,RAB44,IRAG2,MANBA,MGST1,CEACAM6,NDUFC2,ATP6V0C,PIGR,CMTM6,ACP3,LAMTOR1,PRCP,TMEM30A,AZU1,PSAP,PSEN1,RAB5C,RAP1B,SURF4,BST2,VAMP1,VAMP7,C3AR1,LPCAT1,DNAJC5,MAGT1,VAMP8,VNN1,CPNE3,CPNE1,SYNGR1,VAPA,SNAP29,RAB3D,CD63,CD68
GENE_SYMBOLS	ATP8A1,SYT2,CYB561,DBH,ANXA7,SLC17A9,SRI,SYT1,DNAJC5
GENE_SYMBOLS	TRAPPC3L,PHTF1,RNF183,ATP2C1,TRAPPC3,HLA-G,TMEM165,GPR108,PMEL,BOK
GENE_SYMBOLS	TGOLN2,CFTR,RAB35,STON1,CHRM2,AP2M1,AP2S1,CLTC,SYT2,SYT9,ADRB2,AP2A1,AP2A2,AP2B1,HBEGF,EGF,EGFR,EREG,FCGR1A,FCGR1BP,FZD2,EPGN,LDLRAP1,BTBD8,SLC2A8,HLA-DPA1,HLA-DPB1,HLA-DQA1,HLA-DQA2,HLA-DQB1,HLA-DQB2,HLA-DRA,HLA-DRB1,HLA-DRB3,HLA-DRB4,HLA-DRB5,APOB,APOE,IGF2R,IL7R,AREG,LDLR,LRP2,M6PR,ROR2,CD207,AVP,AVPR2,RAB5A,SH3GL2,SLC18A3,VAMP2,VAMP7,BTC,SYT1,TF,TFRC,TGFA,TYRP1,WNT5A,FZD5,FZD4,SGIP1,STON2,VAM…
GENE_SYMBOLS	AP1M2,ATP6AP2,TGOLN2,AP4B1,CFTR,RAB35,STON1,SYNRG,CHRM2,ADCY8,AP2M1,AP1S1,AP2S1,CLTA,CLTB,CLTC,CLBA1,SYT2,AP1S3,SLC32A1,SYT9,ENTHD1,ADRB2,ATP6V0E2,AP2A1,DAB2,AP2A2,AP1B1,AP2B1,AP1G1,HBEGF,EGF,EGFR,EREG,FCGR1A,FCGR1BP,EPN2,SYT11,FZD2,EPGN,GAD1,GAD2,NECAP1,LDLRAP1,BTBD8,DBNL,EPN1,SLC2A8,HIP1,HLA-DPA1,HLA-DPB1,HLA-DQA1,HLA-DQA2,HLA-DQB1,HLA-DQB2,HLA-DRA,HLA-DRB1,HLA-DRB3,HLA-DRB4,HLA-DRB5,HSPA8,APOB…
GENE_SYMBOLS	SLC32A1,GAD1,GAD2,HSPA8,RAB3A,VAMP2,SYT1,DNAJC5
GENE_SYMBOLS	RAB3A,SLC18A1,SLC18A2,VAMP2,SYT1
GENE_SYMBOLS	SLC32A1,GAD1,GAD2,HSPA8,SLC17A7,RAB3A,SLC18A1,SLC18A2,SLC18A3,VAMP2,SYT1,DNAJC5
GENE_SYMBOLS	PDCD6,AP1M2,ATP6AP2,CNIH1,SEC24B,SEC23B,SEC23A,VTI1B,TGOLN2,AP4B1,CFTR,SEC24A,KDELR1,TMED2,TMED10,KDELR2,KDELR3,RAB35,STON1,CRYZL2P-SEC16B,SEC23IP,SYNRG,CHRM2,COPE,ADCY8,AP2M1,AP1S1,AP2S1,CLTA,CLTB,CLTC,CLBA1,SYT2,AP1S3,COPA,COPB1,SLC32A1,VTI1A,SYT9,TEPSIN,TMEM199,CNIH3,ENTHD1,ADRB2,ATP6V0E2,AP2A1,DAB2,AP2A2,AP1B1,AP2B1,AP1G1,HBEGF,EGF,EGFR,VMA21,DIPK2A,EREG,FCGR1A,FCGR1BP,COPZ1,COPG1,SEC31A,EPN2…
GENE_SYMBOLS	KDELR1,TMED2,KDELR2,KDELR3,COPE,COPA,COPB1,TMEM199,DIPK2A,COPZ1,COPG1,TMED3,COPG2,ARCN1,TMED7,COPZ2,SCYL1,COPB2
GENE_SYMBOLS	ADAM8,STXBP5,KIF1A,VPS13C,SYT4,SYT5,CADPS
GENE_SYMBOLS	PLA2G4B,WASHC1,TOM1,ABCB6,ATP9A,STAM2,ZMPSTE24,ABCA7,IFITM3,GPNMB,SLC9A6,VTI1B,CFTR,NEU3,EHD1,RAB31,OSBPL6,MARCHF3,CLCN3,CLCN4,CLN3,SLC15A4,PLA2G4E,SNX20,WDR81,SLC31A1,CLVS2,DTX3L,VPS13B,CLVS1,EGFR,PIKFYVE,TMEM184A,EPHA4,EPHA8,EPHB1,EPS15,FCGR1A,MARCHF8,FCGR1BP,FGD2,NAPEPLD,INPP5F,DKK1,RAB21,MON2,GGA2,SNX13,GGA3,ATP11B,ARC,DNAJC13,WASHC4,SLC39A14,PLD3,STX12,LAMP5,WASHC2C,CLIP3,RAB11FIP5,APPL1,GGA…
GENE_SYMBOLS	TCIRG1,TLR6,CACNG3,CACNG2,TGOLN2,CFTR,RAB10,RAB32,RAB35,RAB31,STON1,CORO1A,CHRM2,NOSTRIN,AP2M1,AP2S1,CLTC,SYT2,SYT9,CSF3R,CYBA,CYBB,ADRB2,ATP6V0E2,AP2A1,AP2A2,AP2B1,DLG4,DMBT1,DNM2,HBEGF,EGF,EGFR,PIKFYVE,EREG,FCGR1A,FCGR1BP,STAB1,GPR161,ATP6V0A2,RAB38,ATP6V0D2,FZD2,EPGN,LDLRAP1,CLEC4E,CACNG4,BTBD8,SLC9A9,GRIA1,GRIA2,GRIA3,GRIA4,SLC2A8,ANXA3,PIK3R4,HLA-A,HLA-B,HLA-C,HLA-DPA1,HLA-DPB1,HLA-DQA1,HLA-…
GENE_SYMBOLS	ABCB6,AP2M1,AP2S1,CLTA,SLC15A4,CLTC,AP2A1,AP2A2,AP2B1,TPCN2,CLEC16A,PCSK9,RNF167,LDLR,TLR7,TLR8,TLR9,ATG16L1,TLR3,TASL
GENE_SYMBOLS	BCAP31,CNIH1,BET1,YKT6,CTSC,YIF1A,KDELR1,TMED2,LMAN2,TMED10,TMED1,AZIN2,SPPL3,WHAMM,TBC1D20,COL7A1,CSNK1D,TMEM199,CNIH3,CTSZ,VPS13B,CD55,VMA21,CLN8,F5,F8,TMED3,FOLR1,LAMP5,ZDHHC20,CNIH2,GALNT1,GOLGA2,GRIA1,STING1,INS,AREG,LMAN1,MGAT1,TMED5,SLC35C2,TMED7,ZDHHC9,COPZ2,ERGIC2,NAT8B,ERGIC3,SERPINA1,TM6SF2,ATP6AP1,TMED9,STX17,ERGIC1,RAB2A,ROBO1,PALS1,GORASP1,MPPE1,STX5,SURF4,TAP1,TAP2,TAPBP,TGFA,UVRAG…
GENE_SYMBOLS	PLA2G4B,WASHC1,CHMP4BP1,TOM1L1,TOM1,ABCC5,ABCB6,SCAMP2,SCAMP3,ATP9A,OPTN,ATP6AP2,LITAFD,PLIN3,STX6,RABEPK,STAM2,ZMPSTE24,TCIRG1,ABCA7,NDRG1,IFITM3,TAB1,GPNMB,SLC9A6,VTI1B,LAMTOR5,IFITM2,CFTR,NEU3,RAB10,EHD1,STARD3,RAB35,RAB31,ADAM30,PRAF2,PACSIN2,SNX18,SNF8,VPS45,SCAMP4,SLC46A1,RNF13,OSBPL6,OSBPL9,OSBPL11,SLC26A9,SLC26A7,MARCHF3,AP2M1,AP2S1,RFFL,CLCN3,CLCN4,CLCN5,ANTXR2,GPR62,CLCN6,ZFYVE27,CLN3,T…
GENE_SYMBOLS	POM121C,UQCRFS1P1,KIF28P,NEMP2,PET100,PLA2G4B,BCL2L10,BCL2L11,TOMM6,CMC4,TIMM23,POM121B,DUX4,CDH5,CHMP4BP1,CEBPZOS,MISFA,NDUFC2-KCTD14,ABCB6,DNM1L,COX17,TIMM23B,SNUPN,MYZAP,PPIF,LRPPRC,TRAP1,SLC25A13,SLC25A15,CDK2,CDK4,PIGBOS1,DHRS2,NUTF2,MFSD10,COQ7,MRPS31,TIMM17B,ZMPSTE24,SIGMAR1,MICU1,CEPT1,PEMT,PGRMC2,TMEM147,LYPLA1,TIMM17A,TOMM40,HAX1,SLC30A9,TIMM44,ATP5PD,NXF1,VAT1,IPO8,IPO7,HTATIP2,MRPL28,…
GENE_SYMBOLS	PDCD6,CNIH1,SEC24B,SEC23B,SEC23A,VTI1B,SEC24A,TMED2,TMED10,CRYZL2P-SEC16B,SEC23IP,VTI1A,CNIH3,VMA21,SEC31A,SCAP,FOLR1,CNIH2,SEC31B,CIDEB,GRIA1,HLA-A,HLA-B,HLA-C,HLA-DPA1,HLA-DPB1,HLA-DQA1,HLA-DQA2,HLA-DQB1,HLA-DQB2,HLA-DRA,HLA-DRB1,HLA-DRB3,HLA-DRB4,HLA-DRB5,HLA-E,HLA-F,HLA-G,HLA-H,AREG,LMAN1,TMED7,SAR1B,STX17,PEF1,SAR1A,B2M,KLHL12,SEC13,SLC30A5,SREBF1,SREBF2,STX5,TGFA,USO1,SEC16B,MCFD2,SEC22B,GO…
GENE_SYMBOLS	SIGLEC14,ADAM8,ATP6AP2,LILRB2,TCIRG1,LILRA3,CD300A,ARL8A,COPB1,CR1,SIRPA,CD55,AP2A2,CLEC4C,DIAPH1,DSC1,DSG1,DSP,FCAR,FCER1G,ENPP4,CD93,NFASC,NBEAL2,UBR4,FPR1,FPR2,GAA,NCKAP1L,CLEC4D,ITGAX,ITGB2,TMEM179B,TBC1D10C,RHOA,LAMP1,LAMP2,LGALS3,DYNC1LI1,SERPINB6,ATP6V0C,SERPINB10,PKP1,ATP6V0A1,LAMTOR1,PRCP,VPS35L,PTPRN2,RAC1,SLC2A3,SLC11A1,TRPM2,DOK3,ATAD3B,ADGRE3,DYNLL1,SIGLEC5,MGAM,SERPINB12,STBD1,CD58
GENE_SYMBOLS	AP1M2,CSPG5,AP4B1,CFTR,KDELR1,TMED2,KDELR2,KDELR3,SYNRG,COPE,AP1S1,CLTA,CLTB,CLTC,SPPL3,CLBA1,CNGB1,CNGA2,CNGA4,AP1S3,COPA,COPB1,TMEM199,AP2A1,AP1B1,SPPL2C,AP1G1,DIPK2A,COPZ1,COPG1,ZDHHC17,TMED3,RHOQ,COPG2,GJA1,ARCN1,TMED7,COPZ2,PI4KA,PKD1,ZDHHC13,AFTPH,SPPL2B,GOPC,SCYL1,RHO,GPR89A,SLC18A3,CLTCL1,NCALD,SPPL2A,AP1S2,AP1G2,AP1M1,RASSF9,COPB2,ITM2B
GENE_SYMBOLS	GOLGA8DP,GOLGA8R,BCAP31,TMED2,TMEM115,B4GALT7,ARAP1,CANT1,B3GALT6,A3GALT2,SLC30A7,FUT11,CHSY1,RAB21,GOLGA8A,SCFD1,TMED3,FUT1,FUT2,FUT3,FUT4,FUT5,FUT6,FUT7,FUT8,MOB4,GALNT1,GALNT2,GALNT3,TMEM87A,GGTA1,B4GALT1,ATP2C1,NSG1,GOLIM4,ABO,GOLGA2,GOLGA3,B4GALNT3,GOLGA8G,GOLGA8IP,CHSY3,B4GALNT4,GOLGA6A,GOLGA8B,APH1A,SAR1B,NAGPA,GPR89B,NSG2,CHPF2,GOLPH3L,CSGALNACT2,CSGALNACT1,PSENEN,GOLGA6B,INPP5E,HACE1,SOR…
GENE_SYMBOLS	B3GALT9,GFY,AP1M2,ABCB6,HUWE1,UST,RASGRP1,OPTN,BCAP31,ATP6AP2,CHST4,CNIH1,MYMX,MPHOSPH9,ADAM10,STX6,BET1,RTN3,B3GALT5,RXYLT1,B3GNT3,ABCA7,ST3GAL6,COG5,SEC23A,CREB3,SLC35A1,ARFGEF2,ARFGEF1,ST6GALNAC2,YKT6,CSPG5,B3GNT2,FUT9,FTCD,RAB10,YIF1A,MAN1A2,KDELR1,SERINC3,TMED2,LMAN2,TMED10,KDELR2,KDELR3,IFT27,B4GAT1,SLC35D2,EEF1AKMT4-ECE2,TMEM115,RER1,CRYZL2P-SEC16B,GALNT6,GALNT5,PDCD10,RNF24,CHP1,MGAT4B,B4…
GENE_SYMBOLS	CHMP4BP1,ABCB6,ATP9A,LITAFD,ZMPSTE24,IFITM3,SLC9A6,VTI1B,LAMTOR5,IFITM2,STARD3,ADAM30,SNF8,RNF13,OSBPL9,OSBPL11,CLCN3,CLCN4,CLCN6,CLN3,WDR81,ARL8A,CHMP4B,MITD1,SLC31A1,SLC31A2,VPS37A,VTI1A,CD300LG,SLC38A9,VPS37D,SPAAR,GALNTL5,PIKFYVE,ABCA3,TPCN2,CYB561A3,MARCHF8,ATP10B,SLC9A8,VPS39,ATP13A2,ABCA5,SLC39A14,MMD,TSPAN15,PLD3,LAMP5,TMEM9,MCOLN2,CHMP2B,VPS33B,NSG1,VPS41,LAMP3,VPS4A,CHMP2A,SLC9A9,LAMTOR…
GENE_SYMBOLS	CDH2,KCNE3,HDAC6,CD24,CDH13,CDH15,FLOT1,TLR6,DLC1,SORBS1,ERLIN1,PDPN,CD226,ADCY1,ADCY2,NEU3,HPSE,BVES,ERLIN2,CAVIN3,PACSIN2,CHP1,PARK7,CHRNA3,CHRNA7,ADCY8,CHRNB2,MAL2,ADCYAP1R1,ADD2,TPP1,CLN3,LRRK2,CNR1,LYPD6,CR1,ARID3C,RTN4RL1,ADRA1B,LYPD4,ADRA1A,CTNNA1,CTNNB1,NFAM1,PROM2,CTSD,CXADR,CD55,DAG1,STOML3,SPRED1,DLG1,DMD,DPP4,ARID3A,ABCA1,S1PR1,EFNA5,EFNB1,EGFR,FYB2,PIKFYVE,EMP2,TUBB,STOM,EPHB1,F2R,UN…
GENE_SYMBOLS	SLC25A17,DHRS4,SLC27A2,PLAAT3,PXMP4,DAO,ABCD1,ACSL1,ACSL3,ACSL4,ALDH3A2,ABCD2,ACSL6,FNDC5,MPV17L,DHRS7B,DECR2,HMGCR,HSD17B4,IMPDH2,NBR1,MGST1,MPV17,TRIM37,PJVK,PNPLA8,ACOX1,FIS1,PEX5L,RAB8B,PEX1,PEX6,PEX7,PEX10,PEX12,PEX13,PEX14,GDAP1,PEX26,FAR2,PECR,MAP2K2,MAVS,PEX19,ABCD3,ABCD4,PXMP2,PEX2,PEX5,TMEM35A,TMEM135,TTC1,FAR1,GNPAT,CAT,USP30,ATAD1,PEX3,AGPS,PEX11B,PEX11A,SYT7,ACBD5,PEX11G,PEX16
GENE_SYMBOLS	UQCRFS1P1,KIF28P,PET100,PLA2G4B,BCL2L10,BCL2L11,TOMM6,CMC4,TIMM23,CEBPZOS,MISFA,NDUFC2-KCTD14,ABCB6,DNM1L,COX17,TIMM23B,PPIF,TRAP1,SLC25A13,SLC25A15,PIGBOS1,COQ7,MRPS31,TIMM17B,MICU1,PEMT,TIMM17A,TOMM40,HAX1,SLC30A9,TIMM44,ATP5PD,VAT1,MRPL28,ATP5MG,PRELID3A,MTX2,MTCO2P12,YME1L1,CLPX,PGRMC1,MRPS30,AFG3L2,TOMM34,UQCR11,RAB32,IMMT,SLC27A3,PLAAT3,ABCB8,MRPL3,RDH13,PARK7,PHB2,CYP2U1,SLC25A25,CIDEA,PTP…
GENE_SYMBOLS	CHMP4BP1,ABCB6,CHMP4B,CD300LG,ABCA3,SLC9A8,ATP13A2,TMEM9,CHMP2B,NSG1,CHMP2A,CHMP4A,CHMP1A,CHMP5,NSG2,CHMP3,NDFIP2,GIMAP5,LAPTM4B,CHMP1B,RAB27A,RAB27B,PMEL,SORL1,CHMP6,HGS,CHMP7,CHMP4C,CD63
GENE_SYMBOLS	STXBP5,KIF1A,SYT4,SYT5,CADPS
GENE_SYMBOLS	POM121C,NEMP2,BCL2L10,POM121B,DUX4,CDH5,CHMP4BP1,SNUPN,MYZAP,LRPPRC,CDK2,CDK4,DHRS2,NUTF2,MFSD10,ZMPSTE24,SIGMAR1,CEPT1,PGRMC2,TMEM147,LYPLA1,HAX1,NXF1,IPO8,IPO7,HTATIP2,TRAPPC2B,CENPF,EBP,CETN2,CETN3,NUP50,WDR3,SPIN1,RAB40B,CCNI,TENT4A,NUP42,FAF1,PLAAT3,XPOT,DDX19B,NRM,TREX1,TMC6,SLC52A3,CBX3,RNF13,DTX2,OSBPL6,OSBPL8,MRGPRF,CLIC1,ACKR2,CMTM3,TMEM170A,CALR3,GOLT1A,TBC1D20,CHMP4B,NUP35,TMEM18,SUN5…
GENE_SYMBOLS	TUBB,ALOX5,CACYBP,IGF2R,APP,CCAR1,PLAAT1,BCHE,SORL1,PTGES
GENE_SYMBOLS	NEMP2,LRPPRC,NUTF2,MFSD10,ZMPSTE24,SIGMAR1,NRM,CBX3,RNF13,SUN5,TMEM120B,TERB2,DPY19L3,ARL6IP6,TMEM201,FAM209A,EMD,ERN1,LEMD2,ATP11B,NEMP1,DPY19L1,SUN1,SIRT1,ATP1B4,LEMD3,NPAP1,SUN3,SUN2,IFFO1,UNC50,FAM169A,TOR1AIP1,GHRHR,MAJIN,DPY19L2,TERB1,DPY19L4,IFI27,DPY19L2P2,ITPR1,KCNH1,FAM209B,LBR,LMNB1,PLPP6,SMAD1,SMAD3,TMX4,PSEN2,PTGS2,TRA2B,SPAG4,TM7SF2,TMEM43,TMEM120A,MATR3
GENE_SYMBOLS	POM121C,NEMP2,BCL2L10,DUX4,CDH5,LRPPRC,CDK4,NUTF2,MFSD10,ZMPSTE24,SIGMAR1,CEPT1,TMEM147,LYPLA1,HAX1,TRAPPC2B,CENPF,EBP,NUP50,WDR3,SPIN1,CCNI,TENT4A,NUP42,NRM,TMC6,SLC52A3,CBX3,RNF13,DTX2,OSBPL6,OSBPL8,MRGPRF,CLIC1,ACKR2,CMTM3,TBC1D20,NUP35,TMEM18,SUN5,PRICKLE1,TMEM120B,CEP128,TERB2,ADRA1B,TMC8,KASH5,DPY19L3,ADRA1A,CREB3L4,BROX,ARL6IP6,H2BW1,SYNE3,ZNF383,SYNE4,TOR1AIP2,PRICKLE2,QSOX2,NLRP6,DHCR7,D…
GENE_SYMBOLS	LRPPRC,NUTF2,SIGMAR1,TRAPPC2B,KASH5,SYNE3,SYNE4,DHCR7,DMPK,EMD,ENO1,SYNE2,SYNE1,GHRHR,GUCY2F,GUCY2D,ITPR3,LTC4S,UGT2B28,RETSAT,SMPD4,PSEN1,PTGS2,SLC22A3,BOK,TMEM109,TMEM53,CLMN,CPTP,ITPRIP,NAV3
GENE_SYMBOLS	CMC4,TIMM23,COX17,TRAP1,MICU1,HAX1,PRELID3A,IMMT,PARK7,THEM4,MIX23,CHCHD4,CPOX,PRELID2,TIMM8A,TUBB,AK2,MICU2,FGR,SIRT5,ARL2BP,ALOX5,ALPL,REXO2,FBXL4,GATM,BLOC1S1,TIMM10B,TIMM13,TIMM10,TIMM9,TIMM8B,GFER,CACYBP,PRELID1,HTRA2,STOML2,HSD3B1,HSD3B2,IGF2R,APP,COA6,CHCHD10,ARL2,NBR1,MYOC,NDUFA8,NDUFB7,NDUFS1,NDUFS5,NME4,OPA1,PRELID3B,CHCHD2,COA4,TRIAP1,CYCS,PPOX,CCAR1,AGK,DIABLO,SDHAF3,CIAPIN1,PLAAT1,NL…
GENE_SYMBOLS	UQCRFS1P1,NEMP2,PET100,PLA2G4B,TIMM23,NDUFC2-KCTD14,TIMM23B,LRPPRC,TRAP1,SLC25A13,SLC25A15,NUTF2,MFSD10,COQ7,MRPS31,TIMM17B,ZMPSTE24,SIGMAR1,MICU1,TIMM17A,TOMM40,TIMM44,ATP5PD,MRPL28,ATP5MG,MTX2,MTCO2P12,YME1L1,CLPX,MRPS30,AFG3L2,UQCR11,IMMT,ABCB8,MRPL3,NRM,RDH13,PHB2,CBX3,RNF13,CYP2U1,SLC25A25,PTPMT1,OMA1,SLC25A26,CKMT1B,CKMT2,COX20,MRPL53,MRPL54,THEM4,CHCHD1,SFXN2,CLU,SFXN4,LRRK2,MRPL52,SLC25A2…
GENE_SYMBOLS	TCIRG1,TLR6,RAB10,RAB32,RAB31,CORO1A,CYBA,CYBB,ATP6V0E2,DMBT1,DNM2,PIKFYVE,ATP6V0A2,RAB38,ATP6V0D2,CLEC4E,SLC9A9,ANXA3,PIK3R4,HLA-A,HLA-B,HLA-C,HLA-E,HLA-F,HLA-G,HLA-H,RAB7B,RAB43,IRGM,INPP5B,LAMP1,LAMP2,RAB8A,OCRL,ATP6V0A4,RAB9B,RAB23,RAB8B,ATP6V0C,PIK3C3,ATP6V0B,ATP6V0A1,ATP7A,RAB39A,APPL2,PIP4P2,RAB20,SLC48A1,B2M,MCOLN1,RAB22A,RAB5A,RAC2,SLC11A1,SLC15A2,STX4,VAMP7,TAP1,TAP2,TAPBP,TLR1,TLR2,RAB…
GENE_SYMBOLS	OPN1MW3,ENSG00000290147,GRK7,ABCA4,OPN1MW,GNAT1,GNB1,GNGT1,GRK4,GUCA1A,GUCA1B,GUCY2F,GUCY2D,SPTBN5,PDE6A,PDE6G,PDE6B,PCDHB13,OPN1LW,RHO,GRK1,OPN1SW,OPN1MW2,OPN4,GUCA1C
GENE_SYMBOLS	LHFPL2,CD109,LY6G6F,APLP2,ITGA2B,ITGB3,PCDH7,CYB5R1,PECAM1,TMX3,SELP,SNCA,SPARC,CD9,SYTL4,CD36,PHACTR2
GENE_SYMBOLS	ABCC4,ITPR1,LAMP2,RAB27B,SELP,CD63
GENE_SYMBOLS	IRAG1,EHD1,DMTN,ITPR1,ITPR2,ITPR3,ATP2A1,ATP2A2,ATP2A3
GENE_SYMBOLS	CETP,APOA5,CLU,DBI,BIN1,HDLBP,APOF,HPR,APOA1,APOA2,APOA4,APOB,APOC1,APOC2,APOC3,APOC4,APOE,APOH,LCAT,LDLR,LIPC,LPA,LPL,MSR1,PCYOX1,LSR,PLTP,PON1,SELENOS,APOBR,APOM,SAA1,SAA2,SAA4,VLDLR,APOO,PLA2G7,PEX3,APOL1
GENE_SYMBOLS	WASHC1,SCAMP2,SCAMP3,ATP9A,OPTN,STX6,NDRG1,SLC9A6,VTI1B,CFTR,NEU3,RAB10,EHD1,RAB35,PACSIN2,SNX18,SCAMP4,SLC26A7,RFFL,CLCN4,ZFYVE27,SLC31A1,SLC9B2,SLC36A2,VPS13B,SCAMP5,RAB12,RAB11FIP2,GGA3,ATP11B,SYT11,STX12,LAMP5,MCOLN2,CLIP3,RAB11FIP5,NSG1,SLC9A9,ATG9B,ATP11C,GRIA1,CD274,PDIA3,EHD4,EHD3,EHD2,HLA-A,HLA-B,HLA-C,HLA-E,HLA-F,HLA-G,HLA-H,INPP4A,WASH3P,ARF6,RAB8A,SLC11A2,NTRK1,ABHD17B,ZDHHC2,RAB14,RA…
GENE_SYMBOLS	SEC61B,SEC63,ARL6IP1,SEC61G,TMEM97,SEC61A1,SUCO,PI4KB,PLOD1,PLOD2,SEC61A2,MACO1,CCDC47,SRPRB,RP9,RPL27,RPS26,RPS28,RPS29,SRP9,SRPRA,SSR4,UBA1,ZC3H12A
GENE_SYMBOLS	MRLN,STRIT1,KLHL41,TRDN,CHERP,JSRP1,SLC30A7,DMPK,DHRS7C,FKBP1A,FKBP1B,SYNE2,HRC,ITPR2,ART1,ASPH,ATP2A1,ATP2A2,ATP2A3,PLN,TMEM38B,JPH1,JPH2,JPH3,RTN2,RYR1,RYR2,RYR3,SRL,FKBP1C,SLN,SRI,STIM1,TMEM38A,REEP5,TMEM109,CAMK2B,CAMK2D,CAMK2G,CASQ1,CASQ2,JPH4,AKAP6,NOS1AP
GENE_SYMBOLS	SIGLEC14,MOXD2P,TOM1,ADAM8,ATP6AP2,LHFPL2,ADAM10,ABCC4,LILRB2,TCIRG1,SIRPB1,ATP8A1,AGPAT2,IQGAP2,CEACAM3,PGRMC1,CEACAM8,RAB10,TMED2,CKAP4,TMED10,SLC27A2,GLIPR1,LILRB3,LILRA3,RAB31,ZPBP,CD300A,TMC6,EXOC3,CHRNB4,SLC18B1,CLCA1,SLC15A4,SPACA3,DCST2,ARL8A,SYT2,COPB1,STXBP5,CD109,CPE,CR1,HGSNAT,SIRPA,SPACA6,TMEM190,ATP8B3,DCST1,NFAM1,CYB561,CYBA,CYBB,ABCA13,VPS13B,MOSPD2,CLEC12A,CD55,AP2A2,DBH,DDOST,SL…
GENE_SYMBOLS	FTCD,PGRMC1,SLCO1B3-SLCO1B7,SVIP,HSD3B1,HSD3B2,AQP8,STX17,TTYH1
GENE_SYMBOLS	TOM1,ADAM8,ADAM10,ATP8A1,AGPAT2,CEACAM3,PGRMC1,CEACAM8,CKAP4,SLC27A2,LILRA3,TMC6,CHRNB4,SLC15A4,HGSNAT,CYBA,CYBB,MOSPD2,CLEC12A,ANO6,MCEMP1,STOM,FCAR,ALDH3B1,ADGRG3,CD93,ATP11A,UBR4,FPR2,CLEC5A,LAMTOR2,HMOX2,RAB37,CLEC4D,SLCO4C1,ITGAL,ITGAM,ITGAV,ITGB2,LAIR1,RAB44,TARM1,OLR1,P2RX1,ATP6V1D,PLAU,PLAUR,PLD1,GPR84,CMTM6,LAMTOR1,TMEM30A,CD177,SLC44A2,PTPRB,PTPRJ,RAP1A,RAP2B,CEACAM1,TMBIM1,MMP25,SLC2A3…
GENE_SYMBOLS	DNM1L,ATP6AP2,STX6,ATP8A1,UNC13B,PRRT2,MAL2,RAB3C,SLC18B1,BORCS5,LRRK2,CLTA,CLTB,TPRG1L,SYT2,SYNPR,SLC9B2,SLC32A1,SYT9,SYT6,ATP6V0E2,DRD2,SCAMP5,SLC35F1,RPH3A,SV2C,UNC13A,SEPTIN8,DMXL2,SYNGR4,SNAPIN,LAMP5,SLC17A8,CBARP,GABRA2,GAD2,RAB26,SLC17A5,MYOF,AMPH,BIN1,SYPL2,GRIA1,ICA1,SLC35D3,SLC6A17,UNC13C,ATP2B1,OPRD1,OPRK1,ATP6V0A4,ATP6V1D,ATP6V1H,ATP6V1A,ATP6V1B1,ATP6V1B2,ATP6V0C,ATP6V1C1,ATP6V1E1,ATP…
GENE_SYMBOLS	SIGLEC14,ADAM8,ATP6AP2,ADAM10,LILRB2,CEACAM8,LILRA3,CD300A,TMC6,CHRNB4,COPB1,HGSNAT,SIRPA,CYBA,CYBB,CLEC12A,CLEC4C,ANO6,MCEMP1,STOM,FCAR,FCER1G,CD93,NBEAL2,ATP11A,UBR4,FPR2,CLEC5A,GAA,SVIP,LAMTOR2,CLEC4D,ITGAM,ITGAX,ITGB2,LAIR1,TARM1,NRAS,OLR1,RAB14,SERPINB6,ATP6V0C,PLAU,PLD1,GPR84,CD177,PTAFR,RAP2C,PTPRB,RAP2B,CEACAM1,SLC2A3,SLC11A1,SNAP25,VAMP1,TRPM2,ATP8B4,TSPAN14,CYSTM1,FRMPD3,KCNAB2,LAMTOR3,…
GENE_SYMBOLS	AP1M2,SCAMP2,SCAMP3,ATP9A,ARFRP1,STX6,RABEPK,COG5,FUT9,AP4B1,MMP24,RAB31,AP4S1,SCAMP4,AP1S1,CLTA,CLTC,CLBA1,PLD4,AP1S3,CLVS2,VTI1A,TEPSIN,CLVS1,AP1B1,AP1G1,CABP7,SCAMP5,COG2,RHOBTB3,SLC9A8,AP4E1,ARFIP2,COG4,CLIP3,NSG1,ARFIP1,SLC24A5,HLA-DPA1,HLA-DPB1,HLA-DQA1,HLA-DQA2,HLA-DQB1,HLA-DQB2,HLA-DRA,HLA-DRB1,HLA-DRB3,HLA-DRB4,HLA-DRB5,NDST1,HTR7,RAB43,IGF2R,APP,LLGL1,ARL1,M6PR,RAB8A,MYO1B,ASAP1,VPS54,N…
GENE_SYMBOLS	AP1M2,AP4B1,SYNRG,AP1S1,CLTA,CLTB,CLTC,CLBA1,AP1S3,AP2A1,AP1B1,AP1G1,AFTPH,SLC18A3,CLTCL1,NCALD,AP1S2,AP1G2,AP1M1,RASSF9
GENE_SYMBOLS	PDCD6,AP1M2,DNM1L,ATP6AP2,CNIH1,STX6,ATP8A1,SEC24B,SEC23B,SEC23A,VTI1B,UNC13B,SCGN,AP4B1,SEC24A,TMED2,TMED10,EEF1AKMT4-ECE2,CRYZL2P-SEC16B,SEC23IP,PRRT2,SYNRG,MAL2,RAB3C,SLC18B1,AP1S1,BORCS5,LRRK2,CLTA,CLTB,CLTC,CLBA1,TPRG1L,SYT2,AP1S3,SYNPR,SLC9B2,CPE,SLC32A1,VTI1A,SYT9,SYT6,CNIH3,ATP6V0E2,AP2A1,AP1B1,DBH,AP1G1,SLC30A8,DRD2,SCAMP5,SPRED2,TMEM184A,VMA21,SLC35F1,SEC31A,RPH3A,SCAP,SV2C,UNC13A,SEPTI…
GENE_SYMBOLS	MINAR2,CHMP4BP1,TOM1,OCLN,AP1M2,ABCB6,TSPAN1,ATP6AP2,LITAFD,FLOT1,CALCOCO2,TCIRG1,RRAGB,ATP8A1,IFITM3,VTI1B,LAMTOR5,TM9SF1,IFITM2,NPRL2,RRAGA,,CFTR,NEU3,HPSE,CEACAM8,STARD3,CKAP4,GLIPR1,KPTN,PLAAT3,SLC2A6,GLMP,GABARAP,RNF13,GABARAPL2,STK11IP,VASN,AP2M1,AP1S1,AP2S1,CLCN3,CLCN4,CLCN5,BORCS5,CLCN6,CLCN7,BORCS7,CLN3,SLC36A4,TMEM45B,CLN5,CLTA,SLC15A4,CLTC,PLA2G4E,WDR81,MFSD12,ATP6V1G3,ARL8A,DRAM2,CHMP…
GENE_SYMBOLS	SIGLEC14,PLA2G4B,PDCD6,WASHC1,MOXD2P,CHMP4BP1,TOM1L1,TOM1,AP1M2,ABCC5,ABCB6,DNM1L,SCAMP2,SCAMP3,ATP9A,ADAM8,OPTN,ATP6AP2,CNIH1,LHFPL2,TNK2,LITAFD,ADAM10,PLIN3,MFSD10,STX6,AP3S2,RABEPK,STAM2,ABCC4,ZMPSTE24,LILRB2,TCIRG1,SIRPB1,TLR6,ABCA7,CACNG3,CACNG2,ATP8A1,NDRG1,IFITM3,SEC24B,TAB1,GPNMB,SLC9A6,SEC23B,SEC23A,VTI1B,UNC13B,APPBP2,LAMTOR5,AGPAT2,IFITM2,SCGN,TGOLN2,YKT6,CSPG5,AP4B1,GIPC1,IQGAP2,VAMP5…
GENE_SYMBOLS	LPAR6,S1PR1,LPAR1,S1PR3,LPAR3,GPR6,LPAR4,GPR31,FFAR1,S1PR5,SPHK2,GPR174,S1PR4,SPHK1,LPAR2,S1PR2
GENE_SYMBOLS	KCNMB2,CATSPER1,CATSPER2,CCT8L2,KCNU1,ANO6,CALHM1,KCNMB3,KCNMB4,TRPM5,KCNK18,KCNMA1,KCNMB1,KCNN1,KCNN2,KCNN3,KCNN4,CATSPER4,TRPM4,ANO1,ANO10,TMEM63B,TMEM63C,TRPC3,PKD2L1,TMEM63A
GENE_SYMBOLS	KCNMB2,CCT8L2,KCNU1,KCNMB3,KCNMB4,KCNK18,KCNMA1,KCNMB1,KCNN1,KCNN2,KCNN3,KCNN4,PKD2L1
GENE_SYMBOLS	CERT1,GLTPD2,MTTP,PLEKHA8P1,GLTP,CPTP,PLEKHA8
GENE_SYMBOLS	SYNE3,SYNE2,SYNE1,SUN1,SUN2
GENE_SYMBOLS	ABCA7,ATP8A1,ATP8B3,ABCA1,ABCA2,ATP11B,ATP11A,ATP11C,ATP8A2,ATP8B1,ABCB1,ABCB4,ATP10A,ATP8B2,RFT1,ABCG1
GENE_SYMBOLS	PIGK,CEACAM5,PIGU,DPEP1,FCGR3B,MPPE1,THY1,GPAA1
GENE_SYMBOLS	ATP9A,ABCA7,ATP8A1,ANO4,ATP8B3,TMEM30B,ABCA1,ANO6,ABCA2,ABCA3,ATP10B,ATP11B,ATP11A,ABCA4,ABCA12,ATG9B,ATP11C,ANO9,ATP9B,PLSCR5,TMEM41B,ATP8A2,ATP8B1,ABCB1,ABCB4,PLSCR1,XKR8,TMEM30A,PLSCR2,PLSCR3,PLSCR4,ATP10A,ATP8B2,ATP10D,ANO3,ATG9A,ATP8B4,CLPTM1L,VMP1,MFSD2A,RFT1,ABCG1
GENE_SYMBOLS	PLA2G4B,LYPLA1,CEL,CES1,PNPLA6,SMPDL3A,ABHD2,PLAAT3,CHRM1,PLCD3,CHRM3,LYPLA2,CHRM5,MGLL,ABHD15,PLAAT5,CLC,PNLIPRP3,PLD4,CCR1,CCR5,PLA2G4E,LYPLAL1,AADAC,ABHD16B,ABHD12B,PROCA1,NOTUM,LIPI,PNPLA5,PLB1,ABHD3,EDNRA,PLBD2,LIPH,PLD6,F2RL2,FAAH,DAGLB,NAPEPLD,FAM83B,PLCH1,PLCL2,PLCB1,DDHD2,PLD3,PLA2G15,PLA2G4F,ABHD12,PLA2G2D,SMPDL3B,GPLD1,PLA2G4D,GDPD1,PNPLA1,LGALS13,PDIA3,PLA2G2E,ENPP7,LIPM,ASPG,PNPLA7,P…
GENE_SYMBOLS	CD1A,CD1B,CD1C,CD1D,CD1E
GENE_SYMBOLS	SGPP2,PLPPR5,PLPP4,EPHX2,LPIN1,PLPP6,INPP5K,PLPPR1,PLPPR2,LPIN3,PLPPR3,SGPP1,PLPP5,PLPP7,PLPP1,PLPP2,PLPP3,LPIN2,PLPPR4
GENE_SYMBOLS	CERT1,NPC2,PRELID3A,CETP,STARD3,OSBPL5,OSBPL8,CIDEA,STARD4,PRELID2,ABCA1,ABCA3,BLTP3B,ATG2A,ESYT1,PITPNB,PITPNC1,CIDEB,PRELID1,APOA1,APOA2,APOA4,APOB,APOE,TNFAIP8L3,GLTPD2,MTTP,OSBP,PRELID3B,PLEKHA8P1,GLTP,TRIAP1,PITPNA,PLTP,GRAMD1C,ATG2B,GRAMD1B,PITPNM2,GRAMD1A,CIDEC,ABCG5,ABCG8,STAR,TSPO,TTPA,STARD5,CPTP,PITPNM3,BLTP1,PLEKHA8,PITPNM1,ABCG1,C2CD2L,OSBPL2
GENE_SYMBOLS	TLR6,LBP,TLR1,TLR2,TLR10,CD1A,CD1B,CD1C,CD1D,CD1E
GENE_SYMBOLS	STAB1,LRP10,ILDR1,LRP12,LDLR,LRP1,LRP2,LRP6,OLR1,LRP1B,STAB2,APOBR,CXCL16,SORL1,VLDLR,LRP8,CD36,SCARB1
GENE_SYMBOLS	SLC17A3,CFTR,SLC26A9,SLC26A7,SLC26A8,CLCA1,CLCN1,CLCN2,CLCN3,CLCN4,CLCN5,CLCN6,CLCN7,CLCNKA,CLCNKB,CLIC1,CLIC2,ANO4,CLDN4,BEST3,CCT8L2,ANO6,GABRR3,ANO5,CLCA4,CLCC1,LRRC8B,SLC17A8,GABRA1,GABRA2,GABRA3,GABRA4,GABRA5,GABRA6,GABRB1,GABRB2,GABRB3,GABRD,GABRE,MFSD8,GABRG1,GABRG2,GABRG3,GABRP,GABRR1,GABRR2,CLIC4,CLDN17,BEST4,GLRA1,GLRA2,GLRB,SLC26A11,ANO9,KCNT2,OCA2,ANO7,GPR89B,CLIC5,FXYD1,FXYD3,CLIC6,B…
GENE_SYMBOLS	KCNE3,KCNJ18,HCN4,ABCC9,KCNK7,KCNMB2,PKDREJ,CACNG3,CACNG2,ATP5PD,ATP5MG,SCN11A,CHRNA1,CHRNA2,CHRNA3,CHRNA4,CHRNA5,CHRNA7,CHRNB1,CHRNB2,CHRNB3,CHRNB4,CHRND,CHRNE,CHRNG,PKD1L2,GRIN3A,GRIN3B,CATSPER1,CATSPER2,TMC1,TMC2,CALHM3,SLC24A4,CNGB1,CNGA1,CNGA2,CNGA3,CNGA4,LRRC38,KCNH8,OTOP1,TMEM37,TRPM6,CCT8L2,KCNU1,TRPV3,PKD1L1,KCNV2,HTR3C,KCNG3,ANO6,HTR3D,LRRC55,TPCN2,CALHM4,FKBP1B,RASA3,P2RX2,NCS1,KCNH4,K…
GENE_SYMBOLS	PRELID3A,PRELID2,PITPNC1,PRELID1,PRELID3B,TRIAP1,PLTP
GENE_SYMBOLS	ABCA3,PITPNB,MTTP,PITPNA,PLTP
GENE_SYMBOLS	HCST,CORO1A,PIK3IP1,PIK3AP1,DAB2IP,NLRC3,FAM83B,FBXL2,GSN,IGF1R,INSR,INSRR,IRS1,JAK2,LCK,PIK3R1,PIK3R2,AXL,PTPN13,TYRO3,IRS4,FAM83A,IRS2,CBL,BECN1
GENE_SYMBOLS	PITPNB,PITPNC1,TNFAIP8L3,PITPNA,PLTP,PITPNM2,PITPNM3,PITPNM1,C2CD2L,OSBPL2
GENE_SYMBOLS	CERT1,PRELID3A,PRELID2,ABCA3,ESYT1,PITPNB,PITPNC1,PRELID1,TNFAIP8L3,GLTPD2,MTTP,PRELID3B,PLEKHA8P1,GLTP,TRIAP1,PITPNA,PLTP,PITPNM2,CPTP,PITPNM3,BLTP1,PLEKHA8,PITPNM1,C2CD2L,OSBPL2
GENE_SYMBOLS	CDH13,CRP,ABCA1,STAB1,APOL2,PCSK9,HSPD1,APOA1,APOA2,GPIHBP1,APOE,LDLR,LIPC,LPL,MIR30C1,MIR9-1,MAPT,MSR1,PLTP,TREM2,STAB2,SORL1,THBS1,VLDLR,LRP8,APOL5,COLEC12,SCARF1,SAMD1,CD36,SCARB1
GENE_SYMBOLS	PDZK1P1,ABI1,PDCD6,SH2B3,AP1M2,ARPC4,RAD50,FEM1B,OPTN,G3BP1,ABI2,STX6,DCAF7,CNKSR1,STUB1,BET1,TRDN,TRIM22,RACK1,NDC80,BAIAP2,VTI1B,APPBP2,CIB1,SORBS1,SH2B2,GAS2L1,RGS14,YKT6,KHDRBS1,RRAGA,GNB5,POLD3,FRS3,FRS2,STON1,RAPGEF4,ERG28,AKAP13,DDX20,KLHL2,STX1B,NLRP3,TIRAP,CGAS,PCMTD1,KLHDC3,SNAP47,SH2D1B,AP2M1,AP1S1,AP2S1,TRIM6,LRRK2,ANKRD9,KLHDC1,ZC3H18,COL1A2,GAB4,COL8A2,COL11A1,COL11A2,AP1S3,COL19A1,…
GENE_SYMBOLS	PDZK1P1,PDCD6,CIB1,RRAGA,SUN5,SYNE3,RETREG3,ATG14,EPB41L3,SYNE2,SYNE1,SUN1,SUN3,SUN2,HRAS,JUP,KRAS,LPL,MYH9,PDZK1,RETREG1,LAMTOR1,ATG16L1,PEX26,SPTBN4,RAPSN,RRAGC,SLC4A1,SPAG4,SYN1,TPR,GET1,RETREG2,NHERF4,NHERF2,NHERF1,AKAP6,NUP153
GENE_SYMBOLS	CERT1,PITPNB,GLTPD2,MTTP,PLEKHA8P1,GLTP,PLTP,CPTP,PLEKHA8
GENE_SYMBOLS	NPC2,CETP,STARD3,STARD4,ABCA1,APOA1,APOA2,APOA4,APOB,APOE,MTTP,OSBP,PLTP,GRAMD1C,GRAMD1B,GRAMD1A,ABCG5,ABCG8,STAR,TSPO,STARD5,ABCG1,OSBPL2
GENE_SYMBOLS	ABCA2,ABL1,ABLIM1,ABLIM2,ABRA,ACD,ACTA1,ACTB,ACTC1,ACTG1,ACTL7A,ACTL7B,ACTN2,ACTN3,ACTR1A,ACTR1B,ACTR2,ACTR3,AKAP4,AKAP9,ALMS1,ALS2,AMOT,AMPH,ANG,ANLN,ANXA1,APC,APEX1,APPBP2,APTX,ARHGDIA,ARHGDIB,ARHGEF2,ARL8A,ARL8B,ARPC1A,ARPC1B,ARPC2,ARPC3,ARPC4,ARPC5,GET3,ATG4A,ATG4B,ATG4C,ATG4D,ATRX,AURKA,AURKC,AVIL,CEP131,BASP1,BBS4,BCL6,BFSP2,BIN1,BIRC5,BMF,BRCA2,BUB1,BUB1B,BUB3,RPF1,KATNBL1,ENKD1,TEX35,AIF1…
GENE_SYMBOLS	ABCA1,BTK,CARD11,CAV1,CAV2,CD24,CD48,CD55,CD79A,CLN3,FLOT1,GHSR,ITLN1,LAT,LAT2,LAX1,LCK,LYN,MAL,MALL,PAG1,PI4K2A,PIKFYVE,PPT1,PRNP,SHH,SORBS1,STOM,STX12
GENE_SYMBOLS	ABCA2,CD63,CLN5,CORO1A,CTNS,LAMP2,LAMP3,MYO7A,SLC17A5,TRIM23
GENE_SYMBOLS	A4GNT,AAAS,AADAC,ABCA1,ABCA2,ABCA3,ABCA7,ABCB1,ABCB11,ABCB4,ABCB7,ABCB8,ABCC1,ABCC2,ABCC3,ABCC4,ABCC5,ABCC6,ABCD2,ABCD3,ABCD4,ABCF2,ABCG1,ABCG2,ABRA,ASIC2,ASIC1,ASIC3,ASIC4,ACE,ACP2,ACP5,ACTL6A,ACTN1,ACTN2,ACTN3,ACVR1,ACVR1B,ACVR1C,ACVR2A,ACVR2B,ACVRL1,ADAM11,ADAM12,ADAM17,ADAM2,ADAM23,ADAM29,ADAM30,ADAM8,ADAM9,ADCY3,ADCY7,ADCY8,ADCY9,ADCYAP1R1,ADI1,ADORA1,ADORA2A,ADORA2B,ADORA3,ADRA1A,ADRA1B,ADR…
GENE_SYMBOLS	ABCA1,ABCA2,ABCA3,ABCC4,ADAM10,AFTPH,AMPH,ANP32E,AP1G1,AP1G2,SYNRG,AP1S1,AP2S1,AP3B2,AP3S1,APBA1,APH1B,APOA1,ARCN1,ARHGDIB,ARHGDIG,ATP7A,ATP7B,AZU1,BGN,BRCA2,ERG28,AP1AR,CAV2,CD207,CLCN3,CLN3,COPA,COPB1,COPB2,COPE,COPG1,COPG2,COPZ1,CRISP3,CRISPLD2,CSPG5,CUZD1,DGKD,DMBT1,DMXL2,DST,ECE2,EGFR,FLG,FURIN,GALNT15,GIPC1,GOLIM4,GOPC,HCRT,HPS1,HPS4,ICA1,IGF2R,ECPAS,KIF1B,LAMP2,LDLRAP1,MALL,MT3,MTSS1,MYO6,…
GENE_SYMBOLS	ADAM12,ADAM2,ATG7,BNIP1,CACNA1H,CD9,CRISP1,EEA1,GCA,GOSR2,IZUMO1,KCNH1,IRAG2,NAPA,NAPG,NPLOC4,OTOF,RABEP1,RABIF,SNAP23,SNAP29,STAP1,STX11,STX6,VAMP3,VAPA,VPS4B,VTI1B
GENE_SYMBOLS	A4GNT,AAAS,AADAC,ABCA1,ABCA2,ABCA3,ABCA7,ABCB1,ABCB11,ABCB4,ABCB8,ABCC1,ABCC2,ABCC3,ABCC4,ABCC5,ABCD2,ABCD3,ABCD4,ABCF2,ABCG2,ASIC2,ASIC1,ASIC3,ASIC4,ACP2,ACP5,ACTN1,ACTN2,ACTN3,ACVR1,ACVR1B,ACVR1C,ACVR2A,ACVR2B,ACVRL1,ADAM17,ADAM2,ADAM23,ADAM29,ADAM30,ADAM8,ADAM9,ADCY3,ADCY7,ADCY9,ADCYAP1R1,ADORA1,ADORA2A,ADORA2B,ADORA3,ADRA1A,ADRA1B,ADRA1D,ADRA2A,ADRA2B,ADRA2C,ADRB1,ADRB2,ADRB3,ADRM1,AFTPH,AGER…
GENE_SYMBOLS	ABCB7,AIFM3,ALAS2,ATP5F1A,ATP5F1B,ATP5F1C,ATP5F1D,ATP5F1E,ATP5MC1,ATP5MC2,ATP5MC3,ATP5PF,ATP5PO,BCS1L,TAMM41,COX15,COX18,COX6B2,HCCS,HSD3B1,HSD3B2,IMMT,MPV17,MRPL32,MT-ND1,NDUFA1,NDUFA13,NDUFA2,NDUFA6,NDUFA9,NDUFAB1,NDUFB6,NDUFS1,NDUFS2,NDUFS3,NDUFS4,NDUFS7,NDUFS8,NDUFV1,NNT,OPA1,OXA1L,PHB1,PHB2,PMPCA,PPOX,SDHA,SDHD,SLC25A1,SLC25A11,SLC25A15,SLC25A22,SLC25A3,SLC25A6,SURF1,TIMM10,TIMM13,TIMM17A,TI…
GENE_SYMBOLS	ABCB7,AIFM2,AIFM3,ALAS2,ATP5F1A,ATP5F1B,ATP5F1C,ATP5F1D,ATP5F1E,ATP5MC1,ATP5MC2,ATP5MC3,ATP5PF,ATP5PO,BCL2,BCS1L,BNIP3,TAMM41,CASP7,COX15,COX18,COX6B2,FIS1,HCCS,HSD3B1,HSD3B2,IMMT,MCL1,MFN2,MPV17,MRPL32,MSTO1,MTX2,MT-ND1,NDUFA1,NDUFA13,NDUFA2,NDUFA6,NDUFA9,NDUFAB1,NDUFB6,NDUFS1,NDUFS2,NDUFS3,NDUFS4,NDUFS7,NDUFS8,NDUFV1,NNT,OGDH,OPA1,OXA1L,PHB1,PHB2,PMPCA,PPOX,RAB11FIP5,RAF1,RHOT1,RHOT2,SDHA,SDHD,…
GENE_SYMBOLS	ATP5F1A,ATP5F1B,ATP5F1C,ATP5F1D,ATP5F1E,ATP5MC1,ATP5MC2,ATP5MC3,ATP5PO,BCS1L,BNIP3,TAMM41,COX15,COX18,COX6B2,FIS1,MFN2,MT-ND1,NDUFA1,NDUFA13,NDUFA2,NDUFA6,NDUFA9,NDUFAB1,NDUFB6,NDUFS1,NDUFS2,NDUFS3,NDUFS4,NDUFS7,NDUFS8,NDUFV1,NNT,OPA1,OXA1L,PPOX,RHOT1,RHOT2,SDHA,SLC25A6,SURF1,TIMM10,TIMM13,TIMM17A,TIMM17B,TIMM23,TIMM50,TIMM8B,TIMM9,TOMM22,UQCRB,UQCRC1,UQCRH
GENE_SYMBOLS	AIFM2,BCL2,BNIP3,FIS1,MCL1,MFN2,MSTO1,MTX2,OPA1,RAB11FIP5,RAF1,RHOT1,RHOT2,TOMM22,TOMM34,VDAC1,VDAC2,VDAC3
GENE_SYMBOLS	ABCA2,ABL1,ABLIM1,ABLIM2,ABRA,ACD,ACTA1,ACTB,ACTC1,ACTG1,ACTL7A,ACTL7B,ACTN2,ACTN3,ACTR1A,ACTR1B,ACTR2,ACTR3,AKAP4,AKAP9,ALMS1,ALS2,AMOT,AMPH,ANG,ANLN,ANXA1,APC,APEX1,APPBP2,APTX,ARHGDIA,ARHGDIB,ARHGEF2,ARL8A,ARL8B,ARPC1A,ARPC1B,ARPC2,ARPC3,ARPC4,ARPC5,GET3,ATG4A,ATG4B,ATG4C,ATG4D,ATRX,AURKA,AURKC,AVIL,CEP131,BASP1,BBS4,BCL6,BFSP2,BIN1,BIRC5,BMF,BRCA2,BUB1,BUB1B,BUB3,RPF1,KATNBL1,ENKD1,TEX35,AIF1…
GENE_SYMBOLS	AAAS,ABCB6,ABCB7,ABCB8,ABCF2,SDHAF3,AIFM2,AIFM3,ALAS2,ATF6,ATP5F1A,ATP5F1B,ATP5F1C,ATP5F1D,ATP5F1E,ATP5MC1,ATP5MC2,ATP5MC3,ATP5PF,ATP5PO,BAX,BCL2,BCS1L,BNIP1,BNIP2,BNIP3,BNIP3L,TAMM41,CASP7,CBX5,CENPF,ADAP2,COX15,COX18,COX6B2,CYCS,DDX19B,DHCR7,CTDNEP1,EIF5A,EMD,EPC1,FIS1,GATM,GLE1,GNAZ,POLR2M,GUCY2D,GUCY2F,HADHB,HCCS,AGFG1,HSD3B1,HSD3B2,HTATIP2,HTRA2,IMMT,IPO7,KPNA1,KPNA3,KPNB1,LBR,LEMD3,LMNB1,MA…
GENE_SYMBOLS	AIFM2,BCL2,BNIP3,DHCR7,FIS1,GUCY2D,GUCY2F,MCL1,MFN2,MSTO1,MTX2,OPA1,PSEN1,RAB11FIP5,RAE1,RAF1,RETSAT,RHOT1,RHOT2,TOMM22,TOMM34,VDAC1,VDAC2,VDAC3
GENE_SYMBOLS	ABCD3,FIS1,PEX1,PEX11A,PEX12,PEX13,PEX14,PEX16,PEX19,PEX3,PNPLA8,PEX2,PXMP4
