# Supplementary material for: Lipid metabolism-related gene signature predicts prognosis and unveils novel anti-tumor drugs in specific type of diffuse large B cell lymphoma
Source: Mol Med. 2024 Nov 13;30:210. doi: 10.1186/s10020-024-00988-4 (PMC11559131; doi:10.1186/s10020-024-00988-4)
Supplement: Supplementary file 12 — Supplementary Material 12 [file 10020_2024_988_MOESM12_ESM.csv]

	gene symbol
1	AFTPH
2	AP1G2
3	SYNRG
4	AP1S1
5	AP2S1
6	AP3S1
7	ARCN1
8	COPA
9	COPB1
10	COPB2
11	COPE
12	COPG1
13	COPG2
14	COPZ1
15	EGFR
16	LDLRAP1
17	NECAP2
18	ABCC4
19	CSPG5
20	CUZD1
21	DMBT1
22	ECE2
23	ICA1
24	KIF1B
25	LAMP2
26	RASSF9
27	SELP
28	TMED10
29	TMED2
30	AASS
31	PMVK
32	ACOT12
33	DLAT
34	DLD
35	DLST
36	DIP2A
37	MLYCD
38	NUDT8
39	MPC2
40	NUDT7
41	ACACA
42	HMGCS1
43	HMGCS2
44	ACACB
45	ACAT1
46	MVD
47	MVK
48	ACLY
49	AADAT
50	PIPOX
51	PDHA1
52	PDHA2
53	PDHB
54	PDK1
55	PDK2
56	PDK3
57	PDK4
58	ACSS2
59	TDO2
60	PPCS
61	PDHX
62	ACSS1
63	CD1A
64	CD1B
65	CD1C
66	CD1D
67	CD1E
68	AP3B1
69	AP3D1
70	SLC25A13
71	SLC7A13
72	GFAP
73	NTSR1
74	LRRC8D
75	LRRC8A
76	SLC1A1
77	SLC1A2
78	SLC1A3
79	SLC1A4
80	SLC1A5
81	SLC1A6
82	SLC3A1
83	UCP2
84	SLC25A22
85	LRRC8E
86	SLC25A18
87	LRRC8C
88	SLC25A12
89	SLC19A2
90	SLC38A3
91	SLC15A4
92	SLC25A29
93	SLC47A1
94	SLC25A19
95	SLC7A1
96	SLC22A1
97	SLC22A2
98	SLC19A3
99	SLC44A4
100	SLC28A2
101	SLC28A1
102	SLC38A5
103	ATG7
104	IRGM
105	ATG16L1
106	ATG12
107	ATG5
108	NR2E3
109	HDAC6
110	HDAC5
111	BCL2L11
112	KLRC4-KLRK1
113	NR1H3
114	CDK4
115	TRIB1
116	MIR6869
117	RAMP3
118	AKAP8
119	LILRB2
120	TNIP1
121	YAP1
122	SPON2
123	PGRMC2
124	TADA3
125	CARM1
126	DDX17
127	KAT5
128	CEBPE
129	CXCL13
130	PRPF8
131	CES1
132	ADCY1
133	PTGES3
134	ADCY2
135	CFTR
136	RUVBL2
137	LILRB1
138	ARID5A
139	MALT1
140	ADCY3
141	IL24
142	LILRA2
143	ABHD2
144	AKR1C4
145	ADAMTS13
146	ADCY5
147	FAM107A
148	MAP4K1
149	ADCY6
150	FZD10
151	IRAK3
152	EGLN2
153	PADI2
154	PARK7
155	PHB2
156	TWF2
157	ADCY8
158	NLRP3
159	CARD16
160	OSBPL7
161	FBXO32
162	GBP5
163	FAM210B
164	DEFB118
165	CCR5
166	COL1A1
167	CMPK2
168	OSR1
169	PPARGC1B
170	CPS1
171	CPT1A
172	CREB1
173	CRHBP
174	DEFB104A
175	CRY1
176	CRY2
177	CST11
178	SIRPA
179	PARP1
180	MAPK14
181	CSF2
182	CSF3
183	TICAM1
184	SRARP
185	CTSG
186	GPBAR1
187	GPR155
188	CX3CR1
189	DAB2IP
190	CYP1B1
191	CYP7A1
192	RHOXF1
193	CYP24A1
194	CYP27B1
195	DAB2
196	CD55
197	DAG1
198	DNAAF4
199	DAXX
200	BRINP1
201	ACE
202	PAQR7
203	AKR1C1
204	AKR1C2
205	DDX5
206	DEFA1
207	DEFA3
208	DEFA4
209	DEFA5
210	DEFA6
211	ZNF366
212	ABCA1
213	NR0B1
214	LPAR1
215	EDN1
216	EDNRB
217	PHC1
218	EFNA5
219	AHR
220	METTL21C
221	EIF4E
222	NLRP7
223	ELK1
224	EP300
225	EPHA3
226	EPHB2
227	AKT1
228	ESR1
229	ESR2
230	ESRRA
231	ESRRB
232	ESRRG
233	PTK2B
234	FBP1
235	FDX1
236	FECH
237	FES
238	FGFR2
239	PPM1E
240	FKBP4
241	CARD8
242	SBNO2
243	KLRK1
244	SNW1
245	CNOT1
246	KDM1A
247	SETX
248	KDM4C
249	CDK19
250	MLC1
251	FLT3
252	PLCB1
253	SASH1
254	UFL1
255	SIRT1
256	FOS
257	RBFOX2
258	WBP2
259	LDOC1
260	LY96
261	SHPK
262	DEFB114
263	ABL1
264	KANK2
265	PTPN22
266	STAP1
267	GATA1
268	GBP2
269	GBP3
270	HEYL
271	IL36RN
272	MSTN
273	NPAS4
274	GFER
275	GFI1
276	GHRHR
277	GHSR
278	ABL2
279	GJB2
280	ANKRD1
281	GJB3
282	FOXP1
283	IL36B
284	IL37
285	IL36A
286	PDCD4
287	HTRA2
288	GNAI1
289	GNB1
290	GPLD1
291	DYNAP
292	GPER1
293	FFAR3
294	FFAR2
295	GIT1
296	NR3C1
297	PYCARD
298	CD274
299	CXCL1
300	CXCL2
301	CXCL3
302	GSK3A
303	GSK3B
304	GSTP1
305	STRN3
306	ANXA1
307	H2AZ1
308	HADHB
309	HCK
310	HDAC1
311	HDAC2
312	HMGB1
313	HMGB2
314	FOXA1
315	HNRNPD
316	HNRNPU
317	HOXA2
318	PRMT2
319	HES1
320	HSF1
321	DNAJA1
322	HSPA1A
323	HSPA1B
324	HSPA8
325	TNC
326	IRF8
327	BRINP3
328	ID3
329	STRA8
330	IGF1R
331	TICAM2
332	IL1A
333	IL1B
334	IL6
335	CXCL8
336	AQP1
337	IL10
338	IL12B
339	INHBA
340	INHBB
341	CXCL10
342	INSIG1
343	IRAK1
344	IRAK2
345	IRF3
346	IRS1
347	AR
348	ISL1
349	ITGA2
350	JAK2
351	KCNMB1
352	RHOA
353	SCIMP
354	MEIOSIN
355	NUGGC
356	LBP
357	LDLR
358	LEP
359	LPL
360	LRP6
361	LTF
362	LTK
363	BMAL1
364	CD180
365	LYN
366	MIR125B1
367	MIR128-1
368	MIR140
369	MIR146A
370	MIR17
371	MIR182
372	MIR185
373	MIR187
374	MIR20A
375	MIR21
376	MIR223
377	MIR224
378	MIR92A1
379	MIR96
380	MEF2C
381	SCGB2A1
382	SCGB2A2
383	MGST1
384	MIF
385	CXCL9
386	NR3C2
387	MMP2
388	MMP3
389	MMP8
390	MMP9
391	MN1
392	MRC1
393	CARD17P
394	MIR342
395	ASS1
396	MSN
397	MSX2
398	MT-ND3
399	MYB
400	MYD88
401	MYOD1
402	MYOG
403	ATM
404	NEDD4
405	ATP1A1
406	ATP1A2
407	ATP1A3
408	NFKB1
409	NFKBIA
410	NFKBIB
411	NFKBIL1
412	NKX3-1
413	NODAL
414	NOS2
415	NOS3
416	CNOT2
417	NPC1
418	TIFAB
419	ATP5F1A
420	OPRK1
421	P2RY4
422	P2RY6
423	DEFB104B
424	SERPINE1
425	PAK1
426	PAX2
427	PAX6
428	KCNK4
429	PCK1
430	PCK2
431	NDUFA13
432	IRAK4
433	INSIG2
434	ZBTB7A
435	UBR5
436	RWDD1
437	PDE3A
438	PDE4B
439	CHMP5
440	VPS54
441	UFM1
442	SERPINF1
443	PENK
444	PER1
445	PF4
446	PF4V1
447	PGR
448	ABCB4
449	PHB1
450	PHEX
451	PIM1
452	PLCG2
453	TLR9
454	TREM2
455	GNG2
456	GDAP1
457	DDIT4
458	POU4F1
459	POU4F2
460	PAF1
461	PPARA
462	UGT1A1
463	PPARD
464	MED1
465	PPBP
466	GRAMD1C
467	TESC
468	PID1
469	TRIM68
470	UFSP2
471	SLC39A9
472	PRKAA1
473	ZDHHC7
474	PRKAA2
475	PRKCA
476	AXL
477	TRERF1
478	PRKCE
479	KDM3A
480	VPS11
481	SELENOS
482	PKN1
483	PRKD1
484	LMO3
485	LANCL2
486	MAPK1
487	MAPK3
488	MAPK8
489	MAP2K3
490	MAP2K7
491	IL36G
492	CYP26B1
493	SPHK2
494	PMEPA1
495	PLSCR3
496	PLSCR4
497	ZMIZ1
498	BAD
499	PTAFR
500	PTCH1
501	PTGDR
502	PTGER2
503	PTGER4
504	PTGFR
505	AICDA
506	MIR433
507	GRAMD1B
508	PTK6
509	PTK7
510	VPS18
511	GRAMD1A
512	CALCOCO1
513	BRINP2
514	CACTIN
515	RAN
516	RARA
517	RARG
518	SIGIRR
519	RELA
520	UPF1
521	REST
522	RET
523	BCL2L2
524	RNF6
525	RORA
526	RORB
527	RORC
528	BCR
529	RPS6KB1
530	RXRA
531	RXRB
532	RXRG
533	SAFB
534	BGLAP
535	SCNN1A
536	SCNN1B
537	SCNN1D
538	SCNN1G
539	CCL2
540	CXCL6
541	CXCL11
542	CXCL5
543	CX3CL1
544	NOD2
545	SFRP1
546	NFKBIZ
547	SGK1
548	SMYD3
549	SKP2
550	SLC5A5
551	SLC6A4
552	NCF1
553	BMP6
554	SNAI2
555	SMARCA4
556	DDRGK1
557	SMARCD1
558	SMO
559	SOX9
560	SOX10
561	SPI1
562	SPP1
563	BPI
564	SRC
565	SRD5A1
566	BRCA1
567	SREBF1
568	SSTR1
569	SSTR2
570	SSTR3
571	SSTR4
572	SSTR5
573	ZFP36L1
574	ZFP36L2
575	STC1
576	SYK
577	KLF9
578	TAF7
579	TBX1
580	TBXA2R
581	TCF21
582	PRDX2
583	TFAP4
584	TFPI
585	TSPO
586	TLR2
587	TLR4
588	NR2E1
589	TMF1
590	TNF
591	TNFAIP3
592	TNFRSF1B
593	NR2C1
594	TRAF6
595	DEFA1B
596	TNFSF4
597	ACOD1
598	UBE2L3
599	UBE3A
600	UCP1
601	VDR
602	VIM
603	WNT2
604	WNT3
605	WNT5A
606	WNT6
607	WNT7B
608	WNT8B
609	WNT10B
610	WNT11
611	WNT9A
612	WNT9B
613	XBP1
614	XRCC5
615	YES1
616	YWHAH
617	ZFP36
618	ZNF35
619	MIR766
620	LRP8
621	DDX54
622	TNIP2
623	PAGR1
624	CDC73
625	UBA5
626	TNIP3
627	NR4A3
628	ZNF703
629	ZC3H12A
630	NCOA4
631	PDCD1LG2
632	FGF23
633	KMT2D
634	WNT5B
635	PABPN1
636	CALR
637	OR51E2
638	SLC7A5
639	LBH
640	KIF18A
641	CAMP
642	NCOA3
643	NRIP1
644	CAPN2
645	KDM5D
646	ARID1A
647	AXIN2
648	FZD4
649	FZD7
650	CASP1
651	USP26
652	CASP7
653	CASP9
654	LCOR
655	CASR
656	TEAD2
657	IL1F10
658	DGAT2
659	CCDC62
660	PPP1R9B
661	MGARP
662	ADTRP
663	HAVCR2
664	PAQR8
665	TRIM5
666	KMO
667	PLPP1
668	TP63
669	AKR1C3
670	URI1
671	ADAM15
672	ADAM9
673	RIPK2
674	TRIM24
675	CFLAR
676	ALDH1A2
677	CCNA2
678	BCL10
679	FOXH1
680	WNT3A
681	LACRT
682	PIAS2
683	CLDN1
684	TRIM41
685	USP8
686	LATS1
687	CNOT9
688	AIFM1
689	MTDH
690	CD6
691	ZNF764
692	CD14
693	TRIP4
694	PLAA
695	CD80
696	CD86
697	CYP7B1
698	LY86
699	HAND2
700	ROCK2
701	CD36
702	SCARB1
703	LITAF
704	NR1D1
705	CLOCK
706	CD40
707	RNF14
708	NCOR1
709	NCOR2
710	CTR9
711	SAFB2
712	CD68
713	NR1H4
714	CERT1
715	ABCA13
716	ABCA2
717	ABCA12
718	GLTPD2
719	MTTP
720	OSBP
721	PLEKHA8P1
722	GLTP
723	ABCB1
724	PLTP
725	PSAP
726	CPTP
727	SGPP1
728	PLEKHA8
729	VAPA
730	CLDN3
731	CTNNB1
732	ADGRA2
733	LRP5
734	NDP
735	FOXP3
736	LSR
737	MXRA8
738	BPGM
739	TTPA
740	TRPV1
741	WNT7A
742	RECK
743	MFSD2A
744	VPS4B
745	SLC7A11
746	GPX4
747	SLC39A7
748	TMEM164
749	AIFM2
750	SLC45A1
751	SLC2A2
752	SLC2A3
753	SLC5A1
754	SLC2A10
755	PIGK
756	MIR548P
757	LPCAT3
758	BPNT1
759	CEPT1
760	CDS1
761	PEMT
762	CDIPT
763	AGPAT1
764	AGPAT2
765	AVIL
766	P3R3URF
767	CHAT
768	CHKA
769	CHKB
770	PTPMT1
771	CISH
772	MOGAT1
773	IP6K3
774	CLN3
775	SOCS4
776	SLC44A3
777	FITM2
778	PIGU
779	TMEM150A
780	TAMM41
781	GPAT4
782	PIP5KL1
783	TTC7B
784	LIPI
785	SIK1
786	GPAT2
787	AWAT2
788	DGKA
789	DGKB
790	DGKG
791	DGKH
792	DGKQ
793	ABHD3
794	PIKFYVE
795	LIPH
796	SLC44A5
797	FABP3
798	FABP5
799	ACSL1
800	ACSL3
801	FGF2
802	ATG14
803	INPP5F
804	SACM1L
805	EFR3B
806	SMG1
807	EFR3A
808	LPIN1
809	PIP5K1C
810	CTDNEP1
811	SLC44A1
812	PIGN
813	PLA2G15
814	RAB38
815	PISD
816	ALOX15
817	LCLAT1
818	LPCAT4
819	CNEP1R1
820	DHRS7B
821	PIPSL
822	SH3YL1
823	GK
824	INPP5J
825	PGAP2
826	HDHD5
827	ANG
828	PIGW
829	HYCC2
830	SOCS7
831	PIK3R4
832	APOA1
833	HTR2A
834	HTR2B
835	HTR2C
836	APOA2
837	MOGAT3
838	DGAT2L6
839	IMPA1
840	IMPA2
841	INPP1
842	INPP4A
843	INPP5D
844	INPPL1
845	ITPKA
846	ITPKB
847	PI4KAP2
848	SLC27A1
849	AGMO
850	LCAT
851	MIR29B1
852	MIR30C1
853	PLIN5
854	MTM1
855	OCRL
856	ABHD5
857	PLCE1
858	ACP6
859	PIGP
860	PCYT1A
861	IP6K2
862	PDGFA
863	PDGFB
864	PIGT
865	INPP5K
866	PIGA
867	PIGC
868	PIGF
869	PIGH
870	PIK3C2A
871	PIK3C2B
872	PIK3C2G
873	PIK3C3
874	PIK3CA
875	PIK3CB
876	PIK3CD
877	PIK3CG
878	PIK3R1
879	PIK3R2
880	PI4KA
881	PI4KB
882	PIP4K2A
883	PLA2G4A
884	PLD1
885	PLD2
886	PLSCR1
887	DPM3
888	CRLS1
889	PIGG
890	BPNT2
891	LPCAT2
892	ETNK2
893	FBXW7
894	PI4K2B
895	AGPAT5
896	PI4K2A
897	ETNK1
898	PIGV
899	VAC14
900	INPP5E
901	AGPAT3
902	AGPAT4
903	CHPT1
904	PNPLA2
905	SLC44A2
906	TTC7A
907	PTEN
908	PITPNM2
909	GPAM
910	PCYT2
911	ABHD4
912	MTMR14
913	LPIN3
914	SLC30A5
915	MPPE1
916	BMX
917	TAFAZZIN
918	THRSP
919	C3
920	NR1H2
921	UVRAG
922	MBOAT7
923	PIP4K2C
924	LPCAT1
925	PGAP1
926	CWH43
927	MOGAT2
928	PIGZ
929	ITPKC
930	PNPLA3
931	PTDSS2
932	PITPNM3
933	PIP5K1A
934	PIP5K1B
935	PIP4K2B
936	PLA2G6
937	SLA2
938	FAR1
939	PGAP4
940	GNPAT
941	HYCC1
942	PIGO
943	GPAT3
944	AJUBA
945	PIGY
946	PIK3R3
947	DGKZ
948	DGKE
949	DGKD
950	SELENOI
951	PLA2G4C
952	SOCS1
953	BECN1
954	DGAT1
955	GPAA1
956	CDS2
957	MTMR1
958	DPM1
959	DPM2
960	INPP4B
961	SOCS2
962	SYNJ1
963	SYNJ2
964	MTMR3
965	MTMR2
966	SOCS3
967	PIGQ
968	RGN
969	MTMR6
970	MTMR7
971	MTMR4
972	SOCS6
973	PIGM
974	PGAP3
975	TPTE2
976	PIGS
977	PCYT1B
978	PIGL
979	PIGB
980	PGS1
981	PITPNM1
982	SOCS5
983	LPIN2
984	PTDSS1
985	IP6K1
986	FIG4
987	LPGAT1
988	PLA2G4B
989	PNPLA6
990	LYPLA2
991	MGLL
992	APOA5
993	PLA2G4E
994	AADAC
995	ENPP6
996	ABHD16B
997	ABHD12B
998	PNPLA5
999	PLB1
1000	FAAH
1001	DAGLB
1002	DDHD2
1003	PLA2G4F
1004	ABHD12
1005	FGF21
1006	PLA2G4D
1007	GDPD1
1008	PNPLA1
1009	APOA4
1010	APOB
1011	GPIHBP1
1012	APOC1
1013	APOC2
1014	APOC3
1015	PNPLA7
1016	LIPC
1017	LIPE
1018	PNPLA8
1019	GDE1
1020	ENPP2
1021	PLA2G5
1022	PNLIPRP2
1023	SMPD4
1024	GPCPD1
1025	ABHD6
1026	SORL1
1027	DAGLA
1028	GDPD3
1029	ABHD16A
1030	PLA2G7
1031	PNPLA4
1032	PLA2G10
1033	LIPG
1034	PRDX6
1035	CETP
1036	SLC27A5
1037	PLAAT3
1038	CHRM5
1039	OSBPL5
1040	OSBPL8
1041	OSBPL10
1042	PLAAT5
1043	MBOAT2
1044	DNAJC19
1045	DGKK
1046	SERPINA12
1047	MBOAT1
1048	NKX2-3
1049	DBI
1050	ABCA3
1051	NAPEPLD
1052	IPMK
1053	G6PC1
1054	TMEM86B
1055	PCSK9
1056	GK5
1057	SERINC5
1058	PLA2G2D
1059	GK2
1060	CIDEB
1061	NAAA
1062	GNB3
1063	GPD1
1064	PGP
1065	THEM5
1066	GPX1
1067	HADHA
1068	PLA2G2E
1069	APOBEC1
1070	APOE
1071	APOH
1072	INPP5A
1073	INPP5B
1074	PLA2G2C
1075	LIPA
1076	MIR192
1077	MECP2
1078	PAFAH1B1
1079	PLA2G3
1080	PLA1A
1081	PDGFRB
1082	PLA2G1B
1083	PLA2G2A
1084	PLCB2
1085	PLCB3
1086	PLCD1
1087	PLCG1
1088	PLEK
1089	PON1
1090	PLAAT2
1091	PIP4P2
1092	MTMR8
1093	AGK
1094	APOBR
1095	PLAAT1
1096	SERINC1
1097	PTPN11
1098	PLAAT4
1099	CIDEC
1100	SEL1L
1101	PLA2G2F
1102	LMF1
1103	SLC22A4
1104	MTMR9
1105	TNXB
1106	OC90
1107	TBL1XR1
1108	PANK2
1109	CAT
1110	SERAC1
1111	LIPF
1112	CAV1
1113	CAV3
1114	GALR2
1115	PIP4P1
1116	DGKI
1117	GAL3ST1
1118	PLCH2
1119	RAB12
1120	RAB8A
1121	RAB8B
1122	RAB13
1123	NKD2
1124	ADA
1125	ZMPSTE24
1126	CDKN2B
1127	CITED2
1128	PRMT5
1129	CEBPA
1130	CEBPB
1131	CEBPG
1132	SEC63
1133	DNAAF1
1134	CPB2
1135	ATF2
1136	E2F7
1137	CSNK2A2
1138	CYP1A1
1139	DUT
1140	EZH2
1141	FGF1
1142	FGL1
1143	COBL
1144	RPGRIP1L
1145	FPGS
1146	CADM1
1147	FRZB
1148	RHBDD3
1149	NIPBL
1150	UPF2
1151	NKX2-8
1152	GATA6
1153	NPHP3
1154	GLI1
1155	HFE
1156	HGF
1157	HLX
1158	ONECUT1
1159	HPN
1160	CCDC39
1161	ACADM
1162	IGF2R
1163	IHH
1164	PDX1
1165	JARID2
1166	ARF6
1167	SMAD3
1168	MAN2A1
1169	MDK
1170	MET
1171	MPST
1172	NAGLU
1173	NF1
1174	NOTCH1
1175	NOTCH2
1176	ACO2
1177	OTC
1178	PCNA
1179	SERPINA10
1180	UPB1
1181	PHF2
1182	PKD1
1183	PKD2
1184	ATP7A
1185	WNT4
1186	UGT1A10
1187	UGT1A8
1188	UGT1A7
1189	UGT1A9
1190	MKS1
1191	CCDC40
1192	LIMS2
1193	PRKCSH
1194	MESP1
1195	SULF2
1196	PROX1
1197	BAAT
1198	PTN
1199	PTPN3
1200	CCND1
1201	RPS6KA1
1202	CEACAM1
1203	SRSF1
1204	SOX17
1205	SMARCB1
1206	SOD2
1207	SP3
1208	AURKA
1209	TAF10
1210	TBX3
1211	HNF1A
1212	HNF1B
1213	TGFA
1214	TGFBR3
1215	TYMS
1216	VTN
1217	WNT1
1218	ZIC3
1219	CAD
1220	E2F8
1221	PTCD2
1222	CDK5RAP3
1223	GUCD1
1224	ARID5B
1225	CUL3
1226	PNPT1
1227	ONECUT2
1228	RB1CC1
1229	ABCA5
1230	APOM
1231	ABCG1
1232	NPC2
1233	PRELID3A
1234	STARD3
1235	CIDEA
1236	STARD4
1237	PRELID2
1238	BLTP3B
1239	ATG2A
1240	ESYT1
1241	PITPNB
1242	PITPNC1
1243	PRELID1
1244	TNFAIP8L3
1245	PRELID3B
1246	TRIAP1
1247	PITPNA
1248	ATG2B
1249	ABCG5
1250	ABCG8
1251	STAR
1252	STARD5
1253	BLTP1
1254	C2CD2L
1255	OSBPL2
1256	PLIN3
1257	PLIN2
1258	MOSPD2
1259	FITM1
1260	BSCL2
1261	SMIM22
1262	ZFYVE1
1263	AUP1
1264	LDAF1
1265	RNF213
1266	SQLE
1267	TBC1D20
1268	TSPO2
1269	RAB3GAP1
1270	RAB18
1271	SPART
1272	FAF2
1273	PPIA
1274	PPID
1275	PTGFRN
1276	KDM5B
1277	C1QTNF1
1278	CRH
1279	CRHR1
1280	SELENOM
1281	CYP19A1
1282	AGT
1283	AGTR1
1284	GALR1
1285	GDF9
1286	KCNQ1
1287	NMB
1288	P2RX4
1289	P2RX7
1290	GAL
1291	GHRL
1292	POMC
1293	MAP2K6
1294	RETN
1295	PTGS2
1296	REN
1297	WNK4
1298	TNFSF11
1299	TNFRSF11A
1300	PTGES
1301	B4GALNT2
1302	A3GALT2
1303	B4GALNT1
1304	GBA1
1305	GBGT1
1306	ABO
1307	GLT6D1
1308	SLC35C1
1309	GBA2
1310	ST3GAL2
1311	ST3GAL4
1312	B3GALT1
1313	MINAR2
1314	CD24
1315	SEC24A
1316	EHD1
1317	C1QTNF3
1318	NUS1
1319	TLCD1
1320	ACSM1
1321	ACSM2A
1322	OR10J5
1323	ADORA1
1324	TLCD4
1325	TTC39B
1326	DDX3X
1327	MTLN
1328	EPHX2
1329	CLN8
1330	ABCD1
1331	FABP4
1332	FGFR4
1333	RALY
1334	ATP13A2
1335	MTCH2
1336	NR5A2
1337	TSKU
1338	ZBTB20
1339	GCKR
1340	GIP
1341	ANGPTL3
1342	TMEM97
1343	GOT1
1344	ORMDL2
1345	COMMD9
1346	MYLIP
1347	NPC1L1
1348	HNF4A
1349	ENPP7
1350	MALRD1
1351	APOC4
1352	IL18
1353	INS
1354	ITGB6
1355	MIR132
1356	MIR144
1357	MIR148A
1358	MIR19B1
1359	MIR208A
1360	MIR27B
1361	MIR302A
1362	MIR33A
1363	MIR34A
1364	MIR379
1365	ACOX1
1366	MLXIPL
1367	SAR1B
1368	ANGPTL4
1369	CYP39A1
1370	LIMA1
1371	TM6SF2
1372	POLD1
1373	PPARG
1374	LAMTOR1
1375	ACOXL
1376	ANGPTL8
1377	RTN4
1378	ADCK1
1379	RCN3
1380	DISP3
1381	RBP1
1382	ACSM3
1383	THADA
1384	ABCG4
1385	FUNDC2
1386	SOAT1
1387	SREBF2
1388	SURF4
1389	MIR33B
1390	MIR590
1391	TLCD2
1392	USF1
1393	USF2
1394	CNBP
1395	MALL
1396	TLCD3A
1397	ACOX2
1398	ACOX3
1399	SESN2
1400	TLCD3B
1401	SOAT2
1402	PLA2G12B
1403	ABCB11
1404	IRS2
1405	SLC25A46
1406	ORMDL1
1407	ORMDL3
1408	SLC25A27
1409	HDAC9
1410	MED13
1411	NR1D2
1412	SLC27A4
1413	SLC27A2
1414	EPRS1
1415	AKT2
1416	ACSL5
1417	STRA6
1418	SLC2A1
1419	THBS1
1420	SPX
1421	PLPPR4
1422	MIR301B
1423	ATP9A
1424	SIGMAR1
1425	ABCA7
1426	ABCA10
1427	ABCA9
1428	ABCA8
1429	ATP8A1
1430	LYPLA1
1431	SLC25A17
1432	CEL
1433	SLCO1B1
1434	STARD10
1435	SLC22A7
1436	CFHR4
1437	SLC27A3
1438	SLCO2B1
1439	SLC22A9
1440	XKR4
1441	OSBPL1A
1442	OSBPL6
1443	OSBPL9
1444	OSBPL11
1445	SLCO1B3-SLCO1B7
1446	RBP7
1447	PRAP1
1448	PDZD8
1449	CLU
1450	ANO4
1451	SLC51B
1452	ABCC2
1453	SPNS2
1454	NAXE
1455	ACVR1C
1456	CPT1B
1457	CPT2
1458	CRABP1
1459	CRABP2
1460	CRP
1461	SLC25A10
1462	PROCA1
1463	STARD6
1464	ATP8B3
1465	ERFE
1466	VPS13B
1467	CYP4A11
1468	CYP8B1
1469	DENND5B
1470	SLC5A8
1471	TMEM30B
1472	DRD2
1473	DRD3
1474	DRD4
1475	EGF
1476	ANO6
1477	SLC51A
1478	SPNS3
1479	SLC10A4
1480	FABP1
1481	FABP2
1482	FABP6
1483	FABP7
1484	TPCN2
1485	FABP5P3
1486	VSTM2A
1487	ABCD2
1488	PLA2R1
1489	ATP10B
1490	ATP11B
1491	VPS13A
1492	ATP11A
1493	ABCA6
1494	STX12
1495	OSBP2
1496	APOL2
1497	ABCA4
1498	ZDHHC5
1499	LRP10
1500	OSBPL3
1501	VPS4A
1502	GM2A
1503	GOT2
1504	SLCO4A1
1505	SLCO3A1
1506	SLCO1B3
1507	SLC22A24
1508	ATG9B
1509	XKR6
1510	ATP11C
1511	GPS2
1512	SLC27A6
1513	SLC43A3
1514	ZDHHC8
1515	HILPDA
1516	ANXA2
1517	HDLBP
1518	HEXA
1519	HEXB
1520	STOML2
1521	APOF
1522	ANO9
1523	XKR7
1524	SLC10A6
1525	APOD
1526	SLC10A5
1527	FASLG
1528	AQP9
1529	ITGAV
1530	ITGB3
1531	ATP9B
1532	YJEFN3
1533	KCNJ8
1534	KCNN4
1535	MFSD2B
1536	PLSCR5
1537	XKR5
1538	XKR9
1539	LHCGR
1540	LPA
1541	LRP1
1542	MIR10B
1543	MIR130B
1544	MIR145
1545	MIR206
1546	MIR26A1
1547	MIR27A
1548	MIR9-1
1549	ABCC1
1550	TMEM41B
1551	MSR1
1552	NME4
1553	FURIN
1554	ANO7
1555	PRKN
1556	FIS1
1557	SERPINA5
1558	GULP1
1559	ENPP1
1560	ATP8A2
1561	ATP8B1
1562	PMP2
1563	SLCO1C1
1564	PNLIP
1565	CROT
1566	VPS13C
1567	XKR8
1568	VPS13D
1569	ARL8B
1570	VPS53
1571	AVPR1B
1572	TMEM30A
1573	PRKCD
1574	TEX2
1575	SLC22A11
1576	NMUR2
1577	PLSCR2
1578	ATP10A
1579	ATP8B2
1580	ATP10D
1581	ESYT2
1582	RELCH
1583	PTPN2
1584	ABCD3
1585	ABCD4
1586	PCTP
1587	RBP2
1588	RBP4
1589	LDAH
1590	BDKRB2
1591	VPS52
1592	SCP2
1593	ANO3
1594	FABP9
1595	FABP12
1596	SHH
1597	ARV1
1598	SLC13A3
1599	SLC4A1
1600	SFTPA1
1601	SLC10A1
1602	SLC10A2
1603	SLCO2A1
1604	SLCO1A2
1605	STAT5B
1606	MIR613
1607	TRPC5
1608	UCP3
1609	UGCG
1610	VPS51
1611	VLDLR
1612	MIR758
1613	SLC25A20
1614	ATG9A
1615	FTO
1616	APOO
1617	ATP8B4
1618	SLC66A2
1619	SPG11
1620	EEPD1
1621	APOL6
1622	APOL5
1623	APOL4
1624	APOL3
1625	CLPTM1L
1626	APOLD1
1627	PLA2G12A
1628	VMP1
1629	SLC10A3
1630	RBP5
1631	ESYT3
1632	STARD3NL
1633	SPNS1
1634	SLC25A11
1635	SLC10A7
1636	ALKBH7
1637	NR0B2
1638	CYP4F2
1639	ABCC11
1640	APOL1
1641	ABCC3
1642	ABCC10
1643	SLC25A21
1644	SYT7
1645	RFT1
1646	VAPB
1647	LRAT
1648	SLC22A6
1649	ADIPOQ
1650	SLC22A8
1651	STOML1
1652	ABCG2
1653	SCARB2
1654	IKBKE
1655	FGF19
1656	SPTLC1
1657	ADRB2
1658	HTT
1659	RAB7A
1660	SPTLC2
1661	WDR45
1662	ZDHHC19
1663	ZDHHC15
1664	ZDHHC17
1665	ALOX12B
1666	ZDHHC20
1667	ZDHHC24
1668	ZDHHC23
1669	RAB3GAP2
1670	SVIP
1671	CLIP3
1672	WIPI2
1673	GLUL
1674	ZDHHC22
1675	RABL3
1676	ZDHHC1
1677	ZDHHC21
1678	GOLGA7B
1679	NMT1
1680	ZDHHC9
1681	GOLGA7
1682	ZDHHC2
1683	ZDHHC3
1684	ZDHHC13
1685	PPM1A
1686	PPM1B
1687	WIPI1
1688	ZDHHC4
1689	HHAT
1690	WDR45B
1691	HHATL
1692	SELENOK
1693	ATG101
1694	MBOAT4
1695	ZDHHC6
1696	PORCN
1697	ZDHHC11B
1698	ZDHHC14
1699	ZDHHC11
1700	ATG10
1701	ULK1
1702	ZDHHC18
1703	ZDHHC16
1704	ZDHHC12
1705	NMT2
1706	ATG13
1707	LYPLAL1
1708	NOTUM
1709	CTSD
1710	ABHD17B
1711	ABHD10
1712	PPT1
1713	ABHD17C
1714	ABHD17A
1715	OLR1
1716	SAMD1
1717	MPO
1718	CHMP4B
1719	CHMP2B
1720	CHMP2A
1721	CHMP4A
1722	CHMP1A
1723	CHMP3
1724	LAPTM4B
1725	CHMP1B
1726	LAPTM5
1727	CHMP6
1728	CHMP7
1729	CHMP4C
1730	TOM1
1731	DNM1L
1732	HUWE1
1733	MYMX
1734	STX6
1735	BET1
1736	VAV3
1737	VTI1B
1738	YKT6
1739	CPLX2
1740	CPLX1
1741	SOX30
1742	CORO1A
1743	PRRT2
1744	CHP1
1745	STX1B
1746	SNAP47
1747	SPACA3
1748	DCST2
1749	LYZL4
1750	LLCFC1
1751	UBXN2B
1752	VTI1A
1753	SYT9
1754	FREY1
1755	C16orf92
1756	SPACA6
1757	DCST1
1758	CTSL
1759	ROPN1B
1760	SPPL2C
1761	UBXN2A
1762	CRISP1
1763	DPP4
1764	TSNARE1
1765	STX2
1766	RIMS1
1767	SEPTIN8
1768	SYT11
1769	VPS39
1770	VPS8
1771	FOLR1
1772	FOLR2
1773	FOLR3
1774	SNAPIN
1775	SPESP1
1776	ADAM2
1777	GLIPR1L1
1778	GCA
1779	ERC2
1780	GAS6
1781	BLOC1S6
1782	VPS33B
1783	SEC22A
1784	VPS41
1785	IZUMO1
1786	SPATA46
1787	YIPF7
1788	TRARG1
1789	GRIK5
1790	STXBP6
1791	RAB7B
1792	TMEM95
1793	MYMK
1794	SPACA5
1795	IZUMO1R
1796	IRAG2
1797	STX19
1798	NSF
1799	BET1L
1800	ANKFY1
1801	STX18
1802	EQTN
1803	RAB39A
1804	SAMD9
1805	STX17
1806	RAB20
1807	USE1
1808	NSFL1C
1809	LYZL6
1810	CLTRN
1811	HACE1
1812	NECTIN2
1813	RAB3A
1814	RABIF
1815	ACE2
1816	CPLX3
1817	VIPAS39
1818	VPS16
1819	SLAMF1
1820	VPS33A
1821	SNAP25
1822	BNIP1
1823	SNCA
1824	SPAM1
1825	STX1A
1826	STX3
1827	STX4
1828	STX5
1829	STXBP1
1830	VAMP1
1831	VAMP2
1832	VAMP7
1833	SYT1
1834	SYT4
1835	TIE1
1836	SPACA5B
1837	CPLANE2
1838	NOX5
1839	VCPIP1
1840	RUBCNL
1841	DCSTAMP
1842	YIPF5
1843	RAB34
1844	ANKRD27
1845	EEA1
1846	STX7
1847	YIPF4
1848	TMEM175
1849	DOC2B
1850	DOC2A
1851	CAV2
1852	USO1
1853	VAMP8
1854	VAMP4
1855	STX16
1856	STX11
1857	STX10
1858	HYAL2
1859	SNAP23
1860	NAPG
1861	NAPA
1862	SPHK1
1863	CH25H
1864	RABEP1
1865	CD9
1866	VAMP3
1867	SNAP29
1868	OTOF
1869	TGFBRAP1
1870	STX8
1871	GOSR1
1872	SEC22B
1873	GOSR2
1874	PLEKHM1
1875	C2CD5
1876	TBC1D4
1877	ST3GAL6
1878	FUT9
1879	CERS1
1880	DEGS2
1881	ACER1
1882	CYP4F22
1883	SGPP2
1884	C20orf173
1885	SAMD8
1886	CSNK1G2
1887	PPM1L
1888	SPTSSB
1889	SGMS2
1890	SPTSSA
1891	HACD2
1892	CERS3
1893	ALDH3B1
1894	ALDH3B2
1895	SIRT3
1896	PRKD3
1897	FUT6
1898	KDSR
1899	CERS6
1900	ST6GALNAC3
1901	PRKD2
1902	SGMS1
1903	ST6GALNAC4
1904	ST8SIA5
1905	CERS2
1906	ST6GALNAC6
1907	ST8SIA6
1908	ACER2
1909	CCN1
1910	CERKL
1911	HACD4
1912	ASAH1
1913	P2RX1
1914	ST8SIA3
1915	SCCPDH
1916	HACD3
1917	A4GALT
1918	ELOVL2
1919	SPTLC3
1920	ACER3
1921	ASAH2
1922	ALOXE3
1923	ELOVL5
1924	GAL3ST2
1925	ST3GAL1
1926	ELOVL1
1927	ST3GAL3
1928	ST8SIA1
1929	SMPD1
1930	SMPD2
1931	ELOVL4
1932	UGT8
1933	ST8SIA4
1934	ELOVL6
1935	FA2H
1936	CERS4
1937	GAL3ST4
1938	ELOVL7
1939	ST8SIA2
1940	ST6GALNAC5
1941	ELOVL3
1942	B3GNT5
1943	DEGS1
1944	PLPP2
1945	PLPP3
1946	B4GALT4
1947	B4GALT3
1948	B3GALT4
1949	B3GALT2
1950	ST3GAL5
1951	SGPL1
1952	GAL3ST3
1953	CERS5
1954	HACD1
1955	LARGE1
1956	B4GALT6
1957	B4GALT5
1958	TM9SF2
1959	NEU3
1960	SMPDL3A
1961	ZPBP2
1962	NEU4
1963	FUCA1
1964	GALC
1965	GLA
1966	SMPDL3B
1967	LCT
1968	MGST2
1969	NAGA
1970	NEU1
1971	NEU2
1972	SMPD3
1973	GBA3
1974	ASAH2B
1975	CREM
1976	FUT2
1977	FUT3
1978	FUT5
1979	FUT7
1980	GLB1
1981	SUMF1
1982	ITGB8
1983	KIT
1984	FADS3
1985	CLN6
1986	PPP2CA
1987	PPP2R1A
1988	BAX
1989	SFTPB
1990	CERK
1991	TH
1992	PSAPL1
1993	NSMAF
1994	B3GALNT1
1995	TECR
1996	CDH2
1997	PDCD6IP
1998	PDCD6
1999	TOMM6
[truncated: 5,288 more rows]
